# Supplementary material for: Homolytic H2 dissociation for enhanced hydrogenation catalysis on oxides
Source: Nat Commun. 2024 Jan 15;15:540. doi: 10.1038/s41467-024-44711-7 (PMC10789776; doi:10.1038/s41467-024-44711-7)
Supplement: Supplementary file 4 — Supplementary Data 1 [file 41467_2024_44711_MOESM4_ESM.zip]

Archive with 47 entries (46 files):
- structure/alfa_001.arc
- structure/alfa_010.arc
- structure/alfa_011.arc
- structure/alfa_100.arc
- structure/alfa_101.arc
- structure/alfa_110.arc
- structure/alfa_111.arc
- structure/alfa_bulk.arc
- structure/alfa-001-Ov0_12ML.arc
- structure/alfa-001-Ov1_12ML.arc
- structure/alfa-001-Ov2_12ML.arc
- structure/alfa-001-reaction/
- structure/alfa-001-reaction/CO2_H_H.arc
- structure/alfa-001-reaction/H_H.arc
- structure/alfa-001-reaction/H2CO_H2.arc
- structure/alfa-001-reaction/H2CO_H2O_H2.arc
- structure/alfa-001-reaction/H2COOH_H3.arc
- structure/alfa-001-reaction/H3CO_H.arc
- structure/alfa-001-reaction/H3COH.arc
- structure/alfa-001-reaction/HCOO_H.arc
- structure/alfa-001-reaction/HCOO_H_H_H-1.arc
- structure/alfa-001-reaction/HCOO_H5.arc
- structure/alfa-001-reaction/surf.arc
- structure/alfa-001-reaction/TS_CO2_H_H_to_HCOO_H.arc
- structure/alfa-001-reaction/TS_H2_to_H_H.arc
- structure/alfa-001-reaction/TS_H2CO_H2_to_H3CO_H.arc
- structure/alfa-001-reaction/TS_H2COOH_H3_to_H2CO_H2O_H2.arc
- structure/alfa-001-reaction/TS_H3CO_H_to_H3COH.arc
- structure/alfa-001-reaction/TS_HCOO_H_H2_to_HCOO_H_H_H.arc
- structure/alfa-001-reaction/TS_HCOO_H3_H2_to_HCOO_H5.arc
- structure/alfa-001-reaction/TS_HCOO_H5_to_H2COOH_H3.arc
- structure/beta_001.arc
- structure/beta_010.arc
- structure/beta_011.arc
- structure/beta_100.arc
- structure/beta_101.arc
- structure/beta_110.arc
- structure/beta_111.arc
- structure/beta_bulk.arc
- structure/epsu_001.arc
- structure/epsu_010.arc
- structure/epsu_011.arc
- structure/epsu_100.arc
- structure/epsu_101.arc
- structure/epsu_110.arc
- structure/epsu_111.arc
- structure/epsu_bulk.arc
