# Supplementary material for: Homolytic H2 dissociation for enhanced hydrogenation catalysis on oxides
Source: Nat Commun. 2024 Jan 15;15:540. doi: 10.1038/s41467-024-44711-7 (PMC10789776; doi:10.1038/s41467-024-44711-7)
Supplement: Supplementary file 4 — Supplementary Data 1 [file 41467_2024_44711_MOESM4_ESM.zip › structure/alfa_001.arc]

!BIOSYM archive 2
PBC=ON
                      Energy         0          0.0453       -177.419035        C1
!DATE
PBC    5.05950000    5.05950000   27.24960000   90.00000000   90.00000000  120.00000000
Ga      -2.529573689    4.381365389    0.744147521 CORE    1 Ga Ga   0.0000    1
Ga       2.529852031    1.460498940    1.743035075 CORE    2 Ga Ga   0.0000    2
Ga       0.000177508    2.921091070    2.091196868 CORE    3 Ga Ga   0.0000    3
Ga      -2.529623573    4.381627544    4.013894509 CORE    4 Ga Ga   0.0000    4
Ga       2.529815852    1.460516908    4.537693414 CORE    5 Ga Ga   0.0000    5
Ga       0.000005331    2.921099711    6.227714575 CORE    6 Ga Ga   0.0000    6
Ga       5.059440184    0.000022780    6.862880055 CORE    7 Ga Ga   0.0000    7
Ga       2.529656787    1.460561822    8.553020699 CORE    8 Ga Ga   0.0000    8
Ga      -0.000116175    2.921114059    9.076300924 CORE    9 Ga Ga   0.0000    9
Ga       5.059379490    0.000009271   10.998657983 CORE   10 Ga Ga   0.0000   10
Ga       2.529622671    1.460559034   11.347480857 CORE   11 Ga Ga   0.0000   11
Ga      -0.000059983    2.921119771   12.344627495 CORE   12 Ga Ga   0.0000   12
O       -1.560232404    2.845236675    0.817676740 CORE   13 O  O    0.0000   13
O        0.846372083    1.608209574    0.817343811 CORE   14 O  O    0.0000   14
O        0.714173595    4.310311031    0.817262842 CORE   15 O  O    0.0000   15
O        1.746058272    2.809876218    3.112847729 CORE   16 O  O    0.0000   16
O        1.753237274    0.107083875    3.112852203 CORE   17 O  O    0.0000   17
O        4.090434087    1.464524585    3.112769725 CORE   18 O  O    0.0000   18
O        3.532850643    0.011620707    5.411637697 CORE   19 O  O    0.0000   19
O        0.773458870    1.316331510    5.411627663 CORE   20 O  O    0.0000   20
O        3.283070316    3.053667984    5.411571400 CORE   21 O  O    0.0000   21
O       -0.753292508    4.249098210    7.679060950 CORE   22 O  O    0.0000   22
O        1.526604046    2.909426849    7.679049238 CORE   23 O  O    0.0000   23
O       -0.773549676    1.604828631    7.679049410 CORE   24 O  O    0.0000   24
O        0.969149217    1.456758538    9.977584868 CORE   25 O  O    0.0000   25
O        3.306576882    2.813884907    9.977573708 CORE   26 O  O    0.0000   26
O        3.313173533    0.111050308    9.977579368 CORE   27 O  O    0.0000   27
O        4.213398958    1.313100021   12.272420267 CORE   28 O  O    0.0000   28
O        1.815391184    2.992480418   12.272433279 CORE   29 O  O    0.0000   29
O        1.560050965    0.076101515   12.272426304 CORE   30 O  O    0.0000   30
end
end
