# Supplementary material for: Homolytic H2 dissociation for enhanced hydrogenation catalysis on oxides
Source: Nat Commun. 2024 Jan 15;15:540. doi: 10.1038/s41467-024-44711-7 (PMC10789776; doi:10.1038/s41467-024-44711-7)
Supplement: Supplementary file 4 — Supplementary Data 1 [file 41467_2024_44711_MOESM4_ESM.zip › structure/alfa_010.arc]

!BIOSYM archive 2
PBC=ON
                      Energy         0          0.0410       -528.286710        C1
!DATE
PBC    5.05950000   13.62480000   30.35700000   90.00000000  120.00000000   90.00000000
Ga       2.893522262    9.323066085    0.886143126 CORE    1 Ga Ga   0.0000    1
Ga       3.009398125    2.510700898    0.886219183 CORE    2 Ga Ga   0.0000    2
Ga       2.762168799    6.486844508    0.975921522 CORE    3 Ga Ga   0.0000    3
Ga       3.140709178   13.299212169    0.975960695 CORE    4 Ga Ga   0.0000    4
Ga       0.578143433    0.287116624    2.107739383 CORE    5 Ga Ga   0.0000    5
Ga       0.559900963   11.045950180    1.898226767 CORE    6 Ga Ga   0.0000    6
Ga       0.265259556    7.099413616    2.107890427 CORE    7 Ga Ga   0.0000    7
Ga       0.283376179    4.233510026    1.898341906 CORE    8 Ga Ga   0.0000    8
Ga       2.837390429    4.801327757    3.666024162 CORE    9 Ga Ga   0.0000    9
Ga      -1.994310508   11.613769730    3.666065789 CORE   10 Ga Ga   0.0000   10
Ga      -2.067644744    1.980018602    3.704194772 CORE   11 Ga Ga   0.0000   11
Ga       2.910823199    8.792379602    3.704187100 CORE   12 Ga Ga   0.0000   12
Ga       0.449933128    9.403059737    5.093488670 CORE   13 Ga Ga   0.0000   13
Ga       0.393251702    2.590637189    5.093499042 CORE   14 Ga Ga   0.0000   14
Ga       0.380137485    6.507254804    5.080749301 CORE   15 Ga Ga   0.0000   15
Ga       0.462904204   13.319654871    5.080663156 CORE   16 Ga Ga   0.0000   16
Ga      -2.081414598    0.275386144    6.566834609 CORE   17 Ga Ga   0.0000   17
Ga      -2.081422303   11.078457525    6.578197739 CORE   18 Ga Ga   0.0000   18
Ga      -2.134980975    7.087872616    6.566834352 CORE   19 Ga Ga   0.0000   19
Ga      -2.134888904    4.266148407    6.578109153 CORE   20 Ga Ga   0.0000   20
Ga       0.380201335    4.846773754    8.064212630 CORE   21 Ga Ga   0.0000   21
Ga      -4.596426863   11.659151165    8.064188010 CORE   22 Ga Ga   0.0000   22
Ga      -4.609427117    1.950919374    8.051519633 CORE   23 Ga Ga   0.0000   23
Ga       0.393088810    8.763300545    8.051571790 CORE   24 Ga Ga   0.0000   24
Ga      -2.067751444    9.373996225    9.440769366 CORE   25 Ga Ga   0.0000   25
Ga      -2.148531384    2.561662760    9.440671868 CORE   26 Ga Ga   0.0000   26
Ga      -2.222103429    6.552619007    9.479020869 CORE   27 Ga Ga   0.0000   27
Ga      -1.994070991   13.365080202    9.478964660 CORE   28 Ga Ga   0.0000   28
Ga      -4.499519873    0.308078879   11.246820915 CORE   29 Ga Ga   0.0000   29
Ga      -4.481528711   11.066911894   11.037132683 CORE   30 Ga Ga   0.0000   30
Ga      -4.776236381    7.120384353   11.246796025 CORE   31 Ga Ga   0.0000   31
Ga      -4.794255344    4.254486578   11.037278790 CORE   32 Ga Ga   0.0000   32
Ga      -2.297334733    4.867170928   12.169176490 CORE   33 Ga Ga   0.0000   33
Ga      -6.978560734   11.679582573   12.169064447 CORE   34 Ga Ga   0.0000   34
Ga      -2.165926464    2.031006458   12.258732987 CORE   35 Ga Ga   0.0000   35
Ga      -2.050314374    8.843368266   12.258794603 CORE   36 Ga Ga   0.0000   36
O        1.435400055   10.288283633    0.380193567 CORE   37 O  O    0.0000   37
O        4.467342024    3.476045725    0.380141249 CORE   38 O  O    0.0000   38
O        1.852632889    1.006297511    0.488592972 CORE   39 O  O    0.0000   39
O        4.050709367    7.818731904    0.488930867 CORE   40 O  O    0.0000   40
O        1.057973262    5.804895755    0.785523413 CORE   41 O  O    0.0000   41
O       -0.214200759   12.617461401    0.785115554 CORE   42 O  O    0.0000   42
O       -1.182427357    1.169429638    2.107046603 CORE   43 O  O    0.0000   43
O        2.025798015    7.981851789    2.107022063 CORE   44 O  O    0.0000   44
O       -1.177300207    5.646284530    2.225588596 CORE   45 O  O    0.0000   45
O        2.020455812   12.458812356    2.225539379 CORE   46 O  O    0.0000   46
O       -1.194558095   10.224640821    2.268170518 CORE   47 O  O    0.0000   47
O        2.037870331    3.412066212    2.268523379 CORE   48 O  O    0.0000   48
O        1.118967460    5.686722102    3.485060780 CORE   49 O  O    0.0000   49
O       -0.275888450   12.499141912    3.484859693 CORE   50 O  O    0.0000   50
O        1.482885271   10.227613228    3.599013263 CORE   51 O  O    0.0000   51
O       -0.639632649    3.415314972    3.599119993 CORE   52 O  O    0.0000   52
O        1.247177221    1.136896115    3.744686437 CORE   53 O  O    0.0000   53
O       -0.403955330    7.949362697    3.744813042 CORE   54 O  O    0.0000   54
O       -1.319368307   10.209911520    4.975728372 CORE   55 O  O    0.0000   55
O        2.162593792    3.397384553    4.975886999 CORE   56 O  O    0.0000   56
O       -1.058526513    1.139798473    5.127380648 CORE   57 O  O    0.0000   57
O        1.901676203    7.952278949    5.127357331 CORE   58 O  O    0.0000   58
O       -1.400305035    5.678254078    5.241173604 CORE   59 O  O    0.0000   59
O       -2.816259481   12.490464058    5.241462837 CORE   60 O  O    0.0000   60
O        1.214285652    1.136258882    6.420897425 CORE   61 O  O    0.0000   61
O       -0.371095521    7.948706802    6.420816154 CORE   62 O  O    0.0000   62
O       -3.681638794    5.676978086    6.572368177 CORE   63 O  O    0.0000   63
O       -0.534684877   12.489330446    6.572439210 CORE   64 O  O    0.0000   64
O       -3.845371885   10.217666991    6.724228115 CORE   65 O  O    0.0000   65
O       -0.371045052    3.405323036    6.724059398 CORE   66 O  O    0.0000   66
O       -1.400298853    5.675806209    7.903552216 CORE   67 O  O    0.0000   67
O       -2.815879049   12.488131498    7.903745751 CORE   68 O  O    0.0000   68
O       -1.058502733   10.214099343    8.017634309 CORE   69 O  O    0.0000   69
O       -3.157906108    3.401824085    8.017575039 CORE   70 O  O    0.0000   70
O       -1.319150108    1.144115480    8.169040287 CORE   71 O  O    0.0000   71
O       -2.897251539    7.956397356    8.169269390 CORE   72 O  O    0.0000   72
O       -3.812435945   10.216983403    9.400233773 CORE   73 O  O    0.0000   73
O       -0.403753007    3.404636302    9.400267693 CORE   74 O  O    0.0000   74
O       -3.576397876    1.126391624    9.545886309 CORE   75 O  O    0.0000   75
O       -0.639988004    7.938689570    9.545989484 CORE   76 O  O    0.0000   76
O       -3.940653245    5.667357864    9.660064204 CORE   77 O  O    0.0000   77
O       -5.335053677   12.479709089    9.659936382 CORE   78 O  O    0.0000   78
O       -6.254025753    1.129389761   10.876503145 CORE   79 O  O    0.0000   79
O       -3.021982456    7.941737074   10.876888137 CORE   80 O  O    0.0000   80
O       -6.236587633    5.707602051   10.919457267 CORE   81 O  O    0.0000   81
O       -3.039071938   12.520025549   10.919332178 CORE   82 O  O    0.0000   82
O       -6.242165573   10.184648230   11.037854903 CORE   83 O  O    0.0000   83
O       -3.033613877    3.372249020   11.037927558 CORE   84 O  O    0.0000   84
O       -4.001819569    5.548924993   12.359965924 CORE   85 O  O    0.0000   85
O       -5.274010639   12.361480742   12.359704737 CORE   86 O  O    0.0000   86
O       -3.207345030   10.347753107   12.656171837 CORE   87 O  O    0.0000   87
O       -6.068549121    3.535255426   12.656399866 CORE   88 O  O    0.0000   88
O       -3.623833674    1.065403260   12.764983897 CORE   89 O  O    0.0000   89
O       -5.651768462    7.878121044   12.764672157 CORE   90 O  O    0.0000   90
end
end
