# Supplementary material for: Homolytic H2 dissociation for enhanced hydrogenation catalysis on oxides
Source: Nat Commun. 2024 Jan 15;15:540. doi: 10.1038/s41467-024-44711-7 (PMC10789776; doi:10.1038/s41467-024-44711-7)
Supplement: Supplementary file 4 — Supplementary Data 1 [file 41467_2024_44711_MOESM4_ESM.zip › structure/alfa_011.arc]

!BIOSYM archive 2
PBC=ON
                      Energy         0          0.0468       -526.897446        C1
!DATE
PBC    5.05950000   14.53388200   30.35700000  110.37222200  120.00000000   79.97610900
Ga       4.488296634    9.738321109    0.427482153 CORE    1 Ga Ga   0.0000    1
Ga       4.786642765    1.829829191    0.970423767 CORE    2 Ga Ga   0.0000    2
Ga       2.683227780    6.850827713    0.855839751 CORE    3 Ga Ga   0.0000    3
Ga       5.104333492   13.759586142    1.427277983 CORE    4 Ga Ga   0.0000    4
Ga       0.357104535    4.936672157    1.351982511 CORE    5 Ga Ga   0.0000    5
Ga       2.426484298   11.165018210    1.635217122 CORE    6 Ga Ga   0.0000    6
Ga       2.274756035    2.170668595    2.092783334 CORE    7 Ga Ga   0.0000    7
Ga       0.081612158    8.290116124    2.662118414 CORE    8 Ga Ga   0.0000    8
Ga      -0.076590975   -0.701762219    2.887735095 CORE    9 Ga Ga   0.0000    9
Ga       2.666828521    5.723319546    3.418788491 CORE   10 Ga Ga   0.0000   10
Ga       5.012301214   11.078182951    3.491916557 CORE   11 Ga Ga   0.0000   11
Ga      -0.100496367    3.148746312    4.090966301 CORE   12 Ga Ga   0.0000   12
Ga       2.603380466    8.521248592    4.181720356 CORE   13 Ga Ga   0.0000   13
Ga       2.477676942    0.540472823    4.795041660 CORE   14 Ga Ga   0.0000   14
Ga       0.101896635    5.864187538    4.970098097 CORE   15 Ga Ga   0.0000   15
Ga       2.523733734   12.222906456    5.439304854 CORE   16 Ga Ga   0.0000   16
Ga       2.477513960    3.230179579    5.682324601 CORE   17 Ga Ga   0.0000   17
Ga       0.062248127    9.664528569    6.117510295 CORE   18 Ga Ga   0.0000   18
Ga      -0.062244682    0.623100382    6.396206424 CORE   19 Ga Ga   0.0000   19
Ga      -2.477512825    7.057484341    6.831409511 CORE   20 Ga Ga   0.0000   20
Ga      -2.523732496   -1.935261163    7.074427088 CORE   21 Ga Ga   0.0000   21
Ga      -0.101899752    4.423513035    7.543637333 CORE   22 Ga Ga   0.0000   22
Ga      -2.477685083    9.747157122    7.718720459 CORE   23 Ga Ga   0.0000   23
Ga      -2.603393722    1.766395093    8.331998663 CORE   24 Ga Ga   0.0000   24
Ga       0.100486716    7.138907024    8.422786890 CORE   25 Ga Ga   0.0000   25
Ga      -5.012259634   -0.790616895    9.021830729 CORE   26 Ga Ga   0.0000   26
Ga      -2.666827621    4.564392748    9.094942180 CORE   27 Ga Ga   0.0000   27
Ga       0.076570923   10.989398663    9.626084931 CORE   28 Ga Ga   0.0000   28
Ga      -0.081623307    1.997613527    9.851490458 CORE   29 Ga Ga   0.0000   29
Ga      -2.274688983    8.116969301   10.420982254 CORE   30 Ga Ga   0.0000   30
Ga      -2.426602287   -0.877371178   10.878737334 CORE   31 Ga Ga   0.0000   31
Ga      -0.357133058    5.351020935   11.161789477 CORE   32 Ga Ga   0.0000   32
Ga      -5.104331138   -3.471885212   11.086525098 CORE   33 Ga Ga   0.0000   33
Ga      -2.683176816    3.436905143   11.657967277 CORE   34 Ga Ga   0.0000   34
Ga      -4.786802445    8.457760422   11.543320677 CORE   35 Ga Ga   0.0000   35
Ga      -4.487051828    0.548261841   12.087072008 CORE   36 Ga Ga   0.0000   36
O      -12.069292929    2.673698294   24.916977538 CORE   37 O  O    0.0000   37
O        1.202117430    6.064977006    0.100313644 CORE   38 O  O    0.0000   38
O        3.111449894    1.161232122    0.501012643 CORE   39 O  O    0.0000   39
O        4.262767074    7.934804083    0.816014997 CORE   40 O  O    0.0000   40
O        1.069778947    3.179877013    0.847605872 CORE   41 O  O    0.0000   41
O        1.673844858   12.867922554    1.143275240 CORE   42 O  O    0.0000   42
O        3.559952674    5.366350888    1.661622756 CORE   43 O  O    0.0000   43
O        0.937811865    0.593431841    1.774728235 CORE   44 O  O    0.0000   44
O        5.867663320   10.023721894    1.663991227 CORE   45 O  O    0.0000   45
O        4.036415624    2.824647695    2.426991408 CORE   46 O  O    0.0000   46
O        4.038603754   12.321367632    2.286596726 CORE   47 O  O    0.0000   47
O        1.851561671    7.473759026    2.539094037 CORE   48 O  O    0.0000   48
O        3.267632743    0.207530422    3.088707238 CORE   49 O  O    0.0000   49
O        3.587829024    9.723208458    2.936516560 CORE   50 O  O    0.0000   50
O        0.887846363    4.895877130    3.231865137 CORE   51 O  O    0.0000   51
O        1.753683518   11.852271716    3.639457583 CORE   52 O  O    0.0000   52
O        4.139556068    7.112171250    3.837644781 CORE   53 O  O    0.0000   53
O        1.649847031    2.295678824    3.959273385 CORE   54 O  O    0.0000   54
O        0.806104177    9.324746200    4.298976415 CORE   55 O  O    0.0000   55
O       -1.497538715    4.503171772    4.602677297 CORE   56 O  O    0.0000   56
O        0.724718262   -0.344656438    4.659503286 CORE   57 O  O    0.0000   57
O        1.841504407    6.729695370    5.054511386 CORE   58 O  O    0.0000   58
O       -1.071247443    1.891131428    5.273680596 CORE   59 O  O    0.0000   59
O       -0.756979857   11.395984862    5.297792373 CORE   60 O  O    0.0000   60
O        0.739014175    4.099277938    5.785275881 CORE   61 O  O    0.0000   61
O       -1.543202784   -0.714804315    5.924934381 CORE   62 O  O    0.0000   62
O       -1.706757184    8.819398177    5.993054724 CORE   63 O  O    0.0000   63
O        1.706767506    1.468262408    6.520750281 CORE   64 O  O    0.0000   64
O        1.543201395   11.002446928    6.588870679 CORE   65 O  O    0.0000   65
O       -0.739004170    6.188359185    6.728516008 CORE   66 O  O    0.0000   66
O        0.756969578   -1.108323859    7.216019350 CORE   67 O  O    0.0000   67
O        1.071250246    8.396522526    7.240116679 CORE   68 O  O    0.0000   68
O       -1.841509689    3.557944531    7.459284056 CORE   69 O  O    0.0000   69
O       -0.724708698   10.632307972    7.854279712 CORE   70 O  O    0.0000   70
O        1.497548266    5.784445070    7.911130775 CORE   71 O  O    0.0000   71
O       -0.806111770    0.962911728    8.214860762 CORE   72 O  O    0.0000   72
O       -1.649847332    7.991974043    8.554510300 CORE   73 O  O    0.0000   73
O       -4.139565865    3.175424947    8.676175719 CORE   74 O  O    0.0000   74
O       -1.753655065   -1.564582094    8.874350652 CORE   75 O  O    0.0000   75
O       -0.887864722    5.391746358    9.281906578 CORE   76 O  O    0.0000   76
O       -3.587828453    0.564479278    9.577258994 CORE   77 O  O    0.0000   77
O       -3.267631492   10.080105206    9.425046199 CORE   78 O  O    0.0000   78
O       -1.851556553    2.813850440    9.974698935 CORE   79 O  O    0.0000   79
O       -4.038627531   -2.033695464   10.227141966 CORE   80 O  O    0.0000   80
O       -4.036418478    7.463003703   10.086795473 CORE   81 O  O    0.0000   81
O       -5.867962087    0.263895342   10.849488685 CORE   82 O  O    0.0000   82
O       -0.937788471    9.694167354   10.739066466 CORE   83 O  O    0.0000   83
O       -3.559910952    4.921235054   10.852171424 CORE   84 O  O    0.0000   84
O       -1.673788897   -2.580327044   11.370479708 CORE   85 O  O    0.0000   85
O       -1.069731446    7.107818519   11.666166033 CORE   86 O  O    0.0000   86
O       -4.262721680    2.353253864   11.697672638 CORE   87 O  O    0.0000   87
O       -3.111371178    9.126432302   12.012786570 CORE   88 O  O    0.0000   88
O       -1.202208148    4.222604014   12.413435009 CORE   89 O  O    0.0000   89
O       -3.110105192   -0.434055917   12.623912914 CORE   90 O  O    0.0000   90
end
end
