# Supplementary material for: Homolytic H2 dissociation for enhanced hydrogenation catalysis on oxides
Source: Nat Commun. 2024 Jan 15;15:540. doi: 10.1038/s41467-024-44711-7 (PMC10789776; doi:10.1038/s41467-024-44711-7)
Supplement: Supplementary file 4 — Supplementary Data 1 [file 41467_2024_44711_MOESM4_ESM.zip › structure/alfa_100.arc]

!BIOSYM archive 2
PBC=ON
                      Energy         0          0.0418       -528.286488        C1
!DATE
PBC    5.05950000   13.62480000   30.35700000   90.00000000  120.00000000   90.00000000
Ga       2.893959622   11.114301828    0.885988897 CORE    1 Ga Ga   0.0000    1
Ga       3.008987587    4.301854058    0.886047096 CORE    2 Ga Ga   0.0000    2
Ga       2.762233049    0.325795078    0.975631613 CORE    3 Ga Ga   0.0000    3
Ga       3.140619408    7.138215002    0.975675004 CORE    4 Ga Ga   0.0000    4
Ga       0.578060175    6.525495524    2.107575818 CORE    5 Ga Ga   0.0000    5
Ga       0.560336708    9.391437774    1.897894584 CORE    6 Ga Ga   0.0000    6
Ga       0.265361576   13.338000059    2.107715399 CORE    7 Ga Ga   0.0000    7
Ga       0.282954400    2.579078014    1.898023457 CORE    8 Ga Ga   0.0000    8
Ga       2.837001269    2.011250292    3.665879710 CORE    9 Ga Ga   0.0000    9
Ga      -1.993924898    8.823598010    3.665898680 CORE   10 Ga Ga   0.0000   10
Ga      -2.067729696    4.832643277    3.704108742 CORE   11 Ga Ga   0.0000   11
Ga       2.910902878   11.645087298    3.704088631 CORE   12 Ga Ga   0.0000   12
Ga       0.450141606   11.034202172    5.093478944 CORE   13 Ga Ga   0.0000   13
Ga       0.393038149    4.221831764    5.093499178 CORE   14 Ga Ga   0.0000   14
Ga       0.379745647    0.305232445    5.080645333 CORE   15 Ga Ga   0.0000   15
Ga       0.463300704    7.117611973    5.080559282 CORE   16 Ga Ga   0.0000   16
Ga      -2.081103114    6.537032206    6.566904073 CORE   17 Ga Ga   0.0000   17
Ga      -2.081109531    9.358717151    6.578132288 CORE   18 Ga Ga   0.0000   18
Ga      -2.135300902   13.349346447    6.566915057 CORE   19 Ga Ga   0.0000   19
Ga      -2.135210404    2.546234369    6.578043696 CORE   20 Ga Ga   0.0000   20
Ga       0.379801312    1.965543212    8.064327659 CORE   21 Ga Ga   0.0000   21
Ga      -4.596036798    8.777961501    8.064305468 CORE   22 Ga Ga   0.0000   22
Ga      -4.609225753    4.861422612    8.051528600 CORE   23 Ga Ga   0.0000   23
Ga       0.392893955   11.673846831    8.051589011 CORE   24 Ga Ga   0.0000   24
Ga      -2.067843214   11.062945339    9.440864992 CORE   25 Ga Ga   0.0000   25
Ga      -2.148452938    4.250478170    9.440752411 CORE   26 Ga Ga   0.0000   26
Ga      -2.222491106    0.259608076    9.479170536 CORE   27 Ga Ga   0.0000   27
Ga      -1.993678293    7.071948259    9.479127382 CORE   28 Ga Ga   0.0000   28
Ga      -4.499099407    6.504146909   11.247131629 CORE   29 Ga Ga   0.0000   29
Ga      -4.481632862    9.370063434   11.037288162 CORE   30 Ga Ga   0.0000   30
Ga      -4.776644748   13.316633664   11.247090807 CORE   31 Ga Ga   0.0000   31
Ga      -4.794179065    2.557699099   11.037434796 CORE   32 Ga Ga   0.0000   32
Ga      -2.297212260    1.944977461   12.169431755 CORE   33 Ga Ga   0.0000   33
Ga      -6.978596983    8.757339431   12.169339192 CORE   34 Ga Ga   0.0000   34
Ga      -2.165490052    4.781253323   12.258885850 CORE   35 Ga Ga   0.0000   35
Ga      -2.050772777   11.593665355   12.258928422 CORE   36 Ga Ga   0.0000   36
O        4.466630856    3.336200369    0.379792549 CORE   37 O  O    0.0000   37
O        1.436093331   10.148749149    0.379840227 CORE   38 O  O    0.0000   38
O        4.050953692   12.618762634    0.488832378 CORE   39 O  O    0.0000   39
O        1.852391431    5.806404585    0.488490766 CORE   40 O  O    0.0000   40
O       -0.214167424    7.819959921    0.784872192 CORE   41 O  O    0.0000   41
O        1.057955150    1.007712249    0.785277161 CORE   42 O  O    0.0000   42
O        2.025942325   12.455502956    2.106738554 CORE   43 O  O    0.0000   43
O       -1.182572994    5.643124927    2.106761145 CORE   44 O  O    0.0000   44
O        2.020626610    7.978559918    2.225480581 CORE   45 O  O    0.0000   45
O       -1.177475982    1.166287039    2.225532221 CORE   46 O  O    0.0000   46
O        2.037403935    3.400509373    2.268370534 CORE   47 O  O    0.0000   47
O       -1.194085177   10.212744439    2.268011584 CORE   48 O  O    0.0000   48
O       -0.275569785    7.938185220    3.484738556 CORE   49 O  O    0.0000   49
O        1.118646349    1.125801730    3.484925169 CORE   50 O  O    0.0000   50
O       -0.639946338    3.397282052    3.598948528 CORE   51 O  O    0.0000   51
O        1.483202449   10.209776428    3.598857645 CORE   52 O  O    0.0000   52
O       -0.403896413   12.487960871    3.744662638 CORE   53 O  O    0.0000   53
O        1.247121564    5.675634772    3.744535628 CORE   54 O  O    0.0000   54
O        2.162371837    3.415127284    4.975793716 CORE   55 O  O    0.0000   55
O       -1.319146589   10.227410819    4.975640513 CORE   56 O  O    0.0000   56
O        1.901567626   12.485048886    5.127225264 CORE   57 O  O    0.0000   57
O       -1.058420037    5.672727451    5.127244624 CORE   58 O  O    0.0000   58
O       -2.815821046    7.946787994    5.241374481 CORE   59 O  O    0.0000   59
O       -1.400743260    1.134193541    5.241087273 CORE   60 O  O    0.0000   60
O       -0.371336310   12.488474423    6.420805009 CORE   61 O  O    0.0000   61
O        1.214535799    5.676127921    6.420902972 CORE   62 O  O    0.0000   62
O       -0.534234880    7.947880545    6.572427990 CORE   63 O  O    0.0000   63
O       -3.682090267    1.135423480    6.572350281 CORE   64 O  O    0.0000   64
O       -0.371309695    3.407093126    6.724057831 CORE   65 O  O    0.0000   65
O       -3.845123808   10.219551457    6.724230781 CORE   66 O  O    0.0000   66
O       -2.815447304    7.949029814    7.903839063 CORE   67 O  O    0.0000   67
O       -1.400733779    1.136551643    7.903638889 CORE   68 O  O    0.0000   68
O       -3.158020486    3.410452489    8.017714184 CORE   69 O  O    0.0000   69
O       -1.058397920   10.222971645    8.017752159 CORE   70 O  O    0.0000   70
O       -2.897480162   12.480675926    8.169354405 CORE   71 O  O    0.0000   71
O       -1.318931273    5.668167643    8.169125089 CORE   72 O  O    0.0000   72
O       -0.403695958    3.407645370    9.400429984 CORE   73 O  O    0.0000   73
O       -3.812491064   10.220095821    9.400382906 CORE   74 O  O    0.0000   74
O       -0.640301499   12.498294661    9.546157777 CORE   75 O  O    0.0000   75
O       -3.576084623    5.685803814    9.546063309 CORE   76 O  O    0.0000   76
O       -5.334736170    7.957367576    9.660050509 CORE   77 O  O    0.0000   77
O       -3.940971773    1.144921693    9.660188030 CORE   78 O  O    0.0000   78
O       -3.022442144   12.495257542   10.877073278 CORE   79 O  O    0.0000   79
O       -6.253560442    5.682809344   10.876675707 CORE   80 O  O    0.0000   80
O       -3.038896326    7.917011822   10.919416825 CORE   81 O  O    0.0000   81
O       -6.236766555    1.104647728   10.919565204 CORE   82 O  O    0.0000   82
O       -3.033469670    3.440000239   11.038233246 CORE   83 O  O    0.0000   83
O       -6.242320986   10.252392815   11.038147801 CORE   84 O  O    0.0000   84
O       -5.274031580    8.075527245   12.359945079 CORE   85 O  O    0.0000   85
O       -4.001845469    1.263249409   12.360214775 CORE   86 O  O    0.0000   86
O       -6.068290401    3.276838412   12.656507182 CORE   87 O  O    0.0000   87
O       -3.207611979   10.089176681   12.656286615 CORE   88 O  O    0.0000   88
O       -5.652456412   12.559245089   12.765046339 CORE   89 O  O    0.0000   89
O       -3.623101557    5.747152361   12.765362157 CORE   90 O  O    0.0000   90
end
end
