# Supplementary material for: Homolytic H2 dissociation for enhanced hydrogenation catalysis on oxides
Source: Nat Commun. 2024 Jan 15;15:540. doi: 10.1038/s41467-024-44711-7 (PMC10789776; doi:10.1038/s41467-024-44711-7)
Supplement: Supplementary file 4 — Supplementary Data 1 [file 41467_2024_44711_MOESM4_ESM.zip › structure/alfa_101.arc]

!BIOSYM archive 2
PBC=ON
                      Energy         0          0.0371       -176.082606        Ci
!DATE
PBC    5.05950000    5.39990500   25.07203100   93.01495400   90.00000000  117.93570400
Ga       2.654671747    2.151583367   13.331685539 CORE    1 Ga Ga   0.0000    1
Ga       0.381313634    3.902872729   13.783174333 CORE    2 Ga Ga   0.0000    2
Ga       0.092210410    0.495960312   15.023237646 CORE    3 Ga Ga   0.0000    3
Ga       2.552946826    2.520785881   16.231277306 CORE    4 Ga Ga   0.0000    4
Ga       0.051230611    3.547293595   17.244098634 CORE    5 Ga Ga   0.0000    5
Ga       0.003175993    0.802598820   18.084694496 CORE    6 Ga Ga   0.0000    6
Ga       2.526584077    1.729142443   19.456663770 CORE    7 Ga Ga   0.0000    7
Ga       2.478537245   -1.015550593   20.297256456 CORE    8 Ga Ga   0.0000    8
Ga      -0.023207817    0.010956184   21.310069173 CORE    9 Ga Ga   0.0000    9
Ga       2.437538268    2.035783832   22.518100091 CORE   10 Ga Ga   0.0000   10
Ga       2.148433483   -1.371135138   23.758166811 CORE   11 Ga Ga   0.0000   11
Ga      -0.124921071    0.380155864   24.209647177 CORE   12 Ga Ga   0.0000   12
O        1.113092396    2.737738481   12.524146436 CORE   13 O  O    0.0000   13
O        3.934245729    0.753663231   13.423712007 CORE   14 O  O    0.0000   14
O       -1.491111548    3.679938296   14.085649474 CORE   15 O  O    0.0000   15
O        1.804271305    1.358573843   14.917879539 CORE   16 O  O    0.0000   16
O        3.686846203   -0.874069285   15.604112207 CORE   17 O  O    0.0000   17
O       -0.696516776    1.794766683   16.401333876 CORE   18 O  O    0.0000   18
O        0.828523328   -0.491031502   16.837794793 CORE   19 O  O    0.0000   19
O        1.522416354    2.174307256   17.810794054 CORE   20 O  O    0.0000   20
O        3.320438020    0.023446514   18.541635887 CORE   21 O  O    0.0000   21
O       -0.790678139    2.508289279   18.999691736 CORE   22 O  O    0.0000   22
O        1.007345790    0.357437545   19.730516269 CORE   23 O  O    0.0000   23
O        1.701223866    3.022777277   20.703531046 CORE   24 O  O    0.0000   24
O        3.226277836    0.736971036   21.139995449 CORE   25 O  O    0.0000   25
O       -1.157093145    3.405807587   21.937220987 CORE   26 O  O    0.0000   26
O        0.725472849    1.173164670   22.623447084 CORE   27 O  O    0.0000   27
O        4.020846931   -1.148210070   23.455698327 CORE   28 O  O    0.0000   28
O       -1.404503458    1.778080363   24.117622299 CORE   29 O  O    0.0000   29
O        1.416638486   -0.205993550   25.017180125 CORE   30 O  O    0.0000   30
end
end
