# Supplementary material for: Homolytic H2 dissociation for enhanced hydrogenation catalysis on oxides
Source: Nat Commun. 2024 Jan 15;15:540. doi: 10.1038/s41467-024-44711-7 (PMC10789776; doi:10.1038/s41467-024-44711-7)
Supplement: Supplementary file 4 — Supplementary Data 1 [file 41467_2024_44711_MOESM4_ESM.zip › structure/alfa_110.arc]

!BIOSYM archive 2
PBC=ON
                      Energy         0          0.0432       -233.533664        C1
!DATE
PBC    5.39990500    7.39983200   23.18554200   98.58071300   95.86764500   95.11204000
Ga       2.324436871    4.513724590    1.211761431 CORE    1 Ga Ga   0.0000    1
Ga      -0.283684206    2.856672869    1.211703852 CORE    2 Ga Ga   0.0000    2
Ga       4.475446243    6.639158990    1.315999086 CORE    3 Ga Ga   0.0000    3
Ga       2.965089021    0.731272557    1.315985827 CORE    4 Ga Ga   0.0000    4
Ga       0.165664347    0.796300549    3.829045693 CORE    5 Ga Ga   0.0000    5
Ga       1.874893546    6.573968371    3.829069686 CORE    6 Ga Ga   0.0000    6
Ga       2.251863945    2.933494943    3.739731169 CORE    7 Ga Ga   0.0000    7
Ga      -0.211368480    4.436869701    3.739703109 CORE    8 Ga Ga   0.0000    8
Ga       2.488775169    4.436951016    6.379417273 CORE    9 Ga Ga   0.0000    9
Ga      -0.448070046    2.933482657    6.379480990 CORE   10 Ga Ga   0.0000   10
Ga      -0.165704136   -0.796410964    6.289840612 CORE   11 Ga Ga   0.0000   11
Ga       2.865681242    0.796427132    6.289878688 CORE   12 Ga Ga   0.0000   12
Ga       0.264992494    0.731189812    8.802812026 CORE   13 Ga Ga   0.0000   13
Ga       2.434880139   -0.731249150    8.802831331 CORE   14 Ga Ga   0.0000   14
Ga       2.416271942    2.856824172    8.907342795 CORE   15 Ga Ga   0.0000   15
Ga      -0.375497491    4.513773900    8.907362524 CORE   16 Ga Ga   0.0000   16
O        1.020406266    3.685348352    0.187563301 CORE   17 O  O    0.0000   17
O        4.694656958    1.116730299    0.513678057 CORE   18 O  O    0.0000   18
O        2.745869419    6.253820705    0.514005674 CORE   19 O  O    0.0000   19
O        3.001445581    2.612249727    1.917810665 CORE   20 O  O    0.0000   20
O        4.438943755    4.757948062    1.917645216 CORE   21 O  O    0.0000   21
O        1.350030454   -0.000212247    2.156155385 CORE   22 O  O    0.0000   22
O        4.049799455    0.000047505    2.896311572 CORE   23 O  O    0.0000   23
O        1.712574228    4.801449016    3.056494216 CORE   24 O  O    0.0000   24
O        0.327650999    2.568863358    3.056692903 CORE   25 O  O    0.0000   25
O       -0.032498708    6.258880111    4.514089046 CORE   26 O  O    0.0000   26
O        2.073055430    1.111410908    4.514112152 CORE   27 O  O    0.0000   27
O        3.720100264    3.685407853    4.777251777 CORE   28 O  O    0.0000   28
O        1.020377412    3.685080687    5.342351991 CORE   29 O  O    0.0000   29
O       -0.627140425    1.111405536    5.604496794 CORE   30 O  O    0.0000   30
O        2.667731326    6.258834094    5.604486850 CORE   31 O  O    0.0000   31
O        3.028331282    2.568891221    7.062849685 CORE   32 O  O    0.0000   32
O       -0.987325643    4.801746716    7.062899575 CORE   33 O  O    0.0000   33
O        1.349989004   -0.000010191    7.222451403 CORE   34 O  O    0.0000   34
O        4.049908591   -0.000059216    7.962382289 CORE   35 O  O    0.0000   35
O        1.739184495    4.758020844    8.201466055 CORE   36 O  O    0.0000   36
O        0.301427087    2.612390526    8.201574031 CORE   37 O  O    0.0000   37
O        0.705450120   -1.116624680    9.605154181 CORE   38 O  O    0.0000   38
O        1.994585572    1.116649516    9.604465004 CORE   39 O  O    0.0000   39
O        3.720385933    3.685060857    9.931643822 CORE   40 O  O    0.0000   40
end
end
