# Supplementary material for: Homolytic H2 dissociation for enhanced hydrogenation catalysis on oxides
Source: Nat Commun. 2024 Jan 15;15:540. doi: 10.1038/s41467-024-44711-7 (PMC10789776; doi:10.1038/s41467-024-44711-7)
Supplement: Supplementary file 4 — Supplementary Data 1 [file 41467_2024_44711_MOESM4_ESM.zip › structure/alfa_111.arc]

!BIOSYM archive 2
PBC=ON
                      Energy         0          0.0484       -876.943524        C1
!DATE
PBC    8.76331100   14.53388200   50.59500000  110.37222200  150.00000000   72.45356200
Ga       5.223592904    0.916473814    0.082052208 CORE    1 Ga Ga   0.0000    1
Ga       8.092677637    1.587247822    0.157835484 CORE    2 Ga Ga   0.0000    2
Ga       2.520968189    2.912112358    0.369428148 CORE    3 Ga Ga   0.0000    3
Ga       5.820629719    4.140113920    0.540000720 CORE    4 Ga Ga   0.0000    4
Ga       8.807880683    4.511103058    0.729474047 CORE    5 Ga Ga   0.0000    5
Ga       3.100365844    6.060801091    1.249825490 CORE    6 Ga Ga   0.0000    6
Ga       5.947158301    6.699828976    1.254511186 CORE    7 Ga Ga   0.0000    7
Ga       8.384575708    9.209133184    1.473695714 CORE    8 Ga Ga   0.0000    8
Ga       2.620309855    9.156846011    1.504334471 CORE    9 Ga Ga   0.0000    9
Ga       5.276758815   10.827506132    1.474562191 CORE   10 Ga Ga   0.0000   10
Ga       7.553531032   12.310942266    0.773866785 CORE   11 Ga Ga   0.0000   11
Ga       2.800161823   13.112008363    2.658814369 CORE   12 Ga Ga   0.0000   12
Ga       1.276656346   -0.105951220    2.357364141 CORE   13 Ga Ga   0.0000   13
Ga       3.896127980    0.966412857    2.880245281 CORE   14 Ga Ga   0.0000   14
Ga      -1.612518205    2.049272488    3.013878005 CORE   15 Ga Ga   0.0000   15
Ga       1.535327663    3.643287587    3.549941214 CORE   16 Ga Ga   0.0000   16
Ga      -4.245744320    4.184952706    3.622699664 CORE   17 Ga Ga   0.0000   17
Ga      -1.381396458    5.745304587    3.676178092 CORE   18 Ga Ga   0.0000   18
Ga       1.473435143    6.527368984    3.585664803 CORE   19 Ga Ga   0.0000   19
Ga       4.328712384    8.146784780    3.844694170 CORE   20 Ga Ga   0.0000   20
Ga      -1.606295465    8.710432102    4.035416699 CORE   21 Ga Ga   0.0000   21
Ga       1.300056225   10.451535573    4.275137879 CORE   22 Ga Ga   0.0000   22
Ga       4.334816534   10.919496947    4.466779827 CORE   23 Ga Ga   0.0000   23
Ga      -1.502173097   12.676668140    4.777542521 CORE   24 Ga Ga   0.0000   24
Ga      -2.959921082   -0.694271296    5.103878754 CORE   25 Ga Ga   0.0000   25
Ga      -8.749754479    1.026783550    5.384849451 CORE   26 Ga Ga   0.0000   26
Ga      -5.799396406    1.583736851    5.646104075 CORE   27 Ga Ga   0.0000   27
Ga      -2.856482551    3.210466715    5.961146579 CORE   28 Ga Ga   0.0000   28
Ga      -8.742344971    3.829036123    6.075319352 CORE   29 Ga Ga   0.0000   29
Ga      -5.865359078    5.484709425    6.207692310 CORE   30 Ga Ga   0.0000   30
Ga      -2.898084947    6.066074092    6.230507830 CORE   31 Ga Ga   0.0000   31
Ga      -0.021124728    7.718605760    6.359789180 CORE   32 Ga Ga   0.0000   32
Ga      -5.907330224    8.340212685    6.477523158 CORE   33 Ga Ga   0.0000   33
Ga      -2.964190633    9.965220809    6.790371196 CORE   34 Ga Ga   0.0000   34
Ga      -0.014717676   10.520683958    7.049163148 CORE   35 Ga Ga   0.0000   35
Ga      -5.803745719   12.241999575    7.332691691 CORE   36 Ga Ga   0.0000   36
Ga      -7.261506696   -1.128556130    7.657636037 CORE   37 Ga Ga   0.0000   37
Ga     -13.097155825    0.629574403    7.970341179 CORE   38 Ga Ga   0.0000   38
Ga     -10.062375879    1.097220428    8.159418705 CORE   39 Ga Ga   0.0000   39
Ga      -7.155868694    2.838066886    8.400753946 CORE   40 Ga Ga   0.0000   40
Ga     -13.090773839    3.402002611    8.592820638 CORE   41 Ga Ga   0.0000   41
Ga     -10.234756699    5.021749399    8.852141269 CORE   42 Ga Ga   0.0000   42
Ga      -7.382469669    5.803542527    8.759759663 CORE   43 Ga Ga   0.0000   43
Ga      -4.518533273    7.365033532    8.815751269 CORE   44 Ga Ga   0.0000   44
Ga     -10.299760246    7.907353939    8.885460495 CORE   45 Ga Ga   0.0000   45
Ga      -7.153003674    9.499492694    9.421152149 CORE   46 Ga Ga   0.0000   46
Ga     -12.657397322   10.582430505    9.556599895 CORE   47 Ga Ga   0.0000   47
Ga     -10.038995829   11.653889557   10.077417638 CORE   48 Ga Ga   0.0000   48
Ga     -11.561975412   -1.564448286    9.777563026 CORE   49 Ga Ga   0.0000   49
Ga     -16.314487771   -0.764393960   11.662277277 CORE   50 Ga Ga   0.0000   50
Ga     -14.040856634    0.719754530   10.960189277 CORE   51 Ga Ga   0.0000   51
Ga     -11.382698413    2.391610819   10.932104691 CORE   52 Ga Ga   0.0000   52
Ga     -17.146830895    2.336527552   10.963187008 CORE   53 Ga Ga   0.0000   53
Ga     -14.710720609    4.848306465   11.180934374 CORE   54 Ga Ga   0.0000   54
Ga     -11.864695208    5.488458826   11.185990604 CORE   55 Ga Ga   0.0000   55
Ga     -17.572429270    7.038540745   11.706489968 CORE   56 Ga Ga   0.0000   56
Ga     -14.585625535    7.408400542   11.896098197 CORE   57 Ga Ga   0.0000   57
Ga     -11.284470950    8.635255348   12.068530420 CORE   58 Ga Ga   0.0000   58
Ga     -16.856654331    9.963137620   12.277276704 CORE   59 Ga Ga   0.0000   59
Ga     -13.986765885   10.631399767   12.352362677 CORE   60 Ga Ga   0.0000   60
O        1.949397978    4.765116943    0.368368273 CORE   61 O  O    0.0000   61
O        7.260136141    5.402839716    0.113691975 CORE   62 O  O    0.0000   62
O        4.667592836    5.664022473    0.190128040 CORE   63 O  O    0.0000   63
O      -35.254027471    8.718028170   24.552164060 CORE   64 O  O    0.0000   64
O      -37.051172613   -3.593979634   23.948567656 CORE   65 O  O    0.0000   65
O        5.675867368   12.658214493    0.743682136 CORE   66 O  O    0.0000   66
O        4.026461218    9.883330721    0.571659257 CORE   67 O  O    0.0000   67
O        9.876804599    9.669645019    0.561553660 CORE   68 O  O    0.0000   68
O        7.102787697   10.474006330    0.880082907 CORE   69 O  O    0.0000   69
O        7.291015803    3.035322163    1.290428688 CORE   70 O  O    0.0000   70
O      -34.349357876   -1.858969708   24.619296341 CORE   71 O  O    0.0000   71
O        4.447404001    2.769146944    0.127424062 CORE   72 O  O    0.0000   72
O        2.415940336    1.530428635    1.705521048 CORE   73 O  O    0.0000   73
O       -3.144811239    0.868220172    2.022846649 CORE   74 O  O    0.0000   74
O       -0.477705681    0.663755284    1.857729842 CORE   75 O  O    0.0000   75
O        4.344197050    7.430333696    2.058072760 CORE   76 O  O    0.0000   76
O        1.774050776    7.332835729    1.875329442 CORE   77 O  O    0.0000   77
O        7.331239255    7.674719343    2.087029431 CORE   78 O  O    0.0000   78
O        5.919388700    5.079914665    2.535439223 CORE   79 O  O    0.0000   79
O        2.938602047    4.918231888    2.841350794 CORE   80 O  O    0.0000   80
O        0.233874384    5.022661529    2.688177282 CORE   81 O  O    0.0000   81
O        4.425446283   12.094035066    2.919001228 CORE   82 O  O    0.0000   82
O        7.455873145   12.953776600    2.719418346 CORE   83 O  O    0.0000   83
O        1.363570003   12.161335343    3.287339132 CORE   84 O  O    0.0000   84
O       -0.160441892    9.687722700    3.324560329 CORE   85 O  O    0.0000   85
O        5.578020058    9.687024591    3.375089171 CORE   86 O  O    0.0000   86
O        2.892315121    9.643932228    3.431863045 CORE   87 O  O    0.0000   87
O       -5.620213376    2.635570263    3.979765151 CORE   88 O  O    0.0000   88
O       -3.003085375    2.793524231    4.056618067 CORE   89 O  O    0.0000   89
O       -0.010643122    2.625960213    4.072719838 CORE   90 O  O    0.0000   90
O       -1.516335010    0.420260472    4.271343357 CORE   91 O  O    0.0000   91
O       -7.229889408    0.323467594    4.388909693 CORE   92 O  O    0.0000   92
O       -4.552370078    0.353454595    4.678441628 CORE   93 O  O    0.0000   93
O       -0.148351654    7.100942349    4.484874666 CORE   94 O  O    0.0000   94
O       -2.771717436    7.120593225    4.525608197 CORE   95 O  O    0.0000   95
O       -5.867091950    7.108412031    4.777817660 CORE   96 O  O    0.0000   96
O        1.432165900    4.809572596    5.112745464 CORE   97 O  O    0.0000   97
O       -1.546852604    4.772728035    5.360038825 CORE   98 O  O    0.0000   98
O       -4.223018724    4.763960284    5.424826374 CORE   99 O  O    0.0000   99
O        0.056576676   11.660100933    5.463896763 CORE  100 O  O    0.0000  100
O        2.782533522   11.660587759    5.471826300 CORE  101 O  O    0.0000  101
O       -2.889551627   11.587268782    5.558360824 CORE  102 O  O    0.0000  102
O       -4.409238209    9.259604565    5.661573601 CORE  103 O  O    0.0000  103
O        1.233894678    9.256637432    5.938695998 CORE  104 O  O    0.0000  104
O       -1.370486795    9.192933445    5.984578859 CORE  105 O  O    0.0000  105
O       -9.997571414    2.291674768    6.496339466 CORE  106 O  O    0.0000  106
O       -7.393145556    2.355193670    6.451410601 CORE  107 O  O    0.0000  107
O       -4.355107998    2.290351588    6.775525074 CORE  108 O  O    0.0000  108
O       -5.873461366   -0.038066001    6.879578181 CORE  109 O  O    0.0000  109
O      -11.545881867   -0.111576971    6.964080916 CORE  110 O  O    0.0000  110
O       -8.820289272   -0.112375616    6.970445052 CORE  111 O  O    0.0000  111
O       -4.540455219    6.786617353    7.013500575 CORE  112 O  O    0.0000  112
O       -7.216453950    6.777274130    7.077284482 CORE  113 O  O    0.0000  113
O      -10.194947064    6.739431012    7.324076771 CORE  114 O  O    0.0000  114
O       -2.895219489    4.441452070    7.660347091 CORE  115 O  O    0.0000  115
O       -5.990843131    4.429129171    7.912531446 CORE  116 O  O    0.0000  116
O       -8.614283028    4.447194439    7.950859893 CORE  117 O  O    0.0000  117
O       -4.211827095   11.194750294    7.758633764 CORE  118 O  O    0.0000  118
O       -1.534510782   11.223180537    8.045987957 CORE  119 O  O    0.0000  119
O       -7.248550631   11.128548625    8.163498581 CORE  120 O  O    0.0000  120
O       -8.752838547    8.922125686    8.361825325 CORE  121 O  O    0.0000  121
O       -3.144044165    8.913739926    8.455467276 CORE  122 O  O    0.0000  122
O       -5.760403733    8.757055991    8.381782013 CORE  123 O  O    0.0000  123
O      -14.340596532    1.861356858    9.062405630 CORE  124 O  O    0.0000  124
O      -11.654164614    1.905830578    9.003604507 CORE  125 O  O    0.0000  125
O       -8.602108530    1.860663579    9.111404982 CORE  126 O  O    0.0000  126
O      -10.127211894   -0.612058583    9.147291901 CORE  127 O  O    0.0000  127
O      -16.217853715   -1.406383362    9.716398234 CORE  128 O  O    0.0000  128
O      -13.187444896   -0.545929689    9.518100363 CORE  129 O  O    0.0000  129
O       -8.997870947    6.526126464    9.747525928 CORE  130 O  O    0.0000  130
O      -11.702333979    6.632482948    9.595984975 CORE  131 O  O    0.0000  131
O      -14.684523403    6.469312745    9.901513281 CORE  132 O  O    0.0000  132
O      -16.093002089    3.870410960   10.350373888 CORE  133 O  O    0.0000  133
O      -10.536953894    4.216602334   10.562414530 CORE  134 O  O    0.0000  134
O      -13.106939117    4.118418590   10.378717678 CORE  135 O  O    0.0000  135
O       -8.285827197   10.882839879   10.575220451 CORE  136 O  O    0.0000  136
O       -5.617808640   10.683517468   10.412333569 CORE  137 O  O    0.0000  137
O      -11.177264634   10.014671397   10.729879254 CORE  138 O  O    0.0000  138
O      -13.211297933    8.778171630   12.309369644 CORE  139 O  O    0.0000  139
O      -16.054022613    8.515265068   11.145300831 CORE  140 O  O    0.0000  140
O      -18.230857341    8.790599319   12.689789253 CORE  141 O  O    0.0000  141
O      -18.639775969    1.878683113   11.875454703 CORE  142 O  O    0.0000  142
O      -15.865744546    1.072544900   11.559090546 CORE  143 O  O    0.0000  143
O      -12.789979704    1.664597752   11.861607482 CORE  144 O  O    0.0000  144
O      -14.437650672   -1.112697625   11.692562314 CORE  145 O  O    0.0000  145
O      -15.529875723   10.527605642   13.357748607 CORE  146 O  O    0.0000  146
O      -17.326901120   -1.789183545   12.754521944 CORE  147 O  O    0.0000  147
O      -13.432678627    5.883991467   12.245523010 CORE  148 O  O    0.0000  148
O      -16.025512030    6.147653578   12.322768041 CORE  149 O  O    0.0000  149
O      -10.713095181    6.782845818   12.068814453 CORE  150 O  O    0.0000  150
end
end
