# Supplementary material for: Homolytic H2 dissociation for enhanced hydrogenation catalysis on oxides
Source: Nat Commun. 2024 Jan 15;15:540. doi: 10.1038/s41467-024-44711-7 (PMC10789776; doi:10.1038/s41467-024-44711-7)
Supplement: Supplementary file 4 — Supplementary Data 1 [file 41467_2024_44711_MOESM4_ESM.zip › structure/alfa_bulk.arc]

!BIOSYM archive 2
PBC=ON
                      Energy         0          0.0322       -180.486609        C1
!DATE
PBC    5.05950000    5.05950000   13.62480000   90.00000000   90.00000000  120.00000000
Ga      -0.000000618    2.921107370    0.292634351 CORE    1 Ga Ga   0.0000    1
Ga      -2.529745234    4.381650222    1.978213991 CORE    2 Ga Ga   0.0000    2
Ga       2.529755120    1.460549019    2.563385089 CORE    3 Ga Ga   0.0000    3
Ga      -0.000007914    2.921107684    4.249006211 CORE    4 Ga Ga   0.0000    4
Ga       5.059491534    0.000002303    4.834180325 CORE    5 Ga Ga   0.0000    5
Ga       2.529750257    1.460553306    6.519763915 CORE    6 Ga Ga   0.0000    6
Ga      -0.000000064    2.921103365    7.105015914 CORE    7 Ga Ga   0.0000    7
Ga      -2.529742131    4.381653492    8.790607925 CORE    8 Ga Ga   0.0000    8
Ga       2.529757661    1.460547341    9.375782859 CORE    9 Ga Ga   0.0000    9
Ga      -0.000005830    2.921109546   11.061418689 CORE   10 Ga Ga   0.0000   10
Ga      -0.000003505    0.000006841   11.646599537 CORE   11 Ga Ga   0.0000   11
Ga       2.529750945    1.460556874   13.332185537 CORE   12 Ga Ga   0.0000   12
O        3.292846906    2.782257131    1.135379036 CORE   13 O  O    0.0000   13
O        1.003567702    1.460544903    1.135375677 CORE   14 O  O    0.0000   14
O        3.292855708    0.138828487    1.135380949 CORE   15 O  O    0.0000   15
O        1.766631431    3.059898135    3.406201231 CORE   16 O  O    0.0000   16
O       -1.003528922    4.381651323    3.406194462 CORE   17 O  O    0.0000   17
O        4.296387556    1.321748692    3.406202422 CORE   18 O  O    0.0000   18
O        0.763082028    4.242824688    5.677015126 CORE   19 O  O    0.0000   19
O        0.763078283    1.599388437    5.677024385 CORE   20 O  O    0.0000   20
O       -1.526194410    2.921113033    5.677019109 CORE   21 O  O    0.0000   21
O        1.766662252    0.138829513    7.947795805 CORE   22 O  O    0.0000   22
O        1.766673862    2.782264088    7.947790327 CORE   23 O  O    0.0000   23
O        4.055945327    1.460539951    7.947793384 CORE   24 O  O    0.0000   24
O        0.763120409    1.321750019   10.218604582 CORE   25 O  O    0.0000   25
O        3.292863719    3.059903701   10.218599511 CORE   26 O  O    0.0000   26
O        3.533279876    0.000001229   10.218600882 CORE   27 O  O    0.0000   27
O       -0.763094630    1.599398181   12.489404277 CORE   28 O  O    0.0000   28
O        1.526178685    2.921119380   12.489409814 CORE   29 O  O    0.0000   29
O       -0.763105997    4.242824699   12.489414679 CORE   30 O  O    0.0000   30
end
end
