# Supplementary material for: Homolytic H2 dissociation for enhanced hydrogenation catalysis on oxides
Source: Nat Commun. 2024 Jan 15;15:540. doi: 10.1038/s41467-024-44711-7 (PMC10789776; doi:10.1038/s41467-024-44711-7)
Supplement: Supplementary file 4 — Supplementary Data 1 [file 41467_2024_44711_MOESM4_ESM.zip › structure/alfa-001-Ov0_12ML.arc]

!BIOSYM archive 2
PBC=ON
                      Energy         0          0.0200       -462.812649        C1
!DATE
PBC   10.11900000   10.11900000   20.46800000   90.00000000   90.00000000  120.00000000
Ga       1.150125540    0.868268860    0.000000000 CORE    1 Ga Ga   0.0000    1
Ga       6.209625540    0.868268860    0.000000000 CORE    2 Ga Ga   0.0000    2
Ga      -1.379624460    5.249924390    0.000000000 CORE    3 Ga Ga   0.0000    3
Ga       3.679875540    5.249924390    0.000000000 CORE    4 Ga Ga   0.0000    4
Ga       3.679824945    2.328849914    1.655656520 CORE    5 Ga Ga   0.0000    5
Ga       8.739324945    2.328849914    1.655656520 CORE    6 Ga Ga   0.0000    6
Ga       1.150074945    6.710505445    1.655656520 CORE    7 Ga Ga   0.0000    7
Ga       6.209574945    6.710505445    1.655656520 CORE    8 Ga Ga   0.0000    8
Ga       1.150139208    3.789403684    2.123048279 CORE    9 Ga Ga   0.0000    9
Ga       6.209635910    3.789402657    2.123049212 CORE   10 Ga Ga   0.0000   10
Ga      -1.379612856    8.171057842    2.123048961 CORE   11 Ga Ga   0.0000   11
Ga       3.679884599    8.171058612    2.123049664 CORE   12 Ga Ga   0.0000   12
Ga       1.150178051    0.868312566    3.915234234 CORE   13 Ga Ga   0.0000   13
Ga       6.209675403    0.868316768    3.915252071 CORE   14 Ga Ga   0.0000   14
Ga      -1.379566721    5.249967542    3.915245963 CORE   15 Ga Ga   0.0000   15
Ga       3.679929431    5.249971975    3.915258235 CORE   16 Ga Ga   0.0000   16
Ga       3.679890178    2.328862227    4.455855239 CORE   17 Ga Ga   0.0000   17
Ga       8.739383503    2.328859133    4.455856334 CORE   18 Ga Ga   0.0000   18
Ga       1.150144905    6.710513894    4.455850591 CORE   19 Ga Ga   0.0000   19
Ga       6.209644991    6.710511485    4.455853780 CORE   20 Ga Ga   0.0000   20
Ga       1.149988756    3.789343013    6.374812127 CORE   21 Ga Ga   0.0000   21
Ga       6.209490756    3.789336928    6.374845164 CORE   22 Ga Ga   0.0000   22
Ga      -1.379761982    8.170996246    6.374797496 CORE   23 Ga Ga   0.0000   23
Ga       3.679742011    8.170996001    6.374810082 CORE   24 Ga Ga   0.0000   24
Ga       1.149926791    0.868252118    6.727796296 CORE   25 Ga Ga   0.0000   25
Ga       6.209421277    0.868256027    6.727821409 CORE   26 Ga Ga   0.0000   26
Ga      -1.379829745    5.249906814    6.727810955 CORE   27 Ga Ga   0.0000   27
Ga       3.679668847    5.249907833    6.727829273 CORE   28 Ga Ga   0.0000   28
Ga       3.679685112    2.328724031    7.683614898 CORE   29 Ga Ga   0.0000   29
Ga       8.739178368    2.328732471    7.683611740 CORE   30 Ga Ga   0.0000   30
Ga       1.149941784    6.710368026    7.683592485 CORE   31 Ga Ga   0.0000   31
Ga       6.209446222    6.710400134    7.683594847 CORE   32 Ga Ga   0.0000   32
O        4.446693360    0.735942863    0.827725920 CORE   33 O  O    0.0000   33
O        1.916993955    2.461175911    0.827725920 CORE   34 O  O    0.0000   34
O       -0.383611290    3.789430969    0.827725920 CORE   35 O  O    0.0000   35
O        9.506193360    0.735942863    0.827725920 CORE   36 O  O    0.0000   36
O        6.976493955    2.461175911    0.827725920 CORE   37 O  O    0.0000   37
O        4.675888710    3.789430969    0.827725920 CORE   38 O  O    0.0000   38
O        1.916943360    5.117598393    0.827725920 CORE   39 O  O    0.0000   39
O       -0.612756045    6.842831442    0.827725920 CORE   40 O  O    0.0000   40
O       -2.913361290    8.171086499    0.827725920 CORE   41 O  O    0.0000   41
O        6.976443360    5.117598393    0.827725920 CORE   42 O  O    0.0000   42
O        4.446743955    6.842831442    0.827725920 CORE   43 O  O    0.0000   43
O        2.146138710    8.171086499    0.827725920 CORE   44 O  O    0.0000   44
O        2.923779541    0.987106888    3.068219693 CORE   45 O  O    0.0000   45
O        2.896012554    3.654672313    3.068158471 CORE   46 O  O    0.0000   46
O        0.160599994    2.344855003    3.068190392 CORE   47 O  O    0.0000   47
O        7.983272273    0.987107718    3.068224321 CORE   48 O  O    0.0000   48
O        7.955507087    3.654669536    3.068156721 CORE   49 O  O    0.0000   49
O        5.220102839    2.344857077    3.068198476 CORE   50 O  O    0.0000   50
O        0.394030798    5.368760279    3.068220600 CORE   51 O  O    0.0000   51
O        0.366260937    8.036326304    3.068152409 CORE   52 O  O    0.0000   52
O       -2.369146230    6.726502943    3.068193204 CORE   53 O  O    0.0000   53
O        5.453527193    5.368758538    3.068227630 CORE   54 O  O    0.0000   54
O        5.425757808    8.036321692    3.068149797 CORE   55 O  O    0.0000   55
O        2.690356550    6.726508007    3.068197732 CORE   56 O  O    0.0000   56
O        1.932362940    2.217082211    5.363287211 CORE   57 O  O    0.0000   57
O       -0.602765754    3.898109975    5.363284151 CORE   58 O  O    0.0000   58
O       -0.409097450    0.871313196    5.363270374 CORE   59 O  O    0.0000   59
O        6.991870121    2.217080169    5.363315343 CORE   60 O  O    0.0000   60
O        4.456737543    3.898104774    5.363313076 CORE   61 O  O    0.0000   61
O        4.650410656    0.871319431    5.363280980 CORE   62 O  O    0.0000   62
O       -0.597380385    6.598728653    5.363285999 CORE   63 O  O    0.0000   63
O       -3.132509418    8.279769680    5.363266356 CORE   64 O  O    0.0000   64
O       -2.938854223    5.252967299    5.363296646 CORE   65 O  O    0.0000   65
O        4.462128990    6.598724824    5.363308920 CORE   66 O  O    0.0000   66
O        1.926987927    8.279765654    5.363288718 CORE   67 O  O    0.0000   67
O        2.120657263    5.252974349    5.363288489 CORE   68 O  O    0.0000   68
O        0.437801358    2.401330178    7.655446140 CORE   69 O  O    0.0000   69
O        2.708044608    3.866497209    7.655316323 CORE   70 O  O    0.0000   70
O        2.833637054    0.718364156    7.655311850 CORE   71 O  O    0.0000   71
O        5.497303332    2.401326683    7.655484780 CORE   72 O  O    0.0000   72
O        7.767563630    3.866490062    7.655325465 CORE   73 O  O    0.0000   73
O        7.893138648    0.718358803    7.655337536 CORE   74 O  O    0.0000   74
O       -2.091970092    6.782994621    7.655440814 CORE   75 O  O    0.0000   75
O        0.178294983    8.248152645    7.655293310 CORE   76 O  O    0.0000   76
O        0.303885934    5.100021429    7.655328846 CORE   77 O  O    0.0000   77
O        2.967543024    6.782993695    7.655458950 CORE   78 O  O    0.0000   78
O        5.237812649    8.248145727    7.655290365 CORE   79 O  O    0.0000   79
O        5.363369631    5.099997833    7.655366923 CORE   80 O  O    0.0000   80
end
end
