# Supplementary material for: Homolytic H2 dissociation for enhanced hydrogenation catalysis on oxides
Source: Nat Commun. 2024 Jan 15;15:540. doi: 10.1038/s41467-024-44711-7 (PMC10789776; doi:10.1038/s41467-024-44711-7)
Supplement: Supplementary file 4 — Supplementary Data 1 [file 41467_2024_44711_MOESM4_ESM.zip › structure/alfa-001-Ov1_12ML.arc]

!BIOSYM archive 2
PBC=ON
                      Energy         0          0.0192       -454.799985        C1
!DATE
PBC   10.11900000   10.11900000   20.46800000   90.00000000   90.00000000  120.00000000
Ga       1.150126000    0.868268800    0.000000000 CORE    1 Ga Ga   0.0000    1
Ga       6.209626000    0.868268800    0.000000000 CORE    2 Ga Ga   0.0000    2
Ga      -1.379624000    5.249924000    0.000000000 CORE    3 Ga Ga   0.0000    3
Ga       3.679876000    5.249924000    0.000000000 CORE    4 Ga Ga   0.0000    4
Ga       3.679825000    2.328850000    1.655657000 CORE    5 Ga Ga   0.0000    5
Ga       8.739325000    2.328850000    1.655657000 CORE    6 Ga Ga   0.0000    6
Ga       1.150075000    6.710505000    1.655657000 CORE    7 Ga Ga   0.0000    7
Ga       6.209575000    6.710505000    1.655657000 CORE    8 Ga Ga   0.0000    8
Ga       1.147698468    3.786544784    2.099953168 CORE    9 Ga Ga   0.0000    9
Ga       6.210434384    3.785578496    2.099506492 CORE   10 Ga Ga   0.0000   10
Ga      -1.379298067    8.170663347    2.104540200 CORE   11 Ga Ga   0.0000   11
Ga       3.677773557    8.169981857    2.100780672 CORE   12 Ga Ga   0.0000   12
Ga       1.142697692    0.856098516    3.898297253 CORE   13 Ga Ga   0.0000   13
Ga       6.193459888    0.865526266    3.920960334 CORE   14 Ga Ga   0.0000   14
Ga      -1.393728071    5.243627436    3.900719251 CORE   15 Ga Ga   0.0000   15
Ga       3.691716169    5.247268925    3.861917328 CORE   16 Ga Ga   0.0000   16
Ga       3.690683930    2.310613189    4.449669276 CORE   17 Ga Ga   0.0000   17
Ga       8.712853728    2.297199036    4.438720355 CORE   18 Ga Ga   0.0000   18
Ga       1.143300448    6.719990238    4.450746769 CORE   19 Ga Ga   0.0000   19
Ga       6.219468210    6.715132568    4.467354810 CORE   20 Ga Ga   0.0000   20
Ga       1.047481976    3.781811889    6.195656423 CORE   21 Ga Ga   0.0000   21
Ga       6.234090755    3.772693933    6.412000440 CORE   22 Ga Ga   0.0000   22
Ga      -1.364539607    8.208248191    6.402969733 CORE   23 Ga Ga   0.0000   23
Ga       3.694118533    8.178341368    6.400867571 CORE   24 Ga Ga   0.0000   24
Ga       1.190797239    0.873033493    6.740681587 CORE   25 Ga Ga   0.0000   25
Ga       6.193208281    0.884082880    6.764099350 CORE   26 Ga Ga   0.0000   26
Ga      -1.375454662    5.275531029    6.753578706 CORE   27 Ga Ga   0.0000   27
Ga       3.721369443    5.263039359    6.675867021 CORE   28 Ga Ga   0.0000   28
Ga       3.598402856    2.563351637    7.700041239 CORE   29 Ga Ga   0.0000   29
Ga      -1.334490558    2.324978391    7.692579246 CORE   30 Ga Ga   0.0000   30
Ga       1.168089634    6.717851835    7.608727881 CORE   31 Ga Ga   0.0000   31
Ga       6.211615952    6.711004277    7.719672245 CORE   32 Ga Ga   0.0000   32
O        4.446693000    0.735942800    0.827725900 CORE   33 O  O    0.0000   33
O        1.916994000    2.461176000    0.827725900 CORE   34 O  O    0.0000   34
O       -0.383611300    3.789431000    0.827725900 CORE   35 O  O    0.0000   35
O        9.506193000    0.735942800    0.827725900 CORE   36 O  O    0.0000   36
O        6.976494000    2.461176000    0.827725900 CORE   37 O  O    0.0000   37
O        4.675889000    3.789431000    0.827725900 CORE   38 O  O    0.0000   38
O        1.916943000    5.117599000    0.827725900 CORE   39 O  O    0.0000   39
O       -0.612756100    6.842832000    0.827725900 CORE   40 O  O    0.0000   40
O       -2.913361000    8.171086000    0.827725900 CORE   41 O  O    0.0000   41
O        6.976443000    5.117599000    0.827725900 CORE   42 O  O    0.0000   42
O        4.446744000    6.842832000    0.827725900 CORE   43 O  O    0.0000   43
O        2.146139000    8.171086000    0.827725900 CORE   44 O  O    0.0000   44
O        2.921200385    0.983964846    3.081359348 CORE   45 O  O    0.0000   45
O        2.891734331    3.651617296    3.083364157 CORE   46 O  O    0.0000   46
O        0.155911759    2.342135865    3.084858999 CORE   47 O  O    0.0000   47
O        7.970755762    0.968692485    3.088927040 CORE   48 O  O    0.0000   48
O        7.943226020    3.645505647    3.076099487 CORE   49 O  O    0.0000   49
O        5.216934306    2.352237469    3.083571385 CORE   50 O  O    0.0000   50
O        0.399015919    5.360553285    3.100333017 CORE   51 O  O    0.0000   51
O        0.367510034    8.028191932    3.082530327 CORE   52 O  O    0.0000   52
O       -2.369348412    6.730007190    3.090534699 CORE   53 O  O    0.0000   53
O        5.467874661    5.362627673    3.088926194 CORE   54 O  O    0.0000   54
O        5.417402652    8.025333626    3.087472197 CORE   55 O  O    0.0000   55
O        2.686846563    6.724637785    3.092446416 CORE   56 O  O    0.0000   56
O        1.943808625    2.243962986    5.365409488 CORE   57 O  O    0.0000   57
O       -0.668496755    3.899140582    5.336887441 CORE   58 O  O    0.0000   58
O       -0.400010096    0.885997191    5.397692425 CORE   59 O  O    0.0000   59
O        6.992844434    2.203020792    5.386922776 CORE   60 O  O    0.0000   60
O        4.447797281    3.885823239    5.401277045 CORE   61 O  O    0.0000   61
O        4.675679961    0.856809865    5.348547679 CORE   62 O  O    0.0000   62
O       -0.587358092    6.599709016    5.405656242 CORE   63 O  O    0.0000   63
O       -3.122666093    8.293428752    5.383493639 CORE   64 O  O    0.0000   64
O       -2.949955681    5.262392894    5.411298117 CORE   65 O  O    0.0000   65
O        4.463664185    6.601499834    5.380221733 CORE   66 O  O    0.0000   66
O        1.930489401    8.237887852    5.435923172 CORE   67 O  O    0.0000   67
O        2.133100547    5.220696883    5.405545601 CORE   68 O  O    0.0000   68
O        0.501818394    2.455504455    7.628237470 CORE   69 O  O    0.0000   69
O        2.889790541    0.829516664    7.629660629 CORE   70 O  O    0.0000   70
O        5.463486268    2.421666350    7.650030013 CORE   71 O  O    0.0000   71
O        7.808540714    3.867595137    7.682515666 CORE   72 O  O    0.0000   72
O        7.906303626    0.725623886    7.681298337 CORE   73 O  O    0.0000   73
O       -2.085548118    6.806427172    7.694630919 CORE   74 O  O    0.0000   74
O        0.186334017    8.244452558    7.692052039 CORE   75 O  O    0.0000   75
O        0.384496447    5.061871381    7.605744944 CORE   76 O  O    0.0000   76
O        2.992958138    6.711591752    7.699182015 CORE   77 O  O    0.0000   77
O        5.255304598    8.263143909    7.679517089 CORE   78 O  O    0.0000   78
O        5.353387242    5.092568341    7.694960853 CORE   79 O  O    0.0000   79
end
end
