# Supplementary material for: Homolytic H2 dissociation for enhanced hydrogenation catalysis on oxides
Source: Nat Commun. 2024 Jan 15;15:540. doi: 10.1038/s41467-024-44711-7 (PMC10789776; doi:10.1038/s41467-024-44711-7)
Supplement: Supplementary file 4 — Supplementary Data 1 [file 41467_2024_44711_MOESM4_ESM.zip › structure/alfa-001-Ov2_12ML.arc]

!BIOSYM archive 2
PBC=ON
                      Energy         0          0.0195       -446.636738        C1
!DATE
PBC   10.11900000   10.11900000   20.46800000   90.00000000   90.00000000  120.00000000
Ga       1.150126000    0.868268800    0.000000000 CORE    1 Ga Ga   0.0000    1
Ga       6.209626000    0.868268800    0.000000000 CORE    2 Ga Ga   0.0000    2
Ga      -1.379624000    5.249924000    0.000000000 CORE    3 Ga Ga   0.0000    3
Ga       3.679876000    5.249924000    0.000000000 CORE    4 Ga Ga   0.0000    4
Ga       3.679825000    2.328850000    1.655657000 CORE    5 Ga Ga   0.0000    5
Ga       8.739325000    2.328850000    1.655657000 CORE    6 Ga Ga   0.0000    6
Ga       1.150075000    6.710505000    1.655657000 CORE    7 Ga Ga   0.0000    7
Ga       6.209575000    6.710505000    1.655657000 CORE    8 Ga Ga   0.0000    8
Ga       1.151746016    3.787118511    2.099191999 CORE    9 Ga Ga   0.0000    9
Ga       6.211974290    3.785732565    2.096702852 CORE   10 Ga Ga   0.0000   10
Ga      -1.377752920    8.168868253    2.099420465 CORE   11 Ga Ga   0.0000   11
Ga       3.682081905    8.168426662    2.096195416 CORE   12 Ga Ga   0.0000   12
Ga       1.141266370    0.858620422    3.894971836 CORE   13 Ga Ga   0.0000   13
Ga       6.214472449    0.861148584    3.888906552 CORE   14 Ga Ga   0.0000   14
Ga      -1.387493462    5.240511903    3.895889908 CORE   15 Ga Ga   0.0000   15
Ga       3.682707270    5.244620049    3.883644964 CORE   16 Ga Ga   0.0000   16
Ga       3.702265725    2.326999185    4.456538635 CORE   17 Ga Ga   0.0000   17
Ga       8.733464347    2.305543201    4.456583878 CORE   18 Ga Ga   0.0000   18
Ga       1.172095533    6.709845899    4.456415982 CORE   19 Ga Ga   0.0000   19
Ga       6.205445195    6.686535458    4.456283736 CORE   20 Ga Ga   0.0000   20
Ga       1.101184768    3.822749360    6.224139311 CORE   21 Ga Ga   0.0000   21
Ga       6.260029781    3.772615405    6.448399366 CORE   22 Ga Ga   0.0000   22
Ga      -1.427942599    8.202689496    6.225096744 CORE   23 Ga Ga   0.0000   23
Ga       3.729413457    8.157008761    6.443885340 CORE   24 Ga Ga   0.0000   24
Ga       1.227894777    0.901490111    6.761644288 CORE   25 Ga Ga   0.0000   25
Ga       6.239547648    0.869602216    6.731260680 CORE   26 Ga Ga   0.0000   26
Ga      -1.301153349    5.283180968    6.763017653 CORE   27 Ga Ga   0.0000   27
Ga       3.711221779    5.259757018    6.724271229 CORE   28 Ga Ga   0.0000   28
Ga       3.620792387    2.596395509    7.710439550 CORE   29 Ga Ga   0.0000   29
Ga      -1.299613854    2.329478694    7.692901157 CORE   30 Ga Ga   0.0000   30
Ga       1.085275159    6.985979366    7.714626049 CORE   31 Ga Ga   0.0000   31
Ga      -3.829192277    6.709343061    7.692952068 CORE   32 Ga Ga   0.0000   32
O        4.446693000    0.735942800    0.827725900 CORE   33 O  O    0.0000   33
O        1.916994000    2.461176000    0.827725900 CORE   34 O  O    0.0000   34
O       -0.383611300    3.789431000    0.827725900 CORE   35 O  O    0.0000   35
O        9.506193000    0.735942800    0.827725900 CORE   36 O  O    0.0000   36
O        6.976494000    2.461176000    0.827725900 CORE   37 O  O    0.0000   37
O        4.675889000    3.789431000    0.827725900 CORE   38 O  O    0.0000   38
O        1.916943000    5.117599000    0.827725900 CORE   39 O  O    0.0000   39
O       -0.612756100    6.842832000    0.827725900 CORE   40 O  O    0.0000   40
O       -2.913361000    8.171086000    0.827725900 CORE   41 O  O    0.0000   41
O        6.976443000    5.117599000    0.827725900 CORE   42 O  O    0.0000   42
O        4.446744000    6.842832000    0.827725900 CORE   43 O  O    0.0000   43
O        2.146139000    8.171086000    0.827725900 CORE   44 O  O    0.0000   44
O        2.933753782    0.978997164    3.098328026 CORE   45 O  O    0.0000   45
O        2.904976079    3.643384857    3.080121737 CORE   46 O  O    0.0000   46
O        0.159234450    2.344112143    3.090515576 CORE   47 O  O    0.0000   47
O        7.990252637    0.972755888    3.095614033 CORE   48 O  O    0.0000   48
O        7.945192862    3.642939482    3.088747193 CORE   49 O  O    0.0000   49
O        5.225934759    2.348809311    3.094019656 CORE   50 O  O    0.0000   50
O        0.404541629    5.360460841    3.098280832 CORE   51 O  O    0.0000   51
O        0.374278718    8.025515289    3.080151458 CORE   52 O  O    0.0000   52
O       -2.370856009    6.724858089    3.090363240 CORE   53 O  O    0.0000   53
O        5.460275621    5.352492882    3.096852723 CORE   54 O  O    0.0000   54
O        5.415729849    8.023790259    3.087686923 CORE   55 O  O    0.0000   55
O        2.695204049    6.731448232    3.091389092 CORE   56 O  O    0.0000   56
O        1.955713193    2.246074696    5.373153214 CORE   57 O  O    0.0000   57
O       -0.628465368    3.912553186    5.350046298 CORE   58 O  O    0.0000   58
O       -0.392221269    0.897074015    5.435083041 CORE   59 O  O    0.0000   59
O        7.011774850    2.208843661    5.407813047 CORE   60 O  O    0.0000   60
O        4.471375125    3.865504173    5.446590737 CORE   61 O  O    0.0000   61
O        4.712321275    0.831414304    5.350651250 CORE   62 O  O    0.0000   62
O       -0.575403673    6.626507177    5.371357937 CORE   63 O  O    0.0000   63
O       -3.157163502    8.294159733    5.349205779 CORE   64 O  O    0.0000   64
O       -2.923934660    5.278666365    5.438758930 CORE   65 O  O    0.0000   65
O        4.481213830    6.591720815    5.401913180 CORE   66 O  O    0.0000   66
O        1.943766257    8.252687217    5.436513983 CORE   67 O  O    0.0000   67
O        2.183685706    5.212590913    5.346862156 CORE   68 O  O    0.0000   68
O        0.541586233    2.482113062    7.657457647 CORE   69 O  O    0.0000   69
O        3.000270529    0.803559177    7.558205408 CORE   70 O  O    0.0000   70
O        5.492225021    2.349344213    7.676206601 CORE   71 O  O    0.0000   71
O        7.855144614    3.883740771    7.694998768 CORE   72 O  O    0.0000   72
O        7.929993422    0.725657086    7.705015308 CORE   73 O  O    0.0000   73
O       -1.988801541    6.863241689    7.659216318 CORE   74 O  O    0.0000   74
O        0.472866884    5.188550203    7.555742783 CORE   75 O  O    0.0000   75
O        2.958119472    6.734041154    7.668070050 CORE   76 O  O    0.0000   76
O        5.325075670    8.263257047    7.690770160 CORE   77 O  O    0.0000   77
O        5.396063341    5.106913831    7.706031495 CORE   78 O  O    0.0000   78
end
end
