# Supplementary material for: Homolytic H2 dissociation for enhanced hydrogenation catalysis on oxides
Source: Nat Commun. 2024 Jan 15;15:540. doi: 10.1038/s41467-024-44711-7 (PMC10789776; doi:10.1038/s41467-024-44711-7)
Supplement: Supplementary file 4 — Supplementary Data 1 [file 41467_2024_44711_MOESM4_ESM.zip › structure/alfa-001-reaction/CO2_H_H.arc]

!BIOSYM archive 2
PBC=ON
                      Energy         0          0.0192       -486.270485        C1
!DATE
PBC   10.11900000   10.11900000   20.46800000   90.00000000   90.00000000  120.00000000
Ga       1.150126000    0.868268800    0.000000000 CORE    1 Ga Ga   0.0000    1
Ga       6.209626000    0.868268800    0.000000000 CORE    2 Ga Ga   0.0000    2
Ga      -1.379624000    5.249924000    0.000000000 CORE    3 Ga Ga   0.0000    3
Ga       3.679876000    5.249924000    0.000000000 CORE    4 Ga Ga   0.0000    4
Ga       3.679825000    2.328850000    1.655657000 CORE    5 Ga Ga   0.0000    5
Ga       8.739325000    2.328850000    1.655657000 CORE    6 Ga Ga   0.0000    6
Ga       1.150075000    6.710505000    1.655657000 CORE    7 Ga Ga   0.0000    7
Ga       6.209575000    6.710505000    1.655657000 CORE    8 Ga Ga   0.0000    8
Ga       1.132465082    3.775510146    2.033663741 CORE    9 Ga Ga   0.0000    9
Ga       6.218011866    3.792222142    2.048618826 CORE   10 Ga Ga   0.0000   10
Ga      -1.367736355    8.152647957    2.044196702 CORE   11 Ga Ga   0.0000   11
Ga       3.684515581    8.191785540    2.040862304 CORE   12 Ga Ga   0.0000   12
Ga       1.254203321    0.813588729    3.779738755 CORE   13 Ga Ga   0.0000   13
Ga       6.149030580    0.923195218    3.885215230 CORE   14 Ga Ga   0.0000   14
Ga      -1.395505388    5.222389451    3.872823758 CORE   15 Ga Ga   0.0000   15
Ga       3.595791189    5.270802965    3.628745045 CORE   16 Ga Ga   0.0000   16
Ga       3.717355216    2.280518613    4.515696330 CORE   17 Ga Ga   0.0000   17
Ga       8.713866132    2.257569168    4.437262727 CORE   18 Ga Ga   0.0000   18
Ga       1.145793506    6.748780071    4.432622775 CORE   19 Ga Ga   0.0000   19
Ga       6.245441688    6.680160841    4.503983844 CORE   20 Ga Ga   0.0000   20
Ga       1.134936577    3.861305292    5.918062606 CORE   21 Ga Ga   0.0000   21
Ga       6.338906111    3.683114256    6.596699264 CORE   22 Ga Ga   0.0000   22
Ga      -1.305061613    8.153925092    6.432158102 CORE   23 Ga Ga   0.0000   23
Ga       3.769884603    8.092486876    6.692525822 CORE   24 Ga Ga   0.0000   24
Ga       1.286208801    0.830074116    6.756346585 CORE   25 Ga Ga   0.0000   25
Ga       6.241149983    0.776873842    6.886704263 CORE   26 Ga Ga   0.0000   26
Ga      -1.295585011    5.212706237    6.738859809 CORE   27 Ga Ga   0.0000   27
Ga       3.871845115    5.285841250    6.648161223 CORE   28 Ga Ga   0.0000   28
Ga       3.860287559    2.477847136    7.760346021 CORE   29 Ga Ga   0.0000   29
Ga       8.795875846    2.119507644    7.429950962 CORE   30 Ga Ga   0.0000   30
Ga       1.303958515    6.735606337    7.427731270 CORE   31 Ga Ga   0.0000   31
Ga      -3.823842968    6.648263237    7.781537859 CORE   32 Ga Ga   0.0000   32
O        4.446693000    0.735942800    0.827725900 CORE   33 O  O    0.0000   33
O        1.916994000    2.461176000    0.827725900 CORE   34 O  O    0.0000   34
O       -0.383611300    3.789431000    0.827725900 CORE   35 O  O    0.0000   35
O        9.506193000    0.735942800    0.827725900 CORE   36 O  O    0.0000   36
O        6.976494000    2.461176000    0.827725900 CORE   37 O  O    0.0000   37
O        4.675889000    3.789431000    0.827725900 CORE   38 O  O    0.0000   38
O        1.916943000    5.117599000    0.827725900 CORE   39 O  O    0.0000   39
O       -0.612756100    6.842832000    0.827725900 CORE   40 O  O    0.0000   40
O       -2.913361000    8.171086000    0.827725900 CORE   41 O  O    0.0000   41
O        6.976443000    5.117599000    0.827725900 CORE   42 O  O    0.0000   42
O        4.446744000    6.842832000    0.827725900 CORE   43 O  O    0.0000   43
O        2.146139000    8.171086000    0.827725900 CORE   44 O  O    0.0000   44
O        3.012563177    0.972104139    3.103558816 CORE   45 O  O    0.0000   45
O        2.873275405    3.595318221    3.125808049 CORE   46 O  O    0.0000   46
O        0.164902387    2.278133976    3.141350348 CORE   47 O  O    0.0000   47
O        7.958199732    0.917925653    3.191336456 CORE   48 O  O    0.0000   48
O        7.941149185    3.611863756    3.095789966 CORE   49 O  O    0.0000   49
O        5.213185288    2.424983798    3.164541170 CORE   50 O  O    0.0000   50
O        0.422873682    5.344232715    3.129000109 CORE   51 O  O    0.0000   51
O        0.376481823    8.045980400    3.122873775 CORE   52 O  O    0.0000   52
O       -2.386331451    6.711401387    3.112911797 CORE   53 O  O    0.0000   53
O        5.431167143    5.329076591    3.180867039 CORE   54 O  O    0.0000   54
O        5.397899969    8.018990981    3.143800492 CORE   55 O  O    0.0000   55
O        2.670824305    6.801242659    3.088298575 CORE   56 O  O    0.0000   56
O        1.913240134    2.208068676    5.379913049 CORE   57 O  O    0.0000   57
O       -0.641287003    3.866201145    5.292869738 CORE   58 O  O    0.0000   58
O       -0.544309250    1.061013364    5.840935471 CORE   59 O  O    0.0000   59
O        7.045277490    2.120736579    5.503497718 CORE   60 O  O    0.0000   60
O        4.338863987    3.528492372    5.946557996 CORE   61 O  O    0.0000   61
O        4.759775314    0.808712174    5.388092179 CORE   62 O  O    0.0000   62
O       -0.579986365    6.564977527    5.385709809 CORE   63 O  O    0.0000   63
O       -3.111202497    8.319052709    5.366904696 CORE   64 O  O    0.0000   64
O       -2.946023384    5.193080529    5.459662650 CORE   65 O  O    0.0000   65
O        4.599231513    6.672830636    5.536212518 CORE   66 O  O    0.0000   66
O        1.952562810    7.943973110    5.769500813 CORE   67 O  O    0.0000   67
O        2.333975409    5.219767679    5.278790152 CORE   68 O  O    0.0000   68
O        0.546504078    2.407471742    7.785682460 CORE   69 O  O    0.0000   69
O        2.994609214    0.833798191    7.581672443 CORE   70 O  O    0.0000   70
O        5.686868289    2.299087808    7.893159350 CORE   71 O  O    0.0000   71
O       -2.122797493    3.760230542    7.681208959 CORE   72 O  O    0.0000   72
O        7.903389021    0.579691226    7.906936451 CORE   73 O  O    0.0000   73
O       -2.010333378    6.731723989    7.690721725 CORE   74 O  O    0.0000   74
O        0.181227295    8.146938472    7.777328797 CORE   75 O  O    0.0000   75
O        0.568702085    5.015413196    7.402378420 CORE   76 O  O    0.0000   76
O        3.097624608    6.530341824    7.852121953 CORE   77 O  O    0.0000   77
O       -4.704210021    8.250556676    7.825583389 CORE   78 O  O    0.0000   78
O        5.445086319    5.032213444    7.780190309 CORE   79 O  O    0.0000   79
O        1.116287547    3.125895727   10.712710096 CORE   80 O  O    0.0000   80
O        2.645410865    3.202231183   12.498469657 CORE   81 O  O    0.0000   81
C        1.885374598    3.164551769   11.604796303 CORE   82 C  C    0.0000   82
H        3.005695707    3.607623341    8.466261629 CORE   83 H  H    0.0000   83
H        0.841494891    2.761862737    8.647321273 CORE   84 H  H    0.0000   84
end
end
