# Supplementary material for: Homolytic H2 dissociation for enhanced hydrogenation catalysis on oxides
Source: Nat Commun. 2024 Jan 15;15:540. doi: 10.1038/s41467-024-44711-7 (PMC10789776; doi:10.1038/s41467-024-44711-7)
Supplement: Supplementary file 4 — Supplementary Data 1 [file 41467_2024_44711_MOESM4_ESM.zip › structure/alfa-001-reaction/H_H.arc]

!BIOSYM archive 2
PBC=ON
                      Energy         0          0.0180       -463.167936        C1
!DATE
PBC   10.11900000   10.11900000   20.46800000   90.00000000   90.00000000  120.00000000
Ga       1.150126000    0.868268800    0.000000000 CORE    1 Ga Ga   0.0000    1
Ga       6.209626000    0.868268800    0.000000000 CORE    2 Ga Ga   0.0000    2
Ga      -1.379624000    5.249924000    0.000000000 CORE    3 Ga Ga   0.0000    3
Ga       3.679876000    5.249924000    0.000000000 CORE    4 Ga Ga   0.0000    4
Ga       3.679825000    2.328850000    1.655657000 CORE    5 Ga Ga   0.0000    5
Ga       8.739325000    2.328850000    1.655657000 CORE    6 Ga Ga   0.0000    6
Ga       1.150075000    6.710505000    1.655657000 CORE    7 Ga Ga   0.0000    7
Ga       6.209575000    6.710505000    1.655657000 CORE    8 Ga Ga   0.0000    8
Ga       1.136981971    3.785780687    2.035193078 CORE    9 Ga Ga   0.0000    9
Ga       6.214238938    3.796866932    2.043454180 CORE   10 Ga Ga   0.0000   10
Ga      -1.370273288    8.157914241    2.041871349 CORE   11 Ga Ga   0.0000   11
Ga       3.679135224    8.177877180    2.044387402 CORE   12 Ga Ga   0.0000   12
Ga       1.256656921    0.826313698    3.767905773 CORE   13 Ga Ga   0.0000   13
Ga       6.132685550    0.927479553    3.858759064 CORE   14 Ga Ga   0.0000   14
Ga      -1.416886821    5.240247974    3.872212373 CORE   15 Ga Ga   0.0000   15
Ga       3.633865338    5.230585806    3.711856033 CORE   16 Ga Ga   0.0000   16
Ga       3.710228542    2.318896848    4.531245677 CORE   17 Ga Ga   0.0000   17
Ga       8.697362174    2.269804054    4.422712001 CORE   18 Ga Ga   0.0000   18
Ga       1.141676518    6.746031872    4.421399185 CORE   19 Ga Ga   0.0000   19
Ga       6.219498303    6.718493234    4.490088172 CORE   20 Ga Ga   0.0000   20
Ga       1.085584821    3.882771849    5.948375729 CORE   21 Ga Ga   0.0000   21
Ga       6.239969408    3.737310923    6.482340280 CORE   22 Ga Ga   0.0000   22
Ga      -1.353160167    8.164729190    6.418215782 CORE   23 Ga Ga   0.0000   23
Ga       3.712824954    8.128498899    6.707946213 CORE   24 Ga Ga   0.0000   24
Ga       1.229107107    0.859975077    6.771444979 CORE   25 Ga Ga   0.0000   25
Ga       6.177799970    0.800237556    6.834721761 CORE   26 Ga Ga   0.0000   26
Ga      -1.357277368    5.232434769    6.741968861 CORE   27 Ga Ga   0.0000   27
Ga       3.835596017    5.331095197    6.618936108 CORE   28 Ga Ga   0.0000   28
Ga       3.789096396    2.264018257    8.264996703 CORE   29 Ga Ga   0.0000   29
Ga       8.706516774    2.167472145    7.376894057 CORE   30 Ga Ga   0.0000   30
Ga       1.239776601    6.752924239    7.403824364 CORE   31 Ga Ga   0.0000   31
Ga       6.220549676    6.668226407    7.770344199 CORE   32 Ga Ga   0.0000   32
O        4.446693000    0.735942800    0.827725900 CORE   33 O  O    0.0000   33
O        1.916994000    2.461176000    0.827725900 CORE   34 O  O    0.0000   34
O       -0.383611300    3.789431000    0.827725900 CORE   35 O  O    0.0000   35
O        9.506193000    0.735942800    0.827725900 CORE   36 O  O    0.0000   36
O        6.976494000    2.461176000    0.827725900 CORE   37 O  O    0.0000   37
O        4.675889000    3.789431000    0.827725900 CORE   38 O  O    0.0000   38
O        1.916943000    5.117599000    0.827725900 CORE   39 O  O    0.0000   39
O       -0.612756100    6.842832000    0.827725900 CORE   40 O  O    0.0000   40
O       -2.913361000    8.171086000    0.827725900 CORE   41 O  O    0.0000   41
O        6.976443000    5.117599000    0.827725900 CORE   42 O  O    0.0000   42
O        4.446744000    6.842832000    0.827725900 CORE   43 O  O    0.0000   43
O        2.146139000    8.171086000    0.827725900 CORE   44 O  O    0.0000   44
O        3.013308785    0.984653858    3.113205378 CORE   45 O  O    0.0000   45
O        2.853916748    3.602154650    3.127507228 CORE   46 O  O    0.0000   46
O        0.167550915    2.291549666    3.162092394 CORE   47 O  O    0.0000   47
O        7.952000689    0.919846181    3.187012781 CORE   48 O  O    0.0000   48
O        7.938222513    3.619030268    3.092653290 CORE   49 O  O    0.0000   49
O        5.205687387    2.423443336    3.136817833 CORE   50 O  O    0.0000   50
O        0.399965528    5.349835744    3.130782620 CORE   51 O  O    0.0000   51
O        0.376213546    8.045287122    3.118026626 CORE   52 O  O    0.0000   52
O       -2.385873338    6.742477013    3.117029841 CORE   53 O  O    0.0000   53
O        5.443536646    5.365438084    3.148415220 CORE   54 O  O    0.0000   54
O        5.394111030    8.039898675    3.140759142 CORE   55 O  O    0.0000   55
O        2.687829833    6.764522909    3.106912604 CORE   56 O  O    0.0000   56
O        1.934107304    2.254231908    5.464756455 CORE   57 O  O    0.0000   57
O       -0.681594249    3.877168530    5.310200195 CORE   58 O  O    0.0000   58
O       -0.580359705    1.092006509    5.848275656 CORE   59 O  O    0.0000   59
O        7.013615579    2.139955079    5.487469475 CORE   60 O  O    0.0000   60
O        4.442758912    3.814120216    5.580558347 CORE   61 O  O    0.0000   61
O        4.715240378    0.827275480    5.378412805 CORE   62 O  O    0.0000   62
O       -0.585974191    6.582917318    5.407578610 CORE   63 O  O    0.0000   63
O       -3.142280714    8.364620998    5.377618561 CORE   64 O  O    0.0000   64
O       -2.956873085    5.241375582    5.424225389 CORE   65 O  O    0.0000   65
O        4.581685664    6.742710929    5.549888505 CORE   66 O  O    0.0000   66
O        1.913762783    7.972715896    5.760031674 CORE   67 O  O    0.0000   67
O        2.258530073    5.253024771    5.316198539 CORE   68 O  O    0.0000   68
O        0.458495319    2.436941624    7.803402897 CORE   69 O  O    0.0000   69
O        2.908070624    0.773563307    7.664422848 CORE   70 O  O    0.0000   70
O        5.529919176    2.343720483    7.770664172 CORE   71 O  O    0.0000   71
O        7.875076814    3.787389610    7.644334619 CORE   72 O  O    0.0000   72
O        7.820312292    0.631877827    7.892732564 CORE   73 O  O    0.0000   73
O       -2.081504902    6.749884168    7.680080090 CORE   74 O  O    0.0000   74
O        0.131097318    8.180671767    7.768964661 CORE   75 O  O    0.0000   75
O        0.502755930    5.026863241    7.448535540 CORE   76 O  O    0.0000   76
O        3.033778361    6.547599650    7.845510518 CORE   77 O  O    0.0000   77
O       -4.768458349    8.279344798    7.842560349 CORE   78 O  O    0.0000   78
O        5.376935563    5.040160535    7.766633426 CORE   79 O  O    0.0000   79
H        3.025391826    3.354060791    9.085062244 CORE   80 H  H    0.0000   80
H        0.724138871    2.900347468    8.617650716 CORE   81 H  H    0.0000   81
end
end
