# Supplementary material for: Homolytic H2 dissociation for enhanced hydrogenation catalysis on oxides
Source: Nat Commun. 2024 Jan 15;15:540. doi: 10.1038/s41467-024-44711-7 (PMC10789776; doi:10.1038/s41467-024-44711-7)
Supplement: Supplementary file 4 — Supplementary Data 1 [file 41467_2024_44711_MOESM4_ESM.zip › structure/alfa-001-reaction/H2CO_H2.arc]

!BIOSYM archive 2
PBC=ON
                      Energy         0          0.0180       -486.985077        C1
!DATE
PBC   10.11900000   10.11900000   20.46800000   90.00000000   90.00000000  120.00000000
Ga       1.150126000    0.868268800    0.000000000 CORE    1 Ga Ga   0.0000    1
Ga       6.209626000    0.868268800    0.000000000 CORE    2 Ga Ga   0.0000    2
Ga      -1.379624000    5.249924000    0.000000000 CORE    3 Ga Ga   0.0000    3
Ga       3.679876000    5.249924000    0.000000000 CORE    4 Ga Ga   0.0000    4
Ga       3.679825000    2.328850000    1.655657000 CORE    5 Ga Ga   0.0000    5
Ga       8.739325000    2.328850000    1.655657000 CORE    6 Ga Ga   0.0000    6
Ga       1.150075000    6.710505000    1.655657000 CORE    7 Ga Ga   0.0000    7
Ga       6.209575000    6.710505000    1.655657000 CORE    8 Ga Ga   0.0000    8
Ga       1.130777063    3.782925569    2.043386206 CORE    9 Ga Ga   0.0000    9
Ga       6.227811786    3.788871813    2.030975843 CORE   10 Ga Ga   0.0000   10
Ga      -1.376881069    8.165199094    2.049026645 CORE   11 Ga Ga   0.0000   11
Ga       3.681680093    8.183089811    2.055704991 CORE   12 Ga Ga   0.0000   12
Ga       1.210933404    0.912041569    3.878684248 CORE   13 Ga Ga   0.0000   13
Ga       6.121856154    0.938438791    3.833196069 CORE   14 Ga Ga   0.0000   14
Ga      -1.379430353    5.245557094    3.922384093 CORE   15 Ga Ga   0.0000   15
Ga       3.741439680    5.150758015    3.698799308 CORE   16 Ga Ga   0.0000   16
Ga       3.639639527    2.303034383    4.528300385 CORE   17 Ga Ga   0.0000   17
Ga       8.705274067    2.326454689    4.424504769 CORE   18 Ga Ga   0.0000   18
Ga       1.177060839    6.697533933    4.396713742 CORE   19 Ga Ga   0.0000   19
Ga      -3.889430476    6.782231372    4.436934182 CORE   20 Ga Ga   0.0000   20
Ga       1.066383855    3.767995922    6.462832477 CORE   21 Ga Ga   0.0000   21
Ga       6.221617231    3.833419674    6.210017166 CORE   22 Ga Ga   0.0000   22
Ga      -1.390096263    8.169667639    6.445912159 CORE   23 Ga Ga   0.0000   23
Ga       3.696159954    8.219578269    6.540279457 CORE   24 Ga Ga   0.0000   24
Ga       1.182957566    0.902629459    6.835211109 CORE   25 Ga Ga   0.0000   25
Ga       6.169136906    0.810671519    6.773085696 CORE   26 Ga Ga   0.0000   26
Ga      -1.431851762    5.202933395    6.843105687 CORE   27 Ga Ga   0.0000   27
Ga       3.728028880    5.176108242    6.707803541 CORE   28 Ga Ga   0.0000   28
Ga       3.664931537    2.001908778    8.682649670 CORE   29 Ga Ga   0.0000   29
Ga       8.781898110    2.214725401    7.397033543 CORE   30 Ga Ga   0.0000   30
Ga       1.059840008    6.682313147    7.140974383 CORE   31 Ga Ga   0.0000   31
Ga       6.090595257    6.700394411    7.406881374 CORE   32 Ga Ga   0.0000   32
O        4.446693000    0.735942800    0.827725900 CORE   33 O  O    0.0000   33
O        1.916994000    2.461176000    0.827725900 CORE   34 O  O    0.0000   34
O       -0.383611300    3.789431000    0.827725900 CORE   35 O  O    0.0000   35
O        9.506193000    0.735942800    0.827725900 CORE   36 O  O    0.0000   36
O        6.976494000    2.461176000    0.827725900 CORE   37 O  O    0.0000   37
O        4.675889000    3.789431000    0.827725900 CORE   38 O  O    0.0000   38
O        1.916943000    5.117599000    0.827725900 CORE   39 O  O    0.0000   39
O       -0.612756100    6.842832000    0.827725900 CORE   40 O  O    0.0000   40
O       -2.913361000    8.171086000    0.827725900 CORE   41 O  O    0.0000   41
O        6.976443000    5.117599000    0.827725900 CORE   42 O  O    0.0000   42
O        4.446744000    6.842832000    0.827725900 CORE   43 O  O    0.0000   43
O        2.146139000    8.171086000    0.827725900 CORE   44 O  O    0.0000   44
O        2.969471010    0.980616285    3.122864712 CORE   45 O  O    0.0000   45
O        2.823494774    3.615159770    3.127677438 CORE   46 O  O    0.0000   46
O        0.138211657    2.332276890    3.127681156 CORE   47 O  O    0.0000   47
O        7.944929812    0.945282897    3.168880068 CORE   48 O  O    0.0000   48
O        7.939466472    3.651099826    3.116109250 CORE   49 O  O    0.0000   49
O        5.181077722    2.425198737    3.107517092 CORE   50 O  O    0.0000   50
O        0.407625286    5.354573009    3.135825855 CORE   51 O  O    0.0000   51
O        0.396660696    8.034628422    3.121136356 CORE   52 O  O    0.0000   52
O       -2.342106692    6.755980214    3.132962620 CORE   53 O  O    0.0000   53
O        5.509194184    5.398837466    3.107815344 CORE   54 O  O    0.0000   54
O        5.395228363    8.085476072    3.173280157 CORE   55 O  O    0.0000   55
O        2.756868222    6.700807580    3.179157010 CORE   56 O  O    0.0000   56
O        1.881442918    2.231236519    5.421883530 CORE   57 O  O    0.0000   57
O       -0.665427013    3.878307867    5.438615698 CORE   58 O  O    0.0000   58
O       -0.589517832    1.048882290    5.686138536 CORE   59 O  O    0.0000   59
O        6.922199342    2.169461999    5.421225126 CORE   60 O  O    0.0000   60
O        4.425483662    3.947443399    5.321750353 CORE   61 O  O    0.0000   61
O        4.680837557    0.866192479    5.402930051 CORE   62 O  O    0.0000   62
O       -0.506948766    6.605063317    5.494198272 CORE   63 O  O    0.0000   63
O       -3.167406423    8.339427303    5.443809596 CORE   64 O  O    0.0000   64
O       -2.931527742    5.300895661    5.369612213 CORE   65 O  O    0.0000   65
O        4.648586692    6.682917743    5.699796094 CORE   66 O  O    0.0000   66
O        1.929588796    8.029565733    5.673743347 CORE   67 O  O    0.0000   67
O        2.040568564    5.338777791    5.672858868 CORE   68 O  O    0.0000   68
O        0.456645952    2.418704171    7.791627315 CORE   69 O  O    0.0000   69
O        2.867460262    0.708850783    7.703052097 CORE   70 O  O    0.0000   70
O        5.397086826    2.299855066    7.893023519 CORE   71 O  O    0.0000   71
O        7.682494573    3.706496721    7.601783097 CORE   72 O  O    0.0000   72
O        7.800090886    0.699450775    7.807856396 CORE   73 O  O    0.0000   73
O       -2.206091224    6.756641586    7.629810266 CORE   74 O  O    0.0000   74
O        0.149485409    8.208623982    7.724111474 CORE   75 O  O    0.0000   75
O        0.263567825    5.099156917    7.734873345 CORE   76 O  O    0.0000   76
O        2.904525121    6.689920604    7.855990470 CORE   77 O  O    0.0000   77
O        5.230431125    8.285691190    7.819028803 CORE   78 O  O    0.0000   78
O        5.378102997    4.991741862    7.675297162 CORE   79 O  O    0.0000   79
O        2.746946104    3.839513599    7.736871494 CORE   80 O  O    0.0000   80
C        2.786655998    3.702874251    9.157599011 CORE   81 C  C    0.0000   81
H        3.432413951    4.443786535    9.642231182 CORE   82 H  H    0.0000   82
H        6.059350955    2.787701808    8.434707144 CORE   83 H  H    0.0000   83
H        1.787546930    3.610269835    9.592341082 CORE   84 H  H    0.0000   84
H        3.110235511    7.001502678    8.755524375 CORE   85 H  H    0.0000   85
end
end
