# Supplementary material for: Homolytic H2 dissociation for enhanced hydrogenation catalysis on oxides
Source: Nat Commun. 2024 Jan 15;15:540. doi: 10.1038/s41467-024-44711-7 (PMC10789776; doi:10.1038/s41467-024-44711-7)
Supplement: Supplementary file 4 — Supplementary Data 1 [file 41467_2024_44711_MOESM4_ESM.zip › structure/alfa-001-reaction/H2CO_H2O_H2.arc]

!BIOSYM archive 2
PBC=ON
                      Energy         0          0.0184       -501.258277        C1
!DATE
PBC   10.11900000   10.11900000   20.46800000   90.00000000   90.00000000  120.00000000
Ga       1.150126000    0.868268800    0.000000000 CORE    1 Ga Ga   0.0000    1
Ga       6.209626000    0.868268800    0.000000000 CORE    2 Ga Ga   0.0000    2
Ga      -1.379624000    5.249924000    0.000000000 CORE    3 Ga Ga   0.0000    3
Ga       3.679876000    5.249924000    0.000000000 CORE    4 Ga Ga   0.0000    4
Ga       3.679825000    2.328850000    1.655657000 CORE    5 Ga Ga   0.0000    5
Ga       8.739325000    2.328850000    1.655657000 CORE    6 Ga Ga   0.0000    6
Ga       1.150075000    6.710505000    1.655657000 CORE    7 Ga Ga   0.0000    7
Ga       6.209575000    6.710505000    1.655657000 CORE    8 Ga Ga   0.0000    8
Ga       1.163244584    3.787241331    2.047054355 CORE    9 Ga Ga   0.0000    9
Ga       6.204087132    3.794695937    2.031271589 CORE   10 Ga Ga   0.0000   10
Ga      -1.394878052    8.167500288    2.041883819 CORE   11 Ga Ga   0.0000   11
Ga       3.686489615    8.170893193    2.049485468 CORE   12 Ga Ga   0.0000   12
Ga       1.187137728    0.894146647    3.876503934 CORE   13 Ga Ga   0.0000   13
Ga       6.101360657    0.852098983    3.790233023 CORE   14 Ga Ga   0.0000   14
Ga      -1.423095543    5.183916886    3.836827976 CORE   15 Ga Ga   0.0000   15
Ga       3.768305800    5.264155284    3.866545869 CORE   16 Ga Ga   0.0000   16
Ga       3.712816235    2.347193866    4.503945249 CORE   17 Ga Ga   0.0000   17
Ga       8.732759282    2.305670713    4.413299648 CORE   18 Ga Ga   0.0000   18
Ga       1.174610820    6.680184546    4.383951155 CORE   19 Ga Ga   0.0000   19
Ga      -3.868274283    6.765059164    4.475170158 CORE   20 Ga Ga   0.0000   20
Ga       1.154487118    3.720324121    6.205381017 CORE   21 Ga Ga   0.0000   21
Ga       6.223331869    3.890316439    6.421150099 CORE   22 Ga Ga   0.0000   22
Ga      -1.356217075    8.295410917    6.564410913 CORE   23 Ga Ga   0.0000   23
Ga       3.761408602    8.220628272    6.324675066 CORE   24 Ga Ga   0.0000   24
Ga       1.207142511    0.917364905    6.783898267 CORE   25 Ga Ga   0.0000   25
Ga       6.202965797    0.942058960    6.815988230 CORE   26 Ga Ga   0.0000   26
Ga      -1.387974499    5.282618020    6.804766975 CORE   27 Ga Ga   0.0000   27
Ga       3.708376693    5.189619163    6.795269132 CORE   28 Ga Ga   0.0000   28
Ga       3.587099101    1.939466129    9.109413109 CORE   29 Ga Ga   0.0000   29
Ga       8.657952972    2.345968381    7.348115474 CORE   30 Ga Ga   0.0000   30
Ga       1.116317671    6.894444669    7.109103606 CORE   31 Ga Ga   0.0000   31
Ga      -3.856880500    6.768471494    7.668437583 CORE   32 Ga Ga   0.0000   32
O        4.446693000    0.735942800    0.827725900 CORE   33 O  O    0.0000   33
O        1.916994000    2.461176000    0.827725900 CORE   34 O  O    0.0000   34
O       -0.383611300    3.789431000    0.827725900 CORE   35 O  O    0.0000   35
O        9.506193000    0.735942800    0.827725900 CORE   36 O  O    0.0000   36
O        6.976494000    2.461176000    0.827725900 CORE   37 O  O    0.0000   37
O        4.675889000    3.789431000    0.827725900 CORE   38 O  O    0.0000   38
O        1.916943000    5.117599000    0.827725900 CORE   39 O  O    0.0000   39
O       -0.612756100    6.842832000    0.827725900 CORE   40 O  O    0.0000   40
O       -2.913361000    8.171086000    0.827725900 CORE   41 O  O    0.0000   41
O        6.976443000    5.117599000    0.827725900 CORE   42 O  O    0.0000   42
O        4.446744000    6.842832000    0.827725900 CORE   43 O  O    0.0000   43
O        2.146139000    8.171086000    0.827725900 CORE   44 O  O    0.0000   44
O        2.973652866    0.987836119    3.122000505 CORE   45 O  O    0.0000   45
O        2.891961283    3.688052881    3.161372874 CORE   46 O  O    0.0000   46
O        0.145174677    2.354703375    3.106117064 CORE   47 O  O    0.0000   47
O        7.924129489    0.933997571    3.192380948 CORE   48 O  O    0.0000   48
O        7.916202738    3.605027896    3.117249416 CORE   49 O  O    0.0000   49
O        5.226111876    2.406417108    3.128991208 CORE   50 O  O    0.0000   50
O        0.383097430    5.341709023    3.155535603 CORE   51 O  O    0.0000   51
O        0.343229232    7.984034473    3.119932031 CORE   52 O  O    0.0000   52
O       -2.318515111    6.742507155    3.160481553 CORE   53 O  O    0.0000   53
O        5.524855378    5.380094309    3.125670541 CORE   54 O  O    0.0000   54
O        5.435858834    8.049542722    3.133906996 CORE   55 O  O    0.0000   55
O        2.714944883    6.717610471    3.129784120 CORE   56 O  O    0.0000   56
O        1.950616628    2.204758072    5.336274509 CORE   57 O  O    0.0000   57
O       -0.624858728    3.965855638    5.420803350 CORE   58 O  O    0.0000   58
O       -0.389093879    0.913283141    5.400416118 CORE   59 O  O    0.0000   59
O        7.187736077    2.314048876    5.665215113 CORE   60 O  O    0.0000   60
O        4.455974511    3.922338769    5.468475134 CORE   61 O  O    0.0000   61
O        4.800173771    0.923036569    5.380582578 CORE   62 O  O    0.0000   62
O       -0.372136873    6.661136066    5.732484640 CORE   63 O  O    0.0000   63
O       -3.085591339    8.277406292    5.487286181 CORE   64 O  O    0.0000   64
O       -2.895171720    5.320315713    5.439841756 CORE   65 O  O    0.0000   65
O        4.485452546    6.585572935    5.453584538 CORE   66 O  O    0.0000   66
O        1.926662218    8.093498076    5.605227661 CORE   67 O  O    0.0000   67
O        2.074858874    5.338150636    5.598310455 CORE   68 O  O    0.0000   68
O        0.367038704    2.478805765    7.543931386 CORE   69 O  O    0.0000   69
O        2.865012696    0.867707406    7.672653985 CORE   70 O  O    0.0000   70
O        5.450937633    2.494723580    7.795534864 CORE   71 O  O    0.0000   71
O        7.793799057    3.929488719    7.784001274 CORE   72 O  O    0.0000   72
O        7.918649084    0.695588773    7.707420293 CORE   73 O  O    0.0000   73
O       -2.040494969    6.802332666    7.786985039 CORE   74 O  O    0.0000   74
O        0.209995734    8.363950109    7.812216551 CORE   75 O  O    0.0000   75
O        0.531294189    5.224608703    7.891595372 CORE   76 O  O    0.0000   76
O        2.953087933    6.803042881    7.776940296 CORE   77 O  O    0.0000   77
O        5.234505604    8.277457447    7.704596853 CORE   78 O  O    0.0000   78
O        5.369599600    5.159624380    7.749001903 CORE   79 O  O    0.0000   79
O        2.502449048    3.999708576    7.858451006 CORE   80 O  O    0.0000   80
O        3.490996736    3.025194981   12.483528421 CORE   81 O  O    0.0000   81
C        1.519006547    4.574980577    8.718744193 CORE   82 C  C    0.0000   82
H        1.969981364    5.312502325    9.396165443 CORE   83 H  H    0.0000   83
H        3.597096732    2.662686525   11.576490921 CORE   84 H  H    0.0000   84
H        3.924534896    2.369762211   13.056385215 CORE   85 H  H    0.0000   85
H        6.017006932    2.777417839    8.544293891 CORE   86 H  H    0.0000   86
H        1.026278047    3.774549383    9.279794700 CORE   87 H  H    0.0000   87
H        3.240223622    7.301393970    8.566636734 CORE   88 H  H    0.0000   88
end
end
