# Supplementary material for: Homolytic H2 dissociation for enhanced hydrogenation catalysis on oxides
Source: Nat Commun. 2024 Jan 15;15:540. doi: 10.1038/s41467-024-44711-7 (PMC10789776; doi:10.1038/s41467-024-44711-7)
Supplement: Supplementary file 4 — Supplementary Data 1 [file 41467_2024_44711_MOESM4_ESM.zip › structure/alfa-001-reaction/H2COOH_H3.arc]

!BIOSYM archive 2
PBC=ON
                      Energy         0          0.0159       -502.295761        C1
!DATE
PBC   10.11900000   10.11900000   20.46800000   90.00000000   90.00000000  120.00000000
Ga       1.150126000    0.868268800    0.000000000 CORE    1 Ga Ga   0.0000    1
Ga       6.209626000    0.868268800    0.000000000 CORE    2 Ga Ga   0.0000    2
Ga      -1.379624000    5.249924000    0.000000000 CORE    3 Ga Ga   0.0000    3
Ga       3.679876000    5.249924000    0.000000000 CORE    4 Ga Ga   0.0000    4
Ga       3.679825000    2.328850000    1.655657000 CORE    5 Ga Ga   0.0000    5
Ga       8.739325000    2.328850000    1.655657000 CORE    6 Ga Ga   0.0000    6
Ga       1.150075000    6.710505000    1.655657000 CORE    7 Ga Ga   0.0000    7
Ga       6.209575000    6.710505000    1.655657000 CORE    8 Ga Ga   0.0000    8
Ga       1.137064208    3.783403759    2.043300188 CORE    9 Ga Ga   0.0000    9
Ga       6.215919028    3.796937886    2.031684543 CORE   10 Ga Ga   0.0000   10
Ga      -1.373635029    8.161705159    2.043142686 CORE   11 Ga Ga   0.0000   11
Ga       3.683006505    8.178522664    2.054439285 CORE   12 Ga Ga   0.0000   12
Ga       1.235100272    0.905253167    3.845630794 CORE   13 Ga Ga   0.0000   13
Ga       6.121724039    0.943975092    3.798311175 CORE   14 Ga Ga   0.0000   14
Ga      -1.386155450    5.221469814    3.884237000 CORE   15 Ga Ga   0.0000   15
Ga       3.692139057    5.154939239    3.773892367 CORE   16 Ga Ga   0.0000   16
Ga       3.662282549    2.312224335    4.535649190 CORE   17 Ga Ga   0.0000   17
Ga       8.726541535    2.326052504    4.439521449 CORE   18 Ga Ga   0.0000   18
Ga       1.197269416    6.694717191    4.405347944 CORE   19 Ga Ga   0.0000   19
Ga      -3.904964947    6.764254524    4.425674438 CORE   20 Ga Ga   0.0000   20
Ga       1.150018542    3.786044802    6.438833932 CORE   21 Ga Ga   0.0000   21
Ga       6.257384031    3.852418848    6.236568552 CORE   22 Ga Ga   0.0000   22
Ga      -1.412191802    8.186440800    6.356491454 CORE   23 Ga Ga   0.0000   23
Ga       3.712042682    8.217525430    6.598286912 CORE   24 Ga Ga   0.0000   24
Ga       1.213690761    0.916688228    6.817952653 CORE   25 Ga Ga   0.0000   25
Ga       6.190549288    0.891002885    6.766801324 CORE   26 Ga Ga   0.0000   26
Ga      -1.384409025    5.202992260    6.818418001 CORE   27 Ga Ga   0.0000   27
Ga       3.757241388    5.150288377    6.716562091 CORE   28 Ga Ga   0.0000   28
Ga       4.113398005    1.016012462    8.961924757 CORE   29 Ga Ga   0.0000   29
Ga       8.818106863    2.210610131    7.424896526 CORE   30 Ga Ga   0.0000   30
Ga       1.044554451    6.784742136    7.183932517 CORE   31 Ga Ga   0.0000   31
Ga       6.124456382    6.710518338    7.409707701 CORE   32 Ga Ga   0.0000   32
O        4.446693000    0.735942800    0.827725900 CORE   33 O  O    0.0000   33
O        1.916994000    2.461176000    0.827725900 CORE   34 O  O    0.0000   34
O       -0.383611300    3.789431000    0.827725900 CORE   35 O  O    0.0000   35
O        9.506193000    0.735942800    0.827725900 CORE   36 O  O    0.0000   36
O        6.976494000    2.461176000    0.827725900 CORE   37 O  O    0.0000   37
O        4.675889000    3.789431000    0.827725900 CORE   38 O  O    0.0000   38
O        1.916943000    5.117599000    0.827725900 CORE   39 O  O    0.0000   39
O       -0.612756100    6.842832000    0.827725900 CORE   40 O  O    0.0000   40
O       -2.913361000    8.171086000    0.827725900 CORE   41 O  O    0.0000   41
O        6.976443000    5.117599000    0.827725900 CORE   42 O  O    0.0000   42
O        4.446744000    6.842832000    0.827725900 CORE   43 O  O    0.0000   43
O        2.146139000    8.171086000    0.827725900 CORE   44 O  O    0.0000   44
O        2.994722217    0.975547357    3.117472402 CORE   45 O  O    0.0000   45
O        2.834759378    3.606255131    3.121385889 CORE   46 O  O    0.0000   46
O        0.140075438    2.325670598    3.127376933 CORE   47 O  O    0.0000   47
O        7.954499983    0.936856513    3.192667535 CORE   48 O  O    0.0000   48
O        7.936419736    3.631606975    3.113374008 CORE   49 O  O    0.0000   49
O        5.187307771    2.430031798    3.097728374 CORE   50 O  O    0.0000   50
O        0.404975780    5.358985589    3.136568923 CORE   51 O  O    0.0000   51
O        0.400936918    8.027635366    3.125452024 CORE   52 O  O    0.0000   52
O       -2.337533284    6.748647212    3.131087418 CORE   53 O  O    0.0000   53
O        5.471470377    5.401249152    3.120509750 CORE   54 O  O    0.0000   54
O        5.397359426    8.085419672    3.161196089 CORE   55 O  O    0.0000   55
O        2.753613987    6.718821034    3.171171526 CORE   56 O  O    0.0000   56
O        1.885908268    2.217122805    5.393668621 CORE   57 O  O    0.0000   57
O       -0.615082973    3.895774232    5.428164016 CORE   58 O  O    0.0000   58
O       -0.600634725    1.070968324    5.743240945 CORE   59 O  O    0.0000   59
O        6.941203697    2.190108615    5.428670802 CORE   60 O  O    0.0000   60
O        4.481693405    3.928070242    5.333462715 CORE   61 O  O    0.0000   61
O        4.723214483    0.860134998    5.373123899 CORE   62 O  O    0.0000   62
O       -0.443439010    6.647083392    5.547556564 CORE   63 O  O    0.0000   63
O       -3.181937466    8.337252790    5.397832437 CORE   64 O  O    0.0000   64
O       -2.894194154    5.304036988    5.353938899 CORE   65 O  O    0.0000   65
O        4.666639739    6.692383787    5.728068436 CORE   66 O  O    0.0000   66
O        1.918709623    7.994720171    5.769645693 CORE   67 O  O    0.0000   67
O        2.156754782    5.285040112    5.523708838 CORE   68 O  O    0.0000   68
O        0.501216831    2.430753449    7.819294670 CORE   69 O  O    0.0000   69
O        2.905157680    0.701720322    7.608063632 CORE   70 O  O    0.0000   70
O        5.346459733    2.249524927    7.995993362 CORE   71 O  O    0.0000   71
O        7.736793520    3.716636188    7.598908417 CORE   72 O  O    0.0000   72
O        7.804965483    0.711498739    7.839195533 CORE   73 O  O    0.0000   73
O       -2.165728090    6.756506978    7.603856944 CORE   74 O  O    0.0000   74
O        0.126590150    8.319107300    7.791390445 CORE   75 O  O    0.0000   75
O        0.336187027    5.141726886    7.692278287 CORE   76 O  O    0.0000   76
O        2.907615555    6.681353588    7.869358116 CORE   77 O  O    0.0000   77
O        5.270272880    8.299557233    7.835060127 CORE   78 O  O    0.0000   78
O        5.418702699    5.001177383    7.681711096 CORE   79 O  O    0.0000   79
O        2.789592924    3.807221060    7.683407674 CORE   80 O  O    0.0000   80
O        2.583760045    2.532025381    9.617405726 CORE   81 O  O    0.0000   81
C        2.725028655    3.856477819    9.084138725 CORE   82 C  C    0.0000   82
H        3.670684729    4.249496831    9.488080228 CORE   83 H  H    0.0000   83
H        1.721387520    2.231119837    9.217531294 CORE   84 H  H    0.0000   84
H        4.462824730    0.624833717   10.423422079 CORE   85 H  H    0.0000   85
H        6.026244281    2.688861534    8.549357251 CORE   86 H  H    0.0000   86
H        1.857789798    4.448944618    9.414411686 CORE   87 H  H    0.0000   87
H        3.124154674    6.917038023    8.789657930 CORE   88 H  H    0.0000   88
end
end
