# Supplementary material for: Homolytic H2 dissociation for enhanced hydrogenation catalysis on oxides
Source: Nat Commun. 2024 Jan 15;15:540. doi: 10.1038/s41467-024-44711-7 (PMC10789776; doi:10.1038/s41467-024-44711-7)
Supplement: Supplementary file 4 — Supplementary Data 1 [file 41467_2024_44711_MOESM4_ESM.zip › structure/alfa-001-reaction/H3CO_H.arc]

!BIOSYM archive 2
PBC=ON
                      Energy         0          0.0158       -487.803632        C1
!DATE
PBC   10.11900000   10.11900000   20.46800000   90.00000000   90.00000000  120.00000000
Ga       1.150126000    0.868268800    0.000000000 CORE    1 Ga Ga   0.0000    1
Ga       6.209626000    0.868268800    0.000000000 CORE    2 Ga Ga   0.0000    2
Ga      -1.379624000    5.249924000    0.000000000 CORE    3 Ga Ga   0.0000    3
Ga       3.679876000    5.249924000    0.000000000 CORE    4 Ga Ga   0.0000    4
Ga       3.679825000    2.328850000    1.655657000 CORE    5 Ga Ga   0.0000    5
Ga       8.739325000    2.328850000    1.655657000 CORE    6 Ga Ga   0.0000    6
Ga       1.150075000    6.710505000    1.655657000 CORE    7 Ga Ga   0.0000    7
Ga       6.209575000    6.710505000    1.655657000 CORE    8 Ga Ga   0.0000    8
Ga       1.145087101    3.787529575    2.052231069 CORE    9 Ga Ga   0.0000    9
Ga       6.214520028    3.793838700    2.046481340 CORE   10 Ga Ga   0.0000   10
Ga      -1.379868712    8.167183881    2.052620916 CORE   11 Ga Ga   0.0000   11
Ga       3.682492811    8.175325012    2.029178021 CORE   12 Ga Ga   0.0000   12
Ga       1.126148376    0.789566388    3.866476025 CORE   13 Ga Ga   0.0000   13
Ga       6.279496301    0.866521254    3.834098202 CORE   14 Ga Ga   0.0000   14
Ga      -1.392809758    5.240237485    3.885032909 CORE   15 Ga Ga   0.0000   15
Ga       3.645967387    5.347780620    3.807433627 CORE   16 Ga Ga   0.0000   16
Ga       3.688005675    2.342127021    4.362420566 CORE   17 Ga Ga   0.0000   17
Ga       8.762786642    2.328858125    4.451036619 CORE   18 Ga Ga   0.0000   18
Ga       1.111132638    6.719643531    4.467546024 CORE   19 Ga Ga   0.0000   19
Ga       6.224899132    6.704613641    4.468793935 CORE   20 Ga Ga   0.0000   20
Ga       1.088485744    3.823577061    6.375107094 CORE   21 Ga Ga   0.0000   21
Ga       6.278595736    3.825358490    6.390096160 CORE   22 Ga Ga   0.0000   22
Ga      -1.410165958    8.165745971    6.516798023 CORE   23 Ga Ga   0.0000   23
Ga       3.701671266    8.161876961    6.402580061 CORE   24 Ga Ga   0.0000   24
Ga       1.159054406    0.846189891    6.798620083 CORE   25 Ga Ga   0.0000   25
Ga       6.260318521    0.812077374    6.729487951 CORE   26 Ga Ga   0.0000   26
Ga      -1.379152867    5.260824226    6.789694555 CORE   27 Ga Ga   0.0000   27
Ga       3.714866220    5.288809296    6.742573108 CORE   28 Ga Ga   0.0000   28
Ga       3.647454531    2.264375144    7.051040990 CORE   29 Ga Ga   0.0000   29
Ga       8.767674743    2.324594285    7.606793890 CORE   30 Ga Ga   0.0000   30
Ga       1.137401262    6.714141044    7.614724014 CORE   31 Ga Ga   0.0000   31
Ga       6.218704906    6.706453426    7.803179058 CORE   32 Ga Ga   0.0000   32
O        4.446693000    0.735942800    0.827725900 CORE   33 O  O    0.0000   33
O        1.916994000    2.461176000    0.827725900 CORE   34 O  O    0.0000   34
O       -0.383611300    3.789431000    0.827725900 CORE   35 O  O    0.0000   35
O        9.506193000    0.735942800    0.827725900 CORE   36 O  O    0.0000   36
O        6.976494000    2.461176000    0.827725900 CORE   37 O  O    0.0000   37
O        4.675889000    3.789431000    0.827725900 CORE   38 O  O    0.0000   38
O        1.916943000    5.117599000    0.827725900 CORE   39 O  O    0.0000   39
O       -0.612756100    6.842832000    0.827725900 CORE   40 O  O    0.0000   40
O       -2.913361000    8.171086000    0.827725900 CORE   41 O  O    0.0000   41
O        6.976443000    5.117599000    0.827725900 CORE   42 O  O    0.0000   42
O        4.446744000    6.842832000    0.827725900 CORE   43 O  O    0.0000   43
O        2.146139000    8.171086000    0.827725900 CORE   44 O  O    0.0000   44
O        2.912539757    0.991045371    3.134176675 CORE   45 O  O    0.0000   45
O        2.908272747    3.693570637    3.137628270 CORE   46 O  O    0.0000   46
O        0.214643804    2.350359752    3.164355738 CORE   47 O  O    0.0000   47
O        8.038465673    0.986131145    3.110972592 CORE   48 O  O    0.0000   48
O        7.951674855    3.637313181    3.122584341 CORE   49 O  O    0.0000   49
O        5.243824639    2.343122576    3.139739343 CORE   50 O  O    0.0000   50
O        0.396922914    5.367739244    3.144343077 CORE   51 O  O    0.0000   51
O        0.325361011    8.065755740    3.158551369 CORE   52 O  O    0.0000   52
O       -2.367475099    6.733534816    3.126840016 CORE   53 O  O    0.0000   53
O        5.455462291    5.323061856    3.157648058 CORE   54 O  O    0.0000   54
O        5.395628467    7.986965865    3.107113816 CORE   55 O  O    0.0000   55
O        2.644358948    6.789043207    3.104167798 CORE   56 O  O    0.0000   56
O        2.108619612    2.320050751    5.615110840 CORE   57 O  O    0.0000   57
O       -0.634732909    3.891350206    5.439407713 CORE   58 O  O    0.0000   58
O       -0.380394549    0.891760801    5.434757355 CORE   59 O  O    0.0000   59
O        7.007015273    2.212884926    5.455417704 CORE   60 O  O    0.0000   60
O        4.428994772    3.692667859    5.700400682 CORE   61 O  O    0.0000   61
O        4.554317838    0.996644071    5.626451284 CORE   62 O  O    0.0000   62
O       -0.568137122    6.629124028    5.510593501 CORE   63 O  O    0.0000   63
O       -3.143411637    8.293172049    5.416581693 CORE   64 O  O    0.0000   64
O       -2.924466168    5.274291579    5.432897068 CORE   65 O  O    0.0000   65
O        4.456651458    6.559493337    5.382011577 CORE   66 O  O    0.0000   66
O        1.931568504    8.281806199    5.395191450 CORE   67 O  O    0.0000   67
O        2.130118681    5.254698689    5.463200648 CORE   68 O  O    0.0000   68
O        0.461147501    2.421172236    7.693597626 CORE   69 O  O    0.0000   69
O        2.825660254    0.739670539    7.753529170 CORE   70 O  O    0.0000   70
O        5.468881291    2.356202042    7.784139767 CORE   71 O  O    0.0000   71
O        7.761123899    3.849598293    7.729452845 CORE   72 O  O    0.0000   72
O        7.912885241    0.717378202    7.704820856 CORE   73 O  O    0.0000   73
O       -2.084267342    6.759118057    7.783084039 CORE   74 O  O    0.0000   74
O        0.207246680    8.268888193    7.741324776 CORE   75 O  O    0.0000   75
O        0.322927527    5.080834374    7.724874543 CORE   76 O  O    0.0000   76
O        2.964626357    6.776626426    7.697867263 CORE   77 O  O    0.0000   77
O        5.227685272    8.226647053    7.713799038 CORE   78 O  O    0.0000   78
O        5.377247075    5.091110516    7.728965214 CORE   79 O  O    0.0000   79
O        2.819390077    3.838835777    7.857560389 CORE   80 O  O    0.0000   80
C        2.657889095    3.894451969    9.293118351 CORE   81 C  C    0.0000   81
H        3.613694862    3.651358182    9.779907505 CORE   82 H  H    0.0000   82
H        5.709335703    2.544274168    8.707078598 CORE   83 H  H    0.0000   83
H        1.880529475    3.179278320    9.585022962 CORE   84 H  H    0.0000   84
H        2.365542567    4.908925498    9.587714342 CORE   85 H  H    0.0000   85
end
end
