# Supplementary material for: Homolytic H2 dissociation for enhanced hydrogenation catalysis on oxides
Source: Nat Commun. 2024 Jan 15;15:540. doi: 10.1038/s41467-024-44711-7 (PMC10789776; doi:10.1038/s41467-024-44711-7)
Supplement: Supplementary file 4 — Supplementary Data 1 [file 41467_2024_44711_MOESM4_ESM.zip › structure/alfa-001-reaction/H3COH.arc]

!BIOSYM archive 2
PBC=ON
                      Energy         0          0.0196       -486.872752        C1
!DATE
PBC   10.11900000   10.11900000   20.46800000   90.00000000   90.00000000  120.00000000
Ga       1.150130000    0.868270000    0.000000000 CORE    1 Ga Ga   0.0000    1
Ga       6.209630000    0.868270000    0.000000000 CORE    2 Ga Ga   0.0000    2
Ga      -1.379620000    5.249920000    0.000000000 CORE    3 Ga Ga   0.0000    3
Ga       3.679880000    5.249920000    0.000000000 CORE    4 Ga Ga   0.0000    4
Ga       3.679820000    2.328850000    1.655660000 CORE    5 Ga Ga   0.0000    5
Ga       8.739320000    2.328850000    1.655660000 CORE    6 Ga Ga   0.0000    6
Ga       1.150080000    6.710500000    1.655660000 CORE    7 Ga Ga   0.0000    7
Ga       6.209580000    6.710500000    1.655660000 CORE    8 Ga Ga   0.0000    8
Ga       1.153664128    3.763160713    2.034561553 CORE    9 Ga Ga   0.0000    9
Ga       6.215393423    3.789544479    2.048419532 CORE   10 Ga Ga   0.0000   10
Ga      -1.384946266    8.168523306    2.053407067 CORE   11 Ga Ga   0.0000   11
Ga       3.682415179    8.193233031    2.040033712 CORE   12 Ga Ga   0.0000   12
Ga       1.132294679    0.838575847    3.862329753 CORE   13 Ga Ga   0.0000   13
Ga       6.129339164    0.900308266    3.871492350 CORE   14 Ga Ga   0.0000   14
Ga      -1.289373935    5.207660625    3.798523956 CORE   15 Ga Ga   0.0000   15
Ga       3.639273877    5.321672858    3.695320994 CORE   16 Ga Ga   0.0000   16
Ga       3.667322290    2.267290041    4.487591657 CORE   17 Ga Ga   0.0000   17
Ga       8.691533940    2.259123805    4.461674738 CORE   18 Ga Ga   0.0000   18
Ga       1.154600755    6.714164557    4.442878810 CORE   19 Ga Ga   0.0000   19
Ga       6.258819198    6.675619831    4.465722225 CORE   20 Ga Ga   0.0000   20
Ga       1.046112444    3.749936527    6.094074229 CORE   21 Ga Ga   0.0000   21
Ga       6.316907344    3.669272742    6.726717230 CORE   22 Ga Ga   0.0000   22
Ga      -1.305328995    8.141093153    6.437686944 CORE   23 Ga Ga   0.0000   23
Ga       3.808916464    8.104995317    6.472905089 CORE   24 Ga Ga   0.0000   24
Ga       1.233442632    0.816870086    6.715777907 CORE   25 Ga Ga   0.0000   25
Ga       6.337742388    0.797424172    6.816864923 CORE   26 Ga Ga   0.0000   26
Ga      -1.281445932    5.242580554    6.808369841 CORE   27 Ga Ga   0.0000   27
Ga       3.784733525    5.273919451    6.640988088 CORE   28 Ga Ga   0.0000   28
Ga       3.939311864    2.274957304    7.681518842 CORE   29 Ga Ga   0.0000   29
Ga      -1.230232210    2.260463269    7.764097660 CORE   30 Ga Ga   0.0000   30
Ga       1.283132967    6.739397518    7.422194651 CORE   31 Ga Ga   0.0000   31
Ga      -3.749643979    6.544108996    7.506659976 CORE   32 Ga Ga   0.0000   32
O        4.446690000    0.735940000    0.827730000 CORE   33 O  O    0.0000   33
O        1.916990000    2.461180000    0.827730000 CORE   34 O  O    0.0000   34
O       -0.383610000    3.789430000    0.827730000 CORE   35 O  O    0.0000   35
O        9.506190000    0.735940000    0.827730000 CORE   36 O  O    0.0000   36
O        6.976490000    2.461180000    0.827730000 CORE   37 O  O    0.0000   37
O        4.675890000    3.789430000    0.827730000 CORE   38 O  O    0.0000   38
O        1.916940000    5.117600000    0.827730000 CORE   39 O  O    0.0000   39
O       -0.612760000    6.842830000    0.827730000 CORE   40 O  O    0.0000   40
O       -2.913360000    8.171090000    0.827730000 CORE   41 O  O    0.0000   41
O        6.976440000    5.117600000    0.827730000 CORE   42 O  O    0.0000   42
O        4.446740000    6.842830000    0.827730000 CORE   43 O  O    0.0000   43
O        2.146140000    8.171090000    0.827730000 CORE   44 O  O    0.0000   44
O        2.931740589    0.967238163    3.108672885 CORE   45 O  O    0.0000   45
O        2.909966602    3.641481707    3.146656552 CORE   46 O  O    0.0000   46
O        0.133016808    2.335901797    3.107738679 CORE   47 O  O    0.0000   47
O        7.929519027    0.946264742    3.163880061 CORE   48 O  O    0.0000   48
O        7.916709878    3.642174172    3.134330035 CORE   49 O  O    0.0000   49
O        5.195798624    2.409881944    3.171362418 CORE   50 O  O    0.0000   50
O        0.475308301    5.341320823    3.104700401 CORE   51 O  O    0.0000   51
O        0.350640547    8.025537467    3.135165341 CORE   52 O  O    0.0000   52
O       -2.355333678    6.668667843    3.140254440 CORE   53 O  O    0.0000   53
O        5.470776686    5.308023225    3.165291563 CORE   54 O  O    0.0000   54
O        5.421474780    7.990429017    3.111265195 CORE   55 O  O    0.0000   55
O        2.664697490    6.800962776    3.093438748 CORE   56 O  O    0.0000   56
O        1.907723974    2.183758014    5.339384130 CORE   57 O  O    0.0000   57
O       -0.715202189    3.905569422    5.331797758 CORE   58 O  O    0.0000   58
O       -0.392556307    0.834904000    5.415842021 CORE   59 O  O    0.0000   59
O        7.020407864    2.191131222    5.515807249 CORE   60 O  O    0.0000   60
O        4.243924104    3.457561362    6.091983526 CORE   61 O  O    0.0000   61
O        4.737809739    0.834843893    5.416755696 CORE   62 O  O    0.0000   62
O       -0.576658072    6.538647594    5.395021712 CORE   63 O  O    0.0000   63
O       -3.057159589    8.234789959    5.403101679 CORE   64 O  O    0.0000   64
O        6.959174906    5.341731829    5.818868505 CORE   65 O  O    0.0000   65
O        4.490436545    6.513439130    5.349594952 CORE   66 O  O    0.0000   66
O        1.972945435    8.015118934    5.665981700 CORE   67 O  O    0.0000   67
O        2.217467805    5.158320953    5.363763385 CORE   68 O  O    0.0000   68
O        0.593880214    2.428545704    7.609658094 CORE   69 O  O    0.0000   69
O        2.918538839    0.781607986    7.647138362 CORE   70 O  O    0.0000   70
O        5.755085358    2.240071494    7.966127670 CORE   71 O  O    0.0000   71
O       -2.155588501    3.836499252    7.827384763 CORE   72 O  O    0.0000   72
O        8.054937271    0.643225362    7.747823521 CORE   73 O  O    0.0000   73
O       -1.944331621    6.765936990    7.783348006 CORE   74 O  O    0.0000   74
O        0.238616717    8.211735246    7.731176011 CORE   75 O  O    0.0000   75
O        0.532342170    5.043944903    7.519880101 CORE   76 O  O    0.0000   76
O        3.086008853    6.616326699    7.775078915 CORE   77 O  O    0.0000   77
O        5.401990742    8.117401167    7.626696704 CORE   78 O  O    0.0000   78
O        5.320500761    5.033207107    7.908404855 CORE   79 O  O    0.0000   79
O        3.468333735    3.749763728    8.918331273 CORE   80 O  O    0.0000   80
C        2.590370474    3.896931200   10.061728039 CORE   81 C  C    0.0000   81
H        3.009788221    3.366719192   10.927001238 CORE   82 H  H    0.0000   82
H        4.294712681    4.385681277    8.856747215 CORE   83 H  H    0.0000   83
H        1.618363011    3.483549794    9.776868272 CORE   84 H  H    0.0000   84
H        2.493419770    4.968095780   10.274908097 CORE   85 H  H    0.0000   85
end
end
