# Supplementary material for: Homolytic H2 dissociation for enhanced hydrogenation catalysis on oxides
Source: Nat Commun. 2024 Jan 15;15:540. doi: 10.1038/s41467-024-44711-7 (PMC10789776; doi:10.1038/s41467-024-44711-7)
Supplement: Supplementary file 4 — Supplementary Data 1 [file 41467_2024_44711_MOESM4_ESM.zip › structure/alfa-001-reaction/HCOO_H.arc]

!BIOSYM archive 2
PBC=ON
                      Energy         0          0.0183       -487.231019        C1
!DATE
PBC   10.11900000   10.11900000   20.46800000   90.00000000   90.00000000  120.00000000
Ga       1.150126000    0.868268800    0.000000000 CORE    1 Ga Ga   0.0000    1
Ga       6.209626000    0.868268800    0.000000000 CORE    2 Ga Ga   0.0000    2
Ga      -1.379624000    5.249924000    0.000000000 CORE    3 Ga Ga   0.0000    3
Ga       3.679876000    5.249924000    0.000000000 CORE    4 Ga Ga   0.0000    4
Ga       3.679825000    2.328850000    1.655657000 CORE    5 Ga Ga   0.0000    5
Ga       8.739325000    2.328850000    1.655657000 CORE    6 Ga Ga   0.0000    6
Ga       1.150075000    6.710505000    1.655657000 CORE    7 Ga Ga   0.0000    7
Ga       6.209575000    6.710505000    1.655657000 CORE    8 Ga Ga   0.0000    8
Ga       1.152785219    3.770439031    2.024254990 CORE    9 Ga Ga   0.0000    9
Ga       6.201771573    3.776903597    2.053144005 CORE   10 Ga Ga   0.0000   10
Ga      -1.364933833    8.169327832    2.041400360 CORE   11 Ga Ga   0.0000   11
Ga       3.671718666    8.198223340    2.036243339 CORE   12 Ga Ga   0.0000   12
Ga       1.215592721    0.815552910    3.781182112 CORE   13 Ga Ga   0.0000   13
Ga       6.190297069    0.864679227    3.985212548 CORE   14 Ga Ga   0.0000   14
Ga      -1.326034715    5.261667051    3.724680408 CORE   15 Ga Ga   0.0000   15
Ga       3.605654502    5.345213499    3.682798114 CORE   16 Ga Ga   0.0000   16
Ga       3.697377264    2.257110631    4.495935507 CORE   17 Ga Ga   0.0000   17
Ga       8.622896760    2.289477807    4.451974713 CORE   18 Ga Ga   0.0000   18
Ga       1.123408483    6.796442086    4.478787789 CORE   19 Ga Ga   0.0000   19
Ga       6.190769160    6.680487968    4.473988072 CORE   20 Ga Ga   0.0000   20
Ga       1.055964267    3.909106355    5.689094324 CORE   21 Ga Ga   0.0000   21
Ga       6.246020961    3.605898779    6.714666000 CORE   22 Ga Ga   0.0000   22
Ga      -1.339775786    8.060401097    6.461315198 CORE   23 Ga Ga   0.0000   23
Ga       3.646793974    8.083244408    6.547470632 CORE   24 Ga Ga   0.0000   24
Ga       1.186623570    0.779969720    6.775620381 CORE   25 Ga Ga   0.0000   25
Ga       6.216748526    0.657889610    6.900923986 CORE   26 Ga Ga   0.0000   26
Ga      -1.359983853    5.167294871    6.697488019 CORE   27 Ga Ga   0.0000   27
Ga       3.767434003    5.247186310    6.679760405 CORE   28 Ga Ga   0.0000   28
Ga       3.807130042    2.299231044    7.597169766 CORE   29 Ga Ga   0.0000   29
Ga       8.785796629    2.063114924    7.575699356 CORE   30 Ga Ga   0.0000   30
Ga       1.178559102    6.351896619    8.060222808 CORE   31 Ga Ga   0.0000   31
Ga       6.297226336    6.465939020    7.473068781 CORE   32 Ga Ga   0.0000   32
O        4.446693000    0.735942800    0.827725900 CORE   33 O  O    0.0000   33
O        1.916994000    2.461176000    0.827725900 CORE   34 O  O    0.0000   34
O       -0.383611300    3.789431000    0.827725900 CORE   35 O  O    0.0000   35
O        9.506193000    0.735942800    0.827725900 CORE   36 O  O    0.0000   36
O        6.976494000    2.461176000    0.827725900 CORE   37 O  O    0.0000   37
O        4.675889000    3.789431000    0.827725900 CORE   38 O  O    0.0000   38
O        1.916943000    5.117599000    0.827725900 CORE   39 O  O    0.0000   39
O       -0.612756100    6.842832000    0.827725900 CORE   40 O  O    0.0000   40
O       -2.913361000    8.171086000    0.827725900 CORE   41 O  O    0.0000   41
O        6.976443000    5.117599000    0.827725900 CORE   42 O  O    0.0000   42
O        4.446744000    6.842832000    0.827725900 CORE   43 O  O    0.0000   43
O        2.146139000    8.171086000    0.827725900 CORE   44 O  O    0.0000   44
O        2.972846216    0.983790214    3.108465220 CORE   45 O  O    0.0000   45
O        2.895566520    3.625746268    3.166910827 CORE   46 O  O    0.0000   46
O        0.168407958    2.316846195    3.175189599 CORE   47 O  O    0.0000   47
O        7.967389597    0.982776634    3.140727170 CORE   48 O  O    0.0000   48
O        7.908671915    3.660690006    3.084710264 CORE   49 O  O    0.0000   49
O        5.215495317    2.366613194    3.195206049 CORE   50 O  O    0.0000   50
O        0.471175590    5.345360773    3.099770190 CORE   51 O  O    0.0000   51
O        0.335401560    8.049542051    3.125218277 CORE   52 O  O    0.0000   52
O       -2.410991778    6.718453401    3.116247308 CORE   53 O  O    0.0000   53
O        5.438188760    5.321459535    3.157661235 CORE   54 O  O    0.0000   54
O        5.373683946    8.023383194    3.134089359 CORE   55 O  O    0.0000   55
O        2.647808105    6.826476369    3.064304015 CORE   56 O  O    0.0000   56
O        1.858574322    2.215935219    5.479698031 CORE   57 O  O    0.0000   57
O       -0.763992854    3.932221260    5.194105446 CORE   58 O  O    0.0000   58
O       -0.607510399    1.155173681    5.878144571 CORE   59 O  O    0.0000   59
O        6.940269378    2.178122735    5.504051495 CORE   60 O  O    0.0000   60
O        4.207245283    3.459746883    6.014770258 CORE   61 O  O    0.0000   61
O        4.641292144    0.788468563    5.500784097 CORE   62 O  O    0.0000   62
O       -0.654805336    6.527158132    5.321854666 CORE   63 O  O    0.0000   63
O       -3.176565872    8.318013465    5.345182793 CORE   64 O  O    0.0000   64
O        6.921238931    5.325508809    5.746386936 CORE   65 O  O    0.0000   65
O        4.449319494    6.561580665    5.386429235 CORE   66 O  O    0.0000   66
O        1.960838971    8.274889448    5.422645250 CORE   67 O  O    0.0000   67
O        2.257529741    5.273459594    5.247602643 CORE   68 O  O    0.0000   68
O        0.424105709    1.957388431    8.332782430 CORE   69 O  O    0.0000   69
O        2.883017023    0.715927493    7.669253227 CORE   70 O  O    0.0000   70
O        5.603965362    2.169748879    7.953845054 CORE   71 O  O    0.0000   71
O        7.956553447    3.700510343    7.681506614 CORE   72 O  O    0.0000   72
O        7.853160456    0.510018284    7.898855662 CORE   73 O  O    0.0000   73
O       -2.005861712    6.674599288    7.739417922 CORE   74 O  O    0.0000   74
O        0.247086992    7.920235839    7.712714893 CORE   75 O  O    0.0000   75
O        0.445569336    4.784246769    7.317816255 CORE   76 O  O    0.0000   76
O        2.956657643    6.613871001    7.660826128 CORE   77 O  O    0.0000   77
O        5.339175160    8.046658245    7.615330780 CORE   78 O  O    0.0000   78
O        5.296872211    4.953486975    7.852486862 CORE   79 O  O    0.0000   79
O        2.812251453    3.823191261    8.411871724 CORE   80 O  O    0.0000   80
O        1.642727289    5.248383524    9.730326332 CORE   81 O  O    0.0000   81
C        2.310305572    4.196209071    9.541045527 CORE   82 C  C    0.0000   82
H        2.491318695    3.552499545   10.418679818 CORE   83 H  H    0.0000   83
H        0.400020586    1.244391499    9.003551774 CORE   84 H  H    0.0000   84
end
end
