# Supplementary material for: Homolytic H2 dissociation for enhanced hydrogenation catalysis on oxides
Source: Nat Commun. 2024 Jan 15;15:540. doi: 10.1038/s41467-024-44711-7 (PMC10789776; doi:10.1038/s41467-024-44711-7)
Supplement: Supplementary file 4 — Supplementary Data 1 [file 41467_2024_44711_MOESM4_ESM.zip › structure/alfa-001-reaction/HCOO_H_H_H-1.arc]

!BIOSYM archive 2
PBC=ON
                      Energy         0          0.0160       -495.243321        C1
!DATE
PBC   10.11900000   10.11900000   20.46800000   90.00000000   90.00000000  120.00000000
Ga       1.150126000    0.868268800    0.000000000 CORE    1 Ga Ga   0.0000    1
Ga       6.209626000    0.868268800    0.000000000 CORE    2 Ga Ga   0.0000    2
Ga      -1.379624000    5.249924000    0.000000000 CORE    3 Ga Ga   0.0000    3
Ga       3.679876000    5.249924000    0.000000000 CORE    4 Ga Ga   0.0000    4
Ga       3.679825000    2.328850000    1.655657000 CORE    5 Ga Ga   0.0000    5
Ga       8.739325000    2.328850000    1.655657000 CORE    6 Ga Ga   0.0000    6
Ga       1.150075000    6.710505000    1.655657000 CORE    7 Ga Ga   0.0000    7
Ga       6.209575000    6.710505000    1.655657000 CORE    8 Ga Ga   0.0000    8
Ga       1.135712505    3.787489529    2.040355414 CORE    9 Ga Ga   0.0000    9
Ga       6.217611861    3.805572686    2.038971184 CORE   10 Ga Ga   0.0000   10
Ga      -1.374162596    8.157434710    2.034772909 CORE   11 Ga Ga   0.0000   11
Ga       3.680044981    8.170218230    2.053987114 CORE   12 Ga Ga   0.0000   12
Ga       1.259310037    0.880556000    3.793693495 CORE   13 Ga Ga   0.0000   13
Ga       6.116916953    0.931857274    3.766285417 CORE   14 Ga Ga   0.0000   14
Ga      -1.387712974    5.263534878    3.871755215 CORE   15 Ga Ga   0.0000   15
Ga       3.647104081    5.156107539    3.788159554 CORE   16 Ga Ga   0.0000   16
Ga       3.686329015    2.327045330    4.544075320 CORE   17 Ga Ga   0.0000   17
Ga       8.730002115    2.305369033    4.433476333 CORE   18 Ga Ga   0.0000   18
Ga       1.184782261    6.711429110    4.445662228 CORE   19 Ga Ga   0.0000   19
Ga       6.193484874    6.757912575    4.439338459 CORE   20 Ga Ga   0.0000   20
Ga       1.148944887    3.834921989    6.239208716 CORE   21 Ga Ga   0.0000   21
Ga       6.266853918    3.878748008    6.256140469 CORE   22 Ga Ga   0.0000   22
Ga      -1.415504195    8.166388961    6.276629796 CORE   23 Ga Ga   0.0000   23
Ga       3.720070743    8.166221090    6.814758660 CORE   24 Ga Ga   0.0000   24
Ga       1.239674758    0.893240064    6.792225761 CORE   25 Ga Ga   0.0000   25
Ga       6.203539009    0.867274041    6.746773717 CORE   26 Ga Ga   0.0000   26
Ga      -1.361672193    5.256098370    6.765290172 CORE   27 Ga Ga   0.0000   27
Ga       3.774617590    5.224124235    6.761435773 CORE   28 Ga Ga   0.0000   28
Ga       4.207258294    0.775512298    8.903311226 CORE   29 Ga Ga   0.0000   29
Ga       8.740001600    2.221969367    7.339499810 CORE   30 Ga Ga   0.0000   30
Ga       1.266078634    6.791413650    7.427105991 CORE   31 Ga Ga   0.0000   31
Ga       6.113999453    6.698775061    7.499828224 CORE   32 Ga Ga   0.0000   32
O        4.446693000    0.735942800    0.827725900 CORE   33 O  O    0.0000   33
O        1.916994000    2.461176000    0.827725900 CORE   34 O  O    0.0000   34
O       -0.383611300    3.789431000    0.827725900 CORE   35 O  O    0.0000   35
O        9.506193000    0.735942800    0.827725900 CORE   36 O  O    0.0000   36
O        6.976494000    2.461176000    0.827725900 CORE   37 O  O    0.0000   37
O        4.675889000    3.789431000    0.827725900 CORE   38 O  O    0.0000   38
O        1.916943000    5.117599000    0.827725900 CORE   39 O  O    0.0000   39
O       -0.612756100    6.842832000    0.827725900 CORE   40 O  O    0.0000   40
O       -2.913361000    8.171086000    0.827725900 CORE   41 O  O    0.0000   41
O        6.976443000    5.117599000    0.827725900 CORE   42 O  O    0.0000   42
O        4.446744000    6.842832000    0.827725900 CORE   43 O  O    0.0000   43
O        2.146139000    8.171086000    0.827725900 CORE   44 O  O    0.0000   44
O        3.023915330    0.978603228    3.116115062 CORE   45 O  O    0.0000   45
O        2.839657700    3.587589534    3.115853742 CORE   46 O  O    0.0000   46
O        0.147815868    2.306799380    3.134956821 CORE   47 O  O    0.0000   47
O        7.952560784    0.932251260    3.205882877 CORE   48 O  O    0.0000   48
O        7.947396495    3.635372987    3.115294332 CORE   49 O  O    0.0000   49
O        5.198313489    2.438875007    3.113537695 CORE   50 O  O    0.0000   50
O        0.415602865    5.355134845    3.129716038 CORE   51 O  O    0.0000   51
O        0.394192235    8.022270691    3.118755976 CORE   52 O  O    0.0000   52
O       -2.377012127    6.755419615    3.099278157 CORE   53 O  O    0.0000   53
O        5.437123464    5.395878232    3.139859774 CORE   54 O  O    0.0000   54
O        5.384537737    8.078431699    3.153364706 CORE   55 O  O    0.0000   55
O        2.736066802    6.738906464    3.172433947 CORE   56 O  O    0.0000   56
O        1.891881187    2.226364451    5.396043221 CORE   57 O  O    0.0000   57
O       -0.618549452    3.871856318    5.405441789 CORE   58 O  O    0.0000   58
O        9.494338714    1.079969165    5.835561606 CORE   59 O  O    0.0000   59
O        6.971523202    2.205374961    5.479100803 CORE   60 O  O    0.0000   60
O        4.480468244    3.916968176    5.400910922 CORE   61 O  O    0.0000   61
O        4.750009095    0.845024760    5.361912775 CORE   62 O  O    0.0000   62
O       -0.560350778    6.612709083    5.392966570 CORE   63 O  O    0.0000   63
O       -3.173369574    8.377251431    5.343835462 CORE   64 O  O    0.0000   64
O       -2.896708592    5.299539325    5.339142257 CORE   65 O  O    0.0000   65
O        4.753651077    6.733050773    5.803104054 CORE   66 O  O    0.0000   66
O        1.902850138    7.960999619    5.841462581 CORE   67 O  O    0.0000   67
O        2.240312204    5.248177824    5.407558466 CORE   68 O  O    0.0000   68
O        0.465986068    2.466560635    7.764872168 CORE   69 O  O    0.0000   69
O        2.965264823    0.772277838    7.544515060 CORE   70 O  O    0.0000   70
O        5.337193136    2.168049795    8.044589307 CORE   71 O  O    0.0000   71
O        7.780352980    3.779974225    7.600257164 CORE   72 O  O    0.0000   72
O        7.772277807    0.738048577    7.904195288 CORE   73 O  O    0.0000   73
O       -2.159078911    6.794528220    7.576596182 CORE   74 O  O    0.0000   74
O        0.133542765    8.253019863    7.808136725 CORE   75 O  O    0.0000   75
O        0.399179989    5.156364096    7.554827540 CORE   76 O  O    0.0000   76
O        3.054408374    6.635950608    7.913965136 CORE   77 O  O    0.0000   77
O       -4.752685097    8.353004794    7.905295715 CORE   78 O  O    0.0000   78
O        5.440911630    4.968262864    7.722904735 CORE   79 O  O    0.0000   79
O        2.752022346    3.831741428    7.741418443 CORE   80 O  O    0.0000   80
O        1.858435075    3.222784440    9.714724821 CORE   81 O  O    0.0000   81
C        2.710176321    3.837601622    9.047523117 CORE   82 C  C    0.0000   82
H        3.507522233    4.417461731    9.545373663 CORE   83 H  H    0.0000   83
H        0.904404815    2.736843009    8.674004601 CORE   84 H  H    0.0000   84
H        4.123800133    0.751413453   10.447352479 CORE   85 H  H    0.0000   85
H        6.009625271    2.595365688    8.613735503 CORE   86 H  H    0.0000   86
end
end
