# Supplementary material for: Homolytic H2 dissociation for enhanced hydrogenation catalysis on oxides
Source: Nat Commun. 2024 Jan 15;15:540. doi: 10.1038/s41467-024-44711-7 (PMC10789776; doi:10.1038/s41467-024-44711-7)
Supplement: Supplementary file 4 — Supplementary Data 1 [file 41467_2024_44711_MOESM4_ESM.zip › structure/alfa-001-reaction/HCOO_H5.arc]

!BIOSYM archive 2
PBC=ON
                      Energy         0          0.0197       -502.658163        C1
!DATE
PBC   10.11900000   10.11900000   20.46800000   90.00000000   90.00000000  120.00000000
Ga       1.150126000    0.868268800    0.000000000 CORE    1 Ga Ga   0.0000    1
Ga       6.209626000    0.868268800    0.000000000 CORE    2 Ga Ga   0.0000    2
Ga      -1.379624000    5.249924000    0.000000000 CORE    3 Ga Ga   0.0000    3
Ga       3.679876000    5.249924000    0.000000000 CORE    4 Ga Ga   0.0000    4
Ga       3.679825000    2.328850000    1.655657000 CORE    5 Ga Ga   0.0000    5
Ga       8.739325000    2.328850000    1.655657000 CORE    6 Ga Ga   0.0000    6
Ga       1.150075000    6.710505000    1.655657000 CORE    7 Ga Ga   0.0000    7
Ga       6.209575000    6.710505000    1.655657000 CORE    8 Ga Ga   0.0000    8
Ga       1.140866187    3.792243801    2.041846723 CORE    9 Ga Ga   0.0000    9
Ga       6.212343850    3.788384188    2.047351161 CORE   10 Ga Ga   0.0000   10
Ga      -1.373821980    8.169886368    2.036441094 CORE   11 Ga Ga   0.0000   11
Ga       3.679745458    8.173412537    2.047613140 CORE   12 Ga Ga   0.0000   12
Ga       1.233214509    0.912268158    3.833049962 CORE   13 Ga Ga   0.0000   13
Ga       6.172810820    0.828056522    3.827056918 CORE   14 Ga Ga   0.0000   14
Ga      -1.379186651    5.325465131    3.873091754 CORE   15 Ga Ga   0.0000   15
Ga       3.642498302    5.183000288    3.772649850 CORE   16 Ga Ga   0.0000   16
Ga       3.713574746    2.316886454    4.531801724 CORE   17 Ga Ga   0.0000   17
Ga       8.719784639    2.360700323    4.382648939 CORE   18 Ga Ga   0.0000   18
Ga       1.175891795    6.710473722    4.498099719 CORE   19 Ga Ga   0.0000   19
Ga       6.177388774    6.758625658    4.412254320 CORE   20 Ga Ga   0.0000   20
Ga       1.148320241    3.851811079    6.274704882 CORE   21 Ga Ga   0.0000   21
Ga       6.240561796    3.880808022    6.327543163 CORE   22 Ga Ga   0.0000   22
Ga      -1.395882080    8.147580983    6.289635102 CORE   23 Ga Ga   0.0000   23
Ga       3.676266632    8.244385597    6.452979516 CORE   24 Ga Ga   0.0000   24
Ga       1.234066016    0.891463015    6.797968351 CORE   25 Ga Ga   0.0000   25
Ga       6.224067597    0.794526466    6.721068045 CORE   26 Ga Ga   0.0000   26
Ga      -1.356855831    5.268009030    6.798025374 CORE   27 Ga Ga   0.0000   27
Ga       3.738699737    5.221130241    6.698061922 CORE   28 Ga Ga   0.0000   28
Ga       4.243941063    0.771694917    8.881729905 CORE   29 Ga Ga   0.0000   29
Ga       8.680465622    2.282572437    7.183597968 CORE   30 Ga Ga   0.0000   30
Ga       0.993766408    6.636527133    8.535932101 CORE   31 Ga Ga   0.0000   31
Ga       6.169819896    6.710839960    7.386129561 CORE   32 Ga Ga   0.0000   32
O        4.446693000    0.735942800    0.827725900 CORE   33 O  O    0.0000   33
O        1.916994000    2.461176000    0.827725900 CORE   34 O  O    0.0000   34
O       -0.383611300    3.789431000    0.827725900 CORE   35 O  O    0.0000   35
O        9.506193000    0.735942800    0.827725900 CORE   36 O  O    0.0000   36
O        6.976494000    2.461176000    0.827725900 CORE   37 O  O    0.0000   37
O        4.675889000    3.789431000    0.827725900 CORE   38 O  O    0.0000   38
O        1.916943000    5.117599000    0.827725900 CORE   39 O  O    0.0000   39
O       -0.612756100    6.842832000    0.827725900 CORE   40 O  O    0.0000   40
O       -2.913361000    8.171086000    0.827725900 CORE   41 O  O    0.0000   41
O        6.976443000    5.117599000    0.827725900 CORE   42 O  O    0.0000   42
O        4.446744000    6.842832000    0.827725900 CORE   43 O  O    0.0000   43
O        2.146139000    8.171086000    0.827725900 CORE   44 O  O    0.0000   44
O        2.999514899    0.978777969    3.133151266 CORE   45 O  O    0.0000   45
O        2.866089982    3.590482925    3.117689844 CORE   46 O  O    0.0000   46
O        0.158846845    2.347401009    3.127126316 CORE   47 O  O    0.0000   47
O        7.972147424    0.991492605    3.143041125 CORE   48 O  O    0.0000   48
O        7.944554970    3.700955865    3.140512449 CORE   49 O  O    0.0000   49
O        5.244306425    2.375657766    3.149295406 CORE   50 O  O    0.0000   50
O        0.425074437    5.340693176    3.155013150 CORE   51 O  O    0.0000   51
O        0.361556975    7.991654495    3.104784004 CORE   52 O  O    0.0000   52
O       -2.397345097    6.770803906    3.098595021 CORE   53 O  O    0.0000   53
O        5.437645963    5.388187028    3.133078030 CORE   54 O  O    0.0000   54
O        5.379626367    8.100026897    3.166192677 CORE   55 O  O    0.0000   55
O        2.715715318    6.739841255    3.147302873 CORE   56 O  O    0.0000   56
O        1.912648632    2.234921432    5.418808081 CORE   57 O  O    0.0000   57
O       -0.641265655    3.844680611    5.498188565 CORE   58 O  O    0.0000   58
O       -0.545624249    1.103058514    5.691260212 CORE   59 O  O    0.0000   59
O        7.047534716    2.261790524    5.570011125 CORE   60 O  O    0.0000   60
O        4.489054369    3.894203052    5.424982532 CORE   61 O  O    0.0000   61
O        4.731483193    0.841708287    5.400436235 CORE   62 O  O    0.0000   62
O       -0.601456826    6.581843226    5.366794711 CORE   63 O  O    0.0000   63
O       -3.182509969    8.332875426    5.394004592 CORE   64 O  O    0.0000   64
O       -2.962917912    5.356065462    5.434230442 CORE   65 O  O    0.0000   65
O        4.602738041    6.700854307    5.657024558 CORE   66 O  O    0.0000   66
O        1.964396359    8.250396820    5.443907503 CORE   67 O  O    0.0000   67
O        2.227904809    5.255117836    5.418642284 CORE   68 O  O    0.0000   68
O        0.415587764    2.438644345    7.742061159 CORE   69 O  O    0.0000   69
O        2.944096711    0.742667600    7.583018344 CORE   70 O  O    0.0000   70
O        5.391391055    2.155382481    8.026728391 CORE   71 O  O    0.0000   71
O        7.745352964    3.822480106    7.674512286 CORE   72 O  O    0.0000   72
O        7.848165634    0.704629373    7.773432543 CORE   73 O  O    0.0000   73
O       -2.121062042    6.808684725    7.646676015 CORE   74 O  O    0.0000   74
O        0.172168086    8.214299606    7.801270252 CORE   75 O  O    0.0000   75
O        0.378654997    5.148403022    7.603283880 CORE   76 O  O    0.0000   76
O        2.884125331    6.720394613    7.859296533 CORE   77 O  O    0.0000   77
O        5.255325926    8.280764352    7.758596164 CORE   78 O  O    0.0000   78
O        5.358299518    5.062896721    7.730078489 CORE   79 O  O    0.0000   79
O        2.739016483    3.861130205    7.751291440 CORE   80 O  O    0.0000   80
O        1.907519194    3.142429269    9.719524913 CORE   81 O  O    0.0000   81
C        2.767180363    3.738575019    9.053897039 CORE   82 C  C    0.0000   82
H        3.648376889    4.199445156    9.540511321 CORE   83 H  H    0.0000   83
H        0.815746073    2.697649635    8.647268688 CORE   84 H  H    0.0000   84
H        4.203040811    0.761503908   10.430856362 CORE   85 H  H    0.0000   85
H        6.092714139    2.519658514    8.607126627 CORE   86 H  H    0.0000   86
H        1.053907730    6.639409093   10.100541337 CORE   87 H  H    0.0000   87
H        3.458197708    7.052009984    8.582236614 CORE   88 H  H    0.0000   88
end
end
