# Supplementary material for: Homolytic H2 dissociation for enhanced hydrogenation catalysis on oxides
Source: Nat Commun. 2024 Jan 15;15:540. doi: 10.1038/s41467-024-44711-7 (PMC10789776; doi:10.1038/s41467-024-44711-7)
Supplement: Supplementary file 4 — Supplementary Data 1 [file 41467_2024_44711_MOESM4_ESM.zip › structure/alfa-001-reaction/surf.arc]

!BIOSYM archive 2
PBC=ON
                      Energy         0          0.0175       -455.425127        C1
!DATE
PBC   10.11900000   10.11900000   20.46800000   90.00000000   90.00000000  120.00000000
Ga       1.150126000    0.868268800    0.000000000 CORE    1 Ga Ga   0.0000    1
Ga       6.209626000    0.868268800    0.000000000 CORE    2 Ga Ga   0.0000    2
Ga      -1.379624000    5.249924000    0.000000000 CORE    3 Ga Ga   0.0000    3
Ga       3.679876000    5.249924000    0.000000000 CORE    4 Ga Ga   0.0000    4
Ga       3.679825000    2.328850000    1.655657000 CORE    5 Ga Ga   0.0000    5
Ga       8.739325000    2.328850000    1.655657000 CORE    6 Ga Ga   0.0000    6
Ga       1.150075000    6.710505000    1.655657000 CORE    7 Ga Ga   0.0000    7
Ga       6.209575000    6.710505000    1.655657000 CORE    8 Ga Ga   0.0000    8
Ga       1.143193106    3.775643110    2.039077877 CORE    9 Ga Ga   0.0000    9
Ga       6.218855718    3.782851190    2.048691936 CORE   10 Ga Ga   0.0000   10
Ga      -1.375504663    8.166500833    2.056836506 CORE   11 Ga Ga   0.0000   11
Ga       3.687867670    8.189320391    2.033339364 CORE   12 Ga Ga   0.0000   12
Ga       1.123998529    0.803463686    3.865167212 CORE   13 Ga Ga   0.0000   13
Ga       6.244947943    0.882037974    3.919035925 CORE   14 Ga Ga   0.0000   14
Ga      -1.339041346    5.210853374    3.847104346 CORE   15 Ga Ga   0.0000   15
Ga       3.646212302    5.345361097    3.699756004 CORE   16 Ga Ga   0.0000   16
Ga       3.662842214    2.293839600    4.389652491 CORE   17 Ga Ga   0.0000   17
Ga       8.728176010    2.279567307    4.452631116 CORE   18 Ga Ga   0.0000   18
Ga       1.141130999    6.730502199    4.472028256 CORE   19 Ga Ga   0.0000   19
Ga       6.274410081    6.652369892    4.481595680 CORE   20 Ga Ga   0.0000   20
Ga       1.065302606    3.753285262    6.143727789 CORE   21 Ga Ga   0.0000   21
Ga       6.317673472    3.698623628    6.644653968 CORE   22 Ga Ga   0.0000   22
Ga      -1.355312512    8.082315209    6.461842889 CORE   23 Ga Ga   0.0000   23
Ga       3.781033642    8.141569152    6.395675802 CORE   24 Ga Ga   0.0000   24
Ga       1.227877785    0.813557280    6.748703725 CORE   25 Ga Ga   0.0000   25
Ga       6.390472444    0.786158314    6.842925000 CORE   26 Ga Ga   0.0000   26
Ga      -1.328046850    5.206923925    6.775939536 CORE   27 Ga Ga   0.0000   27
Ga       3.804909957    5.313914652    6.639094282 CORE   28 Ga Ga   0.0000   28
Ga       3.990892370    2.049224871    7.155099600 CORE   29 Ga Ga   0.0000   29
Ga      -1.216391704    2.282460743    7.825072764 CORE   30 Ga Ga   0.0000   30
Ga       1.215598496    6.645235359    7.674744477 CORE   31 Ga Ga   0.0000   31
Ga      -3.817335064    6.614104717    7.756676282 CORE   32 Ga Ga   0.0000   32
O        4.446693000    0.735942800    0.827725900 CORE   33 O  O    0.0000   33
O        1.916994000    2.461176000    0.827725900 CORE   34 O  O    0.0000   34
O       -0.383611300    3.789431000    0.827725900 CORE   35 O  O    0.0000   35
O        9.506193000    0.735942800    0.827725900 CORE   36 O  O    0.0000   36
O        6.976494000    2.461176000    0.827725900 CORE   37 O  O    0.0000   37
O        4.675889000    3.789431000    0.827725900 CORE   38 O  O    0.0000   38
O        1.916943000    5.117599000    0.827725900 CORE   39 O  O    0.0000   39
O       -0.612756100    6.842832000    0.827725900 CORE   40 O  O    0.0000   40
O       -2.913361000    8.171086000    0.827725900 CORE   41 O  O    0.0000   41
O        6.976443000    5.117599000    0.827725900 CORE   42 O  O    0.0000   42
O        4.446744000    6.842832000    0.827725900 CORE   43 O  O    0.0000   43
O        2.146139000    8.171086000    0.827725900 CORE   44 O  O    0.0000   44
O        2.912510392    0.968897969    3.111260683 CORE   45 O  O    0.0000   45
O        2.911986440    3.668418212    3.136248069 CORE   46 O  O    0.0000   46
O        0.182038887    2.341988992    3.129793715 CORE   47 O  O    0.0000   47
O        7.999071948    0.969888374    3.118225394 CORE   48 O  O    0.0000   48
O        7.937698525    3.631981623    3.120067953 CORE   49 O  O    0.0000   49
O        5.225779289    2.357867022    3.175912550 CORE   50 O  O    0.0000   50
O        0.444394695    5.360128325    3.128366734 CORE   51 O  O    0.0000   51
O        0.337995997    8.064595693    3.179157329 CORE   52 O  O    0.0000   52
O       -2.352000643    6.690262355    3.133893774 CORE   53 O  O    0.0000   53
O        5.470088758    5.301298842    3.160134123 CORE   54 O  O    0.0000   54
O        5.417602411    7.971452926    3.109722365 CORE   55 O  O    0.0000   55
O        2.649286783    6.804312435    3.094050949 CORE   56 O  O    0.0000   56
O        2.006306861    2.213155128    5.447567170 CORE   57 O  O    0.0000   57
O       -0.664218632    3.886140463    5.349003218 CORE   58 O  O    0.0000   58
O       -0.350030207    0.852008371    5.402725541 CORE   59 O  O    0.0000   59
O        7.017149443    2.165035439    5.466696114 CORE   60 O  O    0.0000   60
O        4.300200969    3.557456665    5.933603838 CORE   61 O  O    0.0000   61
O        4.601956818    0.905276520    5.565400062 CORE   62 O  O    0.0000   62
O       -0.569372636    6.549111285    5.444988258 CORE   63 O  O    0.0000   63
O       -3.082490373    8.227209393    5.418365858 CORE   64 O  O    0.0000   64
O       -3.011254398    5.222348222    5.595161232 CORE   65 O  O    0.0000   65
O        4.480589083    6.545869997    5.328878637 CORE   66 O  O    0.0000   66
O        1.984776810    8.227916433    5.465180724 CORE   67 O  O    0.0000   67
O        2.192278288    5.196622454    5.414640351 CORE   68 O  O    0.0000   68
O        0.596209716    2.421022920    7.632910017 CORE   69 O  O    0.0000   69
O        2.879215376    0.722525032    7.732478592 CORE   70 O  O    0.0000   70
O        5.677206344    2.272870201    7.876356810 CORE   71 O  O    0.0000   71
O       -2.196824607    3.819766172    7.811850738 CORE   72 O  O    0.0000   72
O        8.077035254    0.657243635    7.751741975 CORE   73 O  O    0.0000   73
O       -1.994881857    6.716737159    7.793965398 CORE   74 O  O    0.0000   74
O        0.258968664    8.186148746    7.712026790 CORE   75 O  O    0.0000   75
O        0.457410187    4.986794454    7.610245675 CORE   76 O  O    0.0000   76
O        3.040382890    6.674594486    7.718455844 CORE   77 O  O    0.0000   77
O        5.332028666    8.158314996    7.660749400 CORE   78 O  O    0.0000   78
O        5.342967497    5.047425738    7.798274948 CORE   79 O  O    0.0000   79
end
end
