# Supplementary material for: Homolytic H2 dissociation for enhanced hydrogenation catalysis on oxides
Source: Nat Commun. 2024 Jan 15;15:540. doi: 10.1038/s41467-024-44711-7 (PMC10789776; doi:10.1038/s41467-024-44711-7)
Supplement: Supplementary file 4 — Supplementary Data 1 [file 41467_2024_44711_MOESM4_ESM.zip › structure/alfa-001-reaction/TS_CO2_H_H_to_HCOO_H.arc]

!BIOSYM archive 2
PBC=ON
                      Energy         0         -2.8761       -485.553144        TS
!DATE
PBC   10.11900000   10.11900000   20.46800000   90.00000000   90.00000000  120.00000000
Ga       1.150126000    0.868268800    0.000000000 CORE    1 Ga Ga   0.0000    1
Ga       6.209626000    0.868268800    0.000000000 CORE    2 Ga Ga   0.0000    2
Ga      -1.379624000    5.249924000    0.000000000 CORE    3 Ga Ga   0.0000    3
Ga       3.679876000    5.249924000    0.000000000 CORE    4 Ga Ga   0.0000    4
Ga       3.679825000    2.328850000    1.655657000 CORE    5 Ga Ga   0.0000    5
Ga       8.739325000    2.328850000    1.655657000 CORE    6 Ga Ga   0.0000    6
Ga       1.150075000    6.710505000    1.655657000 CORE    7 Ga Ga   0.0000    7
Ga       6.209575000    6.710505000    1.655657000 CORE    8 Ga Ga   0.0000    8
Ga       1.148880056    3.769207879    2.021423644 CORE    9 Ga Ga   0.0000    9
Ga       6.204072350    3.776553872    2.055883234 CORE   10 Ga Ga   0.0000   10
Ga      -1.365604721    8.170190009    2.042825324 CORE   11 Ga Ga   0.0000   11
Ga       3.675411564    8.204931692    2.037678984 CORE   12 Ga Ga   0.0000   12
Ga       1.217738536    0.838608263    3.785825283 CORE   13 Ga Ga   0.0000   13
Ga       6.182952756    0.863015682    3.993359147 CORE   14 Ga Ga   0.0000   14
Ga      -1.318201584    5.262676153    3.734121184 CORE   15 Ga Ga   0.0000   15
Ga       3.601500294    5.338980754    3.624526860 CORE   16 Ga Ga   0.0000   16
Ga       3.695374566    2.243773242    4.520370172 CORE   17 Ga Ga   0.0000   17
Ga       8.616780135    2.295820578    4.460506562 CORE   18 Ga Ga   0.0000   18
Ga       1.129589516    6.804704640    4.481710721 CORE   19 Ga Ga   0.0000   19
Ga       6.209189511    6.694721177    4.480607500 CORE   20 Ga Ga   0.0000   20
Ga       1.073625850    3.906395951    5.671020945 CORE   21 Ga Ga   0.0000   21
Ga       6.256624739    3.613914077    6.756248431 CORE   22 Ga Ga   0.0000   22
Ga      -1.329708325    8.076674863    6.471957794 CORE   23 Ga Ga   0.0000   23
Ga       3.653353054    8.101987170    6.551776456 CORE   24 Ga Ga   0.0000   24
Ga       1.203418870    0.782053822    6.784965664 CORE   25 Ga Ga   0.0000   25
Ga       6.203584033    0.678787820    6.912680110 CORE   26 Ga Ga   0.0000   26
Ga      -1.333569907    5.174342881    6.718162000 CORE   27 Ga Ga   0.0000   27
Ga       3.812618876    5.287296923    6.592143706 CORE   28 Ga Ga   0.0000   28
Ga       3.774806124    2.404386596    7.750914822 CORE   29 Ga Ga   0.0000   29
Ga       8.789818926    2.066064978    7.575384753 CORE   30 Ga Ga   0.0000   30
Ga       1.211111109    6.361414151    8.049825638 CORE   31 Ga Ga   0.0000   31
Ga       6.308379591    6.471716168    7.504004465 CORE   32 Ga Ga   0.0000   32
O        4.446693000    0.735942800    0.827725900 CORE   33 O  O    0.0000   33
O        1.916994000    2.461176000    0.827725900 CORE   34 O  O    0.0000   34
O       -0.383611300    3.789431000    0.827725900 CORE   35 O  O    0.0000   35
O        9.506193000    0.735942800    0.827725900 CORE   36 O  O    0.0000   36
O        6.976494000    2.461176000    0.827725900 CORE   37 O  O    0.0000   37
O        4.675889000    3.789431000    0.827725900 CORE   38 O  O    0.0000   38
O        1.916943000    5.117599000    0.827725900 CORE   39 O  O    0.0000   39
O       -0.612756100    6.842832000    0.827725900 CORE   40 O  O    0.0000   40
O       -2.913361000    8.171086000    0.827725900 CORE   41 O  O    0.0000   41
O        6.976443000    5.117599000    0.827725900 CORE   42 O  O    0.0000   42
O        4.446744000    6.842832000    0.827725900 CORE   43 O  O    0.0000   43
O        2.146139000    8.171086000    0.827725900 CORE   44 O  O    0.0000   44
O        2.977946997    0.982582711    3.108524091 CORE   45 O  O    0.0000   45
O        2.893371344    3.616637038    3.157291721 CORE   46 O  O    0.0000   46
O        0.153169680    2.325130848    3.163373012 CORE   47 O  O    0.0000   47
O        7.960202790    0.987313795    3.151629489 CORE   48 O  O    0.0000   48
O        7.906933715    3.666279067    3.096565046 CORE   49 O  O    0.0000   49
O        5.215632131    2.377156329    3.215362693 CORE   50 O  O    0.0000   50
O        0.475066262    5.345927931    3.103102299 CORE   51 O  O    0.0000   51
O        0.337157929    8.046867281    3.124589657 CORE   52 O  O    0.0000   52
O       -2.404783643    6.716113141    3.121976307 CORE   53 O  O    0.0000   53
O        5.444341992    5.326682879    3.159301279 CORE   54 O  O    0.0000   54
O        5.386811464    8.037689591    3.137118495 CORE   55 O  O    0.0000   55
O        2.648685047    6.836396127    3.056654090 CORE   56 O  O    0.0000   56
O        1.835245157    2.195669747    5.421269156 CORE   57 O  O    0.0000   57
O       -0.756757701    3.935884049    5.211179169 CORE   58 O  O    0.0000   58
O       -0.607554251    1.156904736    5.882291871 CORE   59 O  O    0.0000   59
O        6.942721606    2.195102837    5.538430398 CORE   60 O  O    0.0000   60
O        4.149728134    3.452562144    6.066811308 CORE   61 O  O    0.0000   61
O        4.665642741    0.780086317    5.486886587 CORE   62 O  O    0.0000   62
O       -0.643406506    6.527034723    5.338429685 CORE   63 O  O    0.0000   63
O       -3.146320990    8.316837165    5.364177719 CORE   64 O  O    0.0000   64
O        6.915884286    5.337431887    5.777555045 CORE   65 O  O    0.0000   65
O        4.457850999    6.610222974    5.355775182 CORE   66 O  O    0.0000   66
O        1.963494756    8.278602603    5.436509485 CORE   67 O  O    0.0000   67
O        2.271147458    5.276703879    5.216226114 CORE   68 O  O    0.0000   68
O        0.475429908    2.070082141    8.212017658 CORE   69 O  O    0.0000   69
O        2.909062764    0.773117212    7.664371094 CORE   70 O  O    0.0000   70
O        5.592857160    2.188096792    7.979610717 CORE   71 O  O    0.0000   71
O       -2.143765561    3.715123611    7.707612903 CORE   72 O  O    0.0000   72
O        7.850728462    0.517253404    7.906174263 CORE   73 O  O    0.0000   73
O       -1.990273251    6.685308981    7.756058251 CORE   74 O  O    0.0000   74
O        0.261773694    7.924094064    7.727651635 CORE   75 O  O    0.0000   75
O        0.503778220    4.786250896    7.318946715 CORE   76 O  O    0.0000   76
O        2.987700793    6.585507725    7.651655460 CORE   77 O  O    0.0000   77
O        5.347295503    8.052819276    7.614652211 CORE   78 O  O    0.0000   78
O        5.272056553    4.960817968    7.855504936 CORE   79 O  O    0.0000   79
O        1.703305494    5.300977940    9.751558911 CORE   80 O  O    0.0000   80
O        2.415987922    3.407749541   10.833263916 CORE   81 O  O    0.0000   81
C        2.237265300    4.188421151    9.936370323 CORE   82 C  C    0.0000   82
H        2.826067314    3.669952512    8.774862114 CORE   83 H  H    0.0000   83
H        0.601040003    1.642836733    9.079971096 CORE   84 H  H    0.0000   84
end
end
