# Supplementary material for: Homolytic H2 dissociation for enhanced hydrogenation catalysis on oxides
Source: Nat Commun. 2024 Jan 15;15:540. doi: 10.1038/s41467-024-44711-7 (PMC10789776; doi:10.1038/s41467-024-44711-7)
Supplement: Supplementary file 4 — Supplementary Data 1 [file 41467_2024_44711_MOESM4_ESM.zip › structure/alfa-001-reaction/TS_H2_to_H_H.arc]

!BIOSYM archive 2
PBC=ON
                      Energy         0         -1.3393       -461.943047        TS
!DATE
PBC   10.11900000   10.11900000   20.46800000   90.00000000   90.00000000  120.00000000
Ga       1.150126000    0.868268800    0.000000000 CORE    1 Ga Ga   0.0000    1
Ga       6.209626000    0.868268800    0.000000000 CORE    2 Ga Ga   0.0000    2
Ga      -1.379624000    5.249924000    0.000000000 CORE    3 Ga Ga   0.0000    3
Ga       3.679876000    5.249924000    0.000000000 CORE    4 Ga Ga   0.0000    4
Ga       3.679825000    2.328850000    1.655657000 CORE    5 Ga Ga   0.0000    5
Ga       8.739325000    2.328850000    1.655657000 CORE    6 Ga Ga   0.0000    6
Ga       1.150075000    6.710505000    1.655657000 CORE    7 Ga Ga   0.0000    7
Ga       6.209575000    6.710505000    1.655657000 CORE    8 Ga Ga   0.0000    8
Ga       1.130928811    3.781134059    2.036623552 CORE    9 Ga Ga   0.0000    9
Ga       6.210352479    3.798097697    2.048007979 CORE   10 Ga Ga   0.0000   10
Ga      -1.372091553    8.157267139    2.045105018 CORE   11 Ga Ga   0.0000   11
Ga       3.677787142    8.201003361    2.044192571 CORE   12 Ga Ga   0.0000   12
Ga       1.216761891    0.848193829    3.770525751 CORE   13 Ga Ga   0.0000   13
Ga       6.124897547    0.940497769    3.907984206 CORE   14 Ga Ga   0.0000   14
Ga      -1.390596146    5.233528128    3.861970254 CORE   15 Ga Ga   0.0000   15
Ga       3.588367245    5.319337956    3.665730532 CORE   16 Ga Ga   0.0000   16
Ga       3.659753117    2.301660592    4.478430542 CORE   17 Ga Ga   0.0000   17
Ga       8.669783809    2.291045143    4.448844241 CORE   18 Ga Ga   0.0000   18
Ga       1.121660859    6.745118775    4.446298994 CORE   19 Ga Ga   0.0000   19
Ga       6.226267254    6.691228043    4.498840498 CORE   20 Ga Ga   0.0000   20
Ga       1.071336339    3.808441814    6.040768544 CORE   21 Ga Ga   0.0000   21
Ga       6.346240070    3.731440983    6.663963023 CORE   22 Ga Ga   0.0000   22
Ga      -1.338864835    8.162605411    6.413105802 CORE   23 Ga Ga   0.0000   23
Ga       3.736412448    8.142005593    6.632874873 CORE   24 Ga Ga   0.0000   24
Ga       1.225344625    0.867439385    6.704720668 CORE   25 Ga Ga   0.0000   25
Ga       6.290409437    0.841792399    6.891439050 CORE   26 Ga Ga   0.0000   26
Ga      -1.318642350    5.249260013    6.754266742 CORE   27 Ga Ga   0.0000   27
Ga       3.809879924    5.346208566    6.642482343 CORE   28 Ga Ga   0.0000   28
Ga       3.900323600    2.290619970    7.591548333 CORE   29 Ga Ga   0.0000   29
Ga      -1.175996434    2.193941606    7.527946466 CORE   30 Ga Ga   0.0000   30
Ga       1.258282080    6.799258448    7.454095459 CORE   31 Ga Ga   0.0000   31
Ga      -3.837231036    6.686875207    7.788544447 CORE   32 Ga Ga   0.0000   32
O        4.446693000    0.735942800    0.827725900 CORE   33 O  O    0.0000   33
O        1.916994000    2.461176000    0.827725900 CORE   34 O  O    0.0000   34
O       -0.383611300    3.789431000    0.827725900 CORE   35 O  O    0.0000   35
O        9.506193000    0.735942800    0.827725900 CORE   36 O  O    0.0000   36
O        6.976494000    2.461176000    0.827725900 CORE   37 O  O    0.0000   37
O        4.675889000    3.789431000    0.827725900 CORE   38 O  O    0.0000   38
O        1.916943000    5.117599000    0.827725900 CORE   39 O  O    0.0000   39
O       -0.612756100    6.842832000    0.827725900 CORE   40 O  O    0.0000   40
O       -2.913361000    8.171086000    0.827725900 CORE   41 O  O    0.0000   41
O        6.976443000    5.117599000    0.827725900 CORE   42 O  O    0.0000   42
O        4.446744000    6.842832000    0.827725900 CORE   43 O  O    0.0000   43
O        2.146139000    8.171086000    0.827725900 CORE   44 O  O    0.0000   44
O        2.985238620    0.977121401    3.084358998 CORE   45 O  O    0.0000   45
O        2.878855176    3.637440387    3.126352797 CORE   46 O  O    0.0000   46
O        0.129174993    2.310573855    3.120159691 CORE   47 O  O    0.0000   47
O        7.931134124    0.942448296    3.194875119 CORE   48 O  O    0.0000   48
O        7.917564473    3.635476115    3.103997482 CORE   49 O  O    0.0000   49
O        5.189353444    2.440429199    3.179293559 CORE   50 O  O    0.0000   50
O        0.414406003    5.365342944    3.118491354 CORE   51 O  O    0.0000   51
O        0.351786184    8.067707457    3.151257855 CORE   52 O  O    0.0000   52
O       -2.397022319    6.714687079    3.119056540 CORE   53 O  O    0.0000   53
O        5.422720264    5.336176522    3.179306981 CORE   54 O  O    0.0000   54
O        5.388434323    8.034597033    3.139048610 CORE   55 O  O    0.0000   55
O        2.645590971    6.822866385    3.096985529 CORE   56 O  O    0.0000   56
O        1.875398036    2.191962737    5.289796065 CORE   57 O  O    0.0000   57
O       -0.675151396    3.904727564    5.298177430 CORE   58 O  O    0.0000   58
O       -0.585885138    1.050891570    5.762568406 CORE   59 O  O    0.0000   59
O        6.963480576    2.174838508    5.497424907 CORE   60 O  O    0.0000   60
O        4.169620144    3.512902065    6.077220769 CORE   61 O  O    0.0000   61
O        4.691099716    0.880990571    5.444141021 CORE   62 O  O    0.0000   62
O       -0.616073507    6.592640924    5.383379546 CORE   63 O  O    0.0000   63
O       -3.133920494    8.307515640    5.374770309 CORE   64 O  O    0.0000   64
O       -3.003267460    5.223201338    5.519124261 CORE   65 O  O    0.0000   65
O        4.510761268    6.656833582    5.442857135 CORE   66 O  O    0.0000   66
O        1.919506972    8.002800902    5.751833631 CORE   67 O  O    0.0000   67
O        2.253213915    5.206325096    5.319254279 CORE   68 O  O    0.0000   68
O        0.687159394    2.522851674    7.643570757 CORE   69 O  O    0.0000   69
O        2.902636746    0.776247480    7.624057086 CORE   70 O  O    0.0000   70
O        5.680909235    2.350437933    7.967086180 CORE   71 O  O    0.0000   71
O       -2.117255839    3.779920983    7.711249624 CORE   72 O  O    0.0000   72
O        7.947859620    0.673133608    7.889826974 CORE   73 O  O    0.0000   73
O       -2.023943076    6.764623678    7.719670291 CORE   74 O  O    0.0000   74
O        0.167209327    8.244489077    7.763682915 CORE   75 O  O    0.0000   75
O        0.513554295    5.105705242    7.446642558 CORE   76 O  O    0.0000   76
O        3.062159940    6.603465089    7.841712530 CORE   77 O  O    0.0000   77
O       -4.752848020    8.266308899    7.767528702 CORE   78 O  O    0.0000   78
O        5.386635234    5.082976102    7.779547618 CORE   79 O  O    0.0000   79
H        2.721625739    3.278008002    8.802099009 CORE   80 H  H    0.0000   80
H        1.983096925    3.009158573    8.503499865 CORE   81 H  H    0.0000   81
end
end
