# Supplementary material for: Homolytic H2 dissociation for enhanced hydrogenation catalysis on oxides
Source: Nat Commun. 2024 Jan 15;15:540. doi: 10.1038/s41467-024-44711-7 (PMC10789776; doi:10.1038/s41467-024-44711-7)
Supplement: Supplementary file 4 — Supplementary Data 1 [file 41467_2024_44711_MOESM4_ESM.zip › structure/alfa-001-reaction/TS_H2CO_H2_to_H3CO_H.arc]

!BIOSYM archive 2
PBC=ON
                      Energy         0        -17.5852       -485.311614        TS
!DATE
PBC   10.11900000   10.11900000   20.46800000   90.00000000   90.00000000  120.00000000
Ga       1.150126000    0.868268800    0.000000000 CORE    1 Ga Ga   0.0000    1
Ga       6.209626000    0.868268800    0.000000000 CORE    2 Ga Ga   0.0000    2
Ga      -1.379624000    5.249924000    0.000000000 CORE    3 Ga Ga   0.0000    3
Ga       3.679876000    5.249924000    0.000000000 CORE    4 Ga Ga   0.0000    4
Ga       3.679825000    2.328850000    1.655657000 CORE    5 Ga Ga   0.0000    5
Ga       8.739325000    2.328850000    1.655657000 CORE    6 Ga Ga   0.0000    6
Ga       1.150075000    6.710505000    1.655657000 CORE    7 Ga Ga   0.0000    7
Ga       6.209575000    6.710505000    1.655657000 CORE    8 Ga Ga   0.0000    8
Ga       1.136648821    3.788110604    2.043249127 CORE    9 Ga Ga   0.0000    9
Ga       6.211022803    3.804312277    2.035731533 CORE   10 Ga Ga   0.0000   10
Ga      -1.377950706    8.160214948    2.046077963 CORE   11 Ga Ga   0.0000   11
Ga       3.677318862    8.174340011    2.055153300 CORE   12 Ga Ga   0.0000   12
Ga       1.226117176    0.902470883    3.839382315 CORE   13 Ga Ga   0.0000   13
Ga       6.116726918    0.938274489    3.803179593 CORE   14 Ga Ga   0.0000   14
Ga      -1.406738755    5.259881213    3.886040068 CORE   15 Ga Ga   0.0000   15
Ga       3.657392655    5.198844501    3.779096964 CORE   16 Ga Ga   0.0000   16
Ga       3.662056829    2.314009564    4.506546976 CORE   17 Ga Ga   0.0000   17
Ga       8.701793232    2.307425508    4.413474944 CORE   18 Ga Ga   0.0000   18
Ga       1.140632855    6.669351854    4.437928006 CORE   19 Ga Ga   0.0000   19
Ga       6.190047028    6.767393203    4.454149102 CORE   20 Ga Ga   0.0000   20
Ga       1.077969061    3.768560136    6.314914814 CORE   21 Ga Ga   0.0000   21
Ga       6.245325089    3.834195555    6.190235626 CORE   22 Ga Ga   0.0000   22
Ga      -1.392640703    8.150411654    6.441849287 CORE   23 Ga Ga   0.0000   23
Ga       3.702364102    8.176846610    6.564106502 CORE   24 Ga Ga   0.0000   24
Ga       1.162453348    0.881897890    6.795976059 CORE   25 Ga Ga   0.0000   25
Ga       6.172727373    0.807608428    6.785313627 CORE   26 Ga Ga   0.0000   26
Ga      -1.397420202    5.210894067    6.778506365 CORE   27 Ga Ga   0.0000   27
Ga       3.725280992    5.229846585    6.638862461 CORE   28 Ga Ga   0.0000   28
Ga       3.580565328    2.164937857    8.403197217 CORE   29 Ga Ga   0.0000   29
Ga       8.796393792    2.203489867    7.383044337 CORE   30 Ga Ga   0.0000   30
Ga       1.138137985    6.766110309    7.388734237 CORE   31 Ga Ga   0.0000   31
Ga       6.159582964    6.674007013    7.639027628 CORE   32 Ga Ga   0.0000   32
O        4.446693000    0.735942800    0.827725900 CORE   33 O  O    0.0000   33
O        1.916994000    2.461176000    0.827725900 CORE   34 O  O    0.0000   34
O       -0.383611300    3.789431000    0.827725900 CORE   35 O  O    0.0000   35
O        9.506193000    0.735942800    0.827725900 CORE   36 O  O    0.0000   36
O        6.976494000    2.461176000    0.827725900 CORE   37 O  O    0.0000   37
O        4.675889000    3.789431000    0.827725900 CORE   38 O  O    0.0000   38
O        1.916943000    5.117599000    0.827725900 CORE   39 O  O    0.0000   39
O       -0.612756100    6.842832000    0.827725900 CORE   40 O  O    0.0000   40
O       -2.913361000    8.171086000    0.827725900 CORE   41 O  O    0.0000   41
O        6.976443000    5.117599000    0.827725900 CORE   42 O  O    0.0000   42
O        4.446744000    6.842832000    0.827725900 CORE   43 O  O    0.0000   43
O        2.146139000    8.171086000    0.827725900 CORE   44 O  O    0.0000   44
O        2.986425882    0.972817677    3.120441285 CORE   45 O  O    0.0000   45
O        2.845018180    3.612598464    3.110543156 CORE   46 O  O    0.0000   46
O        0.138441108    2.327241298    3.127255178 CORE   47 O  O    0.0000   47
O        7.941910062    0.934162333    3.175680376 CORE   48 O  O    0.0000   48
O        7.922588234    3.642574401    3.114263924 CORE   49 O  O    0.0000   49
O        5.184528587    2.420115452    3.105769528 CORE   50 O  O    0.0000   50
O        0.383571755    5.356310973    3.117722807 CORE   51 O  O    0.0000   51
O        0.374462080    8.034724706    3.152204946 CORE   52 O  O    0.0000   52
O       -2.381124863    6.760755052    3.116540717 CORE   53 O  O    0.0000   53
O        5.449305975    5.398650996    3.125043383 CORE   54 O  O    0.0000   54
O        5.390996411    8.090539769    3.173574473 CORE   55 O  O    0.0000   55
O        2.697454434    6.738725119    3.147270548 CORE   56 O  O    0.0000   56
O        1.900368213    2.192840176    5.398256936 CORE   57 O  O    0.0000   57
O       -0.670496342    3.862341602    5.396215522 CORE   58 O  O    0.0000   58
O        9.508721741    1.023057040    5.698738798 CORE   59 O  O    0.0000   59
O        6.925243375    2.134346039    5.424858533 CORE   60 O  O    0.0000   60
O        4.470424407    3.891876323    5.365952366 CORE   61 O  O    0.0000   61
O        4.668488870    0.863421518    5.447150779 CORE   62 O  O    0.0000   62
O       -0.581083221    6.591578211    5.445929915 CORE   63 O  O    0.0000   63
O       -3.164541986    8.315322220    5.460830929 CORE   64 O  O    0.0000   64
O       -2.931684690    5.301613305    5.362801817 CORE   65 O  O    0.0000   65
O        4.521110305    6.677145386    5.564960247 CORE   66 O  O    0.0000   66
O        1.895819632    7.906313385    5.817277804 CORE   67 O  O    0.0000   67
O        2.142220788    5.192830585    5.414541546 CORE   68 O  O    0.0000   68
O        0.484573545    2.444451833    7.726637692 CORE   69 O  O    0.0000   69
O        2.793107782    0.668906498    7.795941561 CORE   70 O  O    0.0000   70
O        5.406814517    2.315027014    7.944030874 CORE   71 O  O    0.0000   71
O        7.711969710    3.712568888    7.576044950 CORE   72 O  O    0.0000   72
O        7.809815687    0.682818947    7.808009669 CORE   73 O  O    0.0000   73
O       -2.138892702    6.728536248    7.693443355 CORE   74 O  O    0.0000   74
O        0.103547354    8.256188527    7.776705919 CORE   75 O  O    0.0000   75
O        0.338731060    5.103044650    7.608373678 CORE   76 O  O    0.0000   76
O        2.904421507    6.439368575    8.013055452 CORE   77 O  O    0.0000   77
O        5.233979605    8.246695267    7.799506583 CORE   78 O  O    0.0000   78
O        5.382218475    5.003056817    7.650552833 CORE   79 O  O    0.0000   79
O        2.833064482    3.765440433    7.669953120 CORE   80 O  O    0.0000   80
C        2.789954746    4.134889199    9.106186873 CORE   81 C  C    0.0000   81
H        3.780395965    4.136266031    9.595409630 CORE   82 H  H    0.0000   82
H        6.035520860    2.847665080    8.481163562 CORE   83 H  H    0.0000   83
H        1.874460361    3.810084800    9.606355066 CORE   84 H  H    0.0000   84
H        2.804007599    5.495363870    8.848338810 CORE   85 H  H    0.0000   85
end
end
