# Supplementary material for: Homolytic H2 dissociation for enhanced hydrogenation catalysis on oxides
Source: Nat Commun. 2024 Jan 15;15:540. doi: 10.1038/s41467-024-44711-7 (PMC10789776; doi:10.1038/s41467-024-44711-7)
Supplement: Supplementary file 4 — Supplementary Data 1 [file 41467_2024_44711_MOESM4_ESM.zip › structure/alfa-001-reaction/TS_H2COOH_H3_to_H2CO_H2O_H2.arc]

!BIOSYM archive 2
PBC=ON
                      Energy         0         -4.7476       -501.111188        TS
!DATE
PBC   10.11900000   10.11900000   20.46800000   90.00000000   90.00000000  120.00000000
Ga       1.150126000    0.868268800    0.000000000 CORE    1 Ga Ga   0.0000    1
Ga       6.209626000    0.868268800    0.000000000 CORE    2 Ga Ga   0.0000    2
Ga      -1.379624000    5.249924000    0.000000000 CORE    3 Ga Ga   0.0000    3
Ga       3.679876000    5.249924000    0.000000000 CORE    4 Ga Ga   0.0000    4
Ga       3.679825000    2.328850000    1.655657000 CORE    5 Ga Ga   0.0000    5
Ga       8.739325000    2.328850000    1.655657000 CORE    6 Ga Ga   0.0000    6
Ga       1.150075000    6.710505000    1.655657000 CORE    7 Ga Ga   0.0000    7
Ga       6.209575000    6.710505000    1.655657000 CORE    8 Ga Ga   0.0000    8
Ga       1.138349892    3.782491896    2.047725437 CORE    9 Ga Ga   0.0000    9
Ga       6.220462173    3.794765057    2.030326844 CORE   10 Ga Ga   0.0000   10
Ga      -1.373224701    8.159103743    2.044870368 CORE   11 Ga Ga   0.0000   11
Ga       3.685146452    8.175897475    2.055174764 CORE   12 Ga Ga   0.0000   12
Ga       1.233652102    0.889458976    3.843646093 CORE   13 Ga Ga   0.0000   13
Ga       6.128656229    0.951120947    3.776915586 CORE   14 Ga Ga   0.0000   14
Ga      -1.388318859    5.208072071    3.893287185 CORE   15 Ga Ga   0.0000   15
Ga       3.723808709    5.143935476    3.778744000 CORE   16 Ga Ga   0.0000   16
Ga       3.655007451    2.309554171    4.546657383 CORE   17 Ga Ga   0.0000   17
Ga       8.735394897    2.324094053    4.444298432 CORE   18 Ga Ga   0.0000   18
Ga       1.204660648    6.691846006    4.403173314 CORE   19 Ga Ga   0.0000   19
Ga       6.218550728    6.744881516    4.436874269 CORE   20 Ga Ga   0.0000   20
Ga       1.141950143    3.789168156    6.475607244 CORE   21 Ga Ga   0.0000   21
Ga       6.232018549    3.801011151    6.301106832 CORE   22 Ga Ga   0.0000   22
Ga      -1.415549435    8.192699942    6.312158166 CORE   23 Ga Ga   0.0000   23
Ga       3.733969220    8.210217345    6.605000880 CORE   24 Ga Ga   0.0000   24
Ga       1.238177940    0.912897170    6.821802015 CORE   25 Ga Ga   0.0000   25
Ga       6.230341880    0.869266236    6.718265968 CORE   26 Ga Ga   0.0000   26
Ga      -1.399166376    5.204059007    6.822882448 CORE   27 Ga Ga   0.0000   27
Ga       3.749524956    5.135346219    6.775892977 CORE   28 Ga Ga   0.0000   28
Ga       4.209157422    0.932848688    8.919919837 CORE   29 Ga Ga   0.0000   29
Ga       8.823976330    2.203506438    7.433130007 CORE   30 Ga Ga   0.0000   30
Ga       1.061556410    6.755237489    7.164248284 CORE   31 Ga Ga   0.0000   31
Ga       6.127292883    6.702288632    7.424596051 CORE   32 Ga Ga   0.0000   32
O        4.446693000    0.735942800    0.827725900 CORE   33 O  O    0.0000   33
O        1.916994000    2.461176000    0.827725900 CORE   34 O  O    0.0000   34
O       -0.383611300    3.789431000    0.827725900 CORE   35 O  O    0.0000   35
O        9.506193000    0.735942800    0.827725900 CORE   36 O  O    0.0000   36
O        6.976494000    2.461176000    0.827725900 CORE   37 O  O    0.0000   37
O        4.675889000    3.789431000    0.827725900 CORE   38 O  O    0.0000   38
O        1.916943000    5.117599000    0.827725900 CORE   39 O  O    0.0000   39
O       -0.612756100    6.842832000    0.827725900 CORE   40 O  O    0.0000   40
O       -2.913361000    8.171086000    0.827725900 CORE   41 O  O    0.0000   41
O        6.976443000    5.117599000    0.827725900 CORE   42 O  O    0.0000   42
O        4.446744000    6.842832000    0.827725900 CORE   43 O  O    0.0000   43
O        2.146139000    8.171086000    0.827725900 CORE   44 O  O    0.0000   44
O        2.993988512    0.978127299    3.117162360 CORE   45 O  O    0.0000   45
O        2.832825054    3.612431090    3.134162311 CORE   46 O  O    0.0000   46
O        0.146182552    2.317675038    3.131308205 CORE   47 O  O    0.0000   47
O        7.964725409    0.931086423    3.183177072 CORE   48 O  O    0.0000   48
O        7.945765221    3.625598988    3.107631406 CORE   49 O  O    0.0000   49
O        5.182804088    2.439291589    3.096934166 CORE   50 O  O    0.0000   50
O        0.407267497    5.352927371    3.148498775 CORE   51 O  O    0.0000   51
O        0.412797798    8.021840166    3.115801152 CORE   52 O  O    0.0000   52
O       -2.329522794    6.740897066    3.141031649 CORE   53 O  O    0.0000   53
O        5.489633893    5.390969314    3.120814715 CORE   54 O  O    0.0000   54
O        5.396559116    8.066862726    3.156239412 CORE   55 O  O    0.0000   55
O        2.767041786    6.700048895    3.191195522 CORE   56 O  O    0.0000   56
O        1.881843511    2.240092444    5.407752167 CORE   57 O  O    0.0000   57
O       -0.609459705    3.893537546    5.442759449 CORE   58 O  O    0.0000   58
O       -0.586095743    1.077235041    5.760282820 CORE   59 O  O    0.0000   59
O        6.963023352    2.189304938    5.396636645 CORE   60 O  O    0.0000   60
O        4.450517927    3.934544315    5.360923125 CORE   61 O  O    0.0000   61
O        4.745955279    0.846651325    5.337504740 CORE   62 O  O    0.0000   62
O       -0.429351518    6.655577368    5.557048339 CORE   63 O  O    0.0000   63
O       -3.190070995    8.340142903    5.365675826 CORE   64 O  O    0.0000   64
O       -2.908070254    5.274857452    5.375256023 CORE   65 O  O    0.0000   65
O        4.671329167    6.675600705    5.746355695 CORE   66 O  O    0.0000   66
O        1.935802454    7.995331099    5.763598492 CORE   67 O  O    0.0000   67
O        2.118608841    5.319964740    5.629959847 CORE   68 O  O    0.0000   68
O        0.508181561    2.414932955    7.851376757 CORE   69 O  O    0.0000   69
O        2.959220950    0.747365762    7.518273673 CORE   70 O  O    0.0000   70
O        5.427372205    2.313355374    7.808751366 CORE   71 O  O    0.0000   71
O        7.759249321    3.715613562    7.620725182 CORE   72 O  O    0.0000   72
O        7.821291320    0.699980667    7.841001772 CORE   73 O  O    0.0000   73
O       -2.161055448    6.779225573    7.588481034 CORE   74 O  O    0.0000   74
O        0.169962155    8.321488658    7.817281460 CORE   75 O  O    0.0000   75
O        0.304294033    5.144725575    7.723242258 CORE   76 O  O    0.0000   76
O        2.914344229    6.701148507    7.893325472 CORE   77 O  O    0.0000   77
O        5.293039056    8.303223005    7.840682811 CORE   78 O  O    0.0000   78
O        5.416291948    5.006817438    7.724517411 CORE   79 O  O    0.0000   79
O        2.760072834    3.830561589    7.812735342 CORE   80 O  O    0.0000   80
O        2.137615426    2.806292450    9.830689216 CORE   81 O  O    0.0000   81
C        2.580681117    4.028513957    9.190579724 CORE   82 C  C    0.0000   82
H        3.536290436    4.302863861    9.664716501 CORE   83 H  H    0.0000   83
H        1.405278030    2.473992636    9.189234135 CORE   84 H  H    0.0000   84
H        3.176224365    1.911286510    9.897907753 CORE   85 H  H    0.0000   85
H        6.085626156    2.683685999    8.436120843 CORE   86 H  H    0.0000   86
H        1.790700370    4.765833634    9.393893924 CORE   87 H  H    0.0000   87
H        3.117735004    6.994254019    8.800324140 CORE   88 H  H    0.0000   88
end
end
