# Supplementary material for: Homolytic H2 dissociation for enhanced hydrogenation catalysis on oxides
Source: Nat Commun. 2024 Jan 15;15:540. doi: 10.1038/s41467-024-44711-7 (PMC10789776; doi:10.1038/s41467-024-44711-7)
Supplement: Supplementary file 4 — Supplementary Data 1 [file 41467_2024_44711_MOESM4_ESM.zip › structure/alfa-001-reaction/TS_H3CO_H_to_H3COH.arc]

!BIOSYM archive 2
PBC=ON
                      Energy         0         -8.2328       -486.279843        TS
!DATE
PBC   10.11900000   10.11900000   20.46800000   90.00000000   90.00000000  120.00000000
Ga       1.150130000    0.868270000    0.000000000 CORE    1 Ga Ga   0.0000    1
Ga       6.209630000    0.868270000    0.000000000 CORE    2 Ga Ga   0.0000    2
Ga      -1.379620000    5.249920000    0.000000000 CORE    3 Ga Ga   0.0000    3
Ga       3.679880000    5.249920000    0.000000000 CORE    4 Ga Ga   0.0000    4
Ga       3.679820000    2.328850000    1.655660000 CORE    5 Ga Ga   0.0000    5
Ga       8.739320000    2.328850000    1.655660000 CORE    6 Ga Ga   0.0000    6
Ga       1.150080000    6.710500000    1.655660000 CORE    7 Ga Ga   0.0000    7
Ga       6.209580000    6.710500000    1.655660000 CORE    8 Ga Ga   0.0000    8
Ga       1.144785784    3.788347456    2.048525413 CORE    9 Ga Ga   0.0000    9
Ga       6.215242062    3.790232039    2.046102846 CORE   10 Ga Ga   0.0000   10
Ga      -1.373949649    8.167229078    2.054906687 CORE   11 Ga Ga   0.0000   11
Ga       3.674239378    8.176171713    2.031636763 CORE   12 Ga Ga   0.0000   12
Ga       1.110904201    0.761547380    3.829564320 CORE   13 Ga Ga   0.0000   13
Ga       6.256352490    0.882268124    3.908533093 CORE   14 Ga Ga   0.0000   14
Ga      -1.393804254    5.220204214    3.870624140 CORE   15 Ga Ga   0.0000   15
Ga       3.663383231    5.346091229    3.824602282 CORE   16 Ga Ga   0.0000   16
Ga       3.695021784    2.361480524    4.348058846 CORE   17 Ga Ga   0.0000   17
Ga       8.746046400    2.301549364    4.453076464 CORE   18 Ga Ga   0.0000   18
Ga       1.131220831    6.742790772    4.456978100 CORE   19 Ga Ga   0.0000   19
Ga       6.243691130    6.679248716    4.480521785 CORE   20 Ga Ga   0.0000   20
Ga       1.045899064    3.833005190    6.240144555 CORE   21 Ga Ga   0.0000   21
Ga       6.298564103    3.793088931    6.462517112 CORE   22 Ga Ga   0.0000   22
Ga      -1.368063339    8.148267911    6.489444821 CORE   23 Ga Ga   0.0000   23
Ga       3.714641991    8.169553378    6.413779588 CORE   24 Ga Ga   0.0000   24
Ga       1.172815016    0.850173435    6.776318927 CORE   25 Ga Ga   0.0000   25
Ga       6.268838643    0.892799182    6.840192984 CORE   26 Ga Ga   0.0000   26
Ga      -1.347329047    5.250344705    6.786640976 CORE   27 Ga Ga   0.0000   27
Ga       3.792424765    5.306709493    6.751255540 CORE   28 Ga Ga   0.0000   28
Ga       3.702111282    2.182841224    7.004524423 CORE   29 Ga Ga   0.0000   29
Ga      -1.292492573    2.327753727    7.770600346 CORE   30 Ga Ga   0.0000   30
Ga       1.175635268    6.730845503    7.528619077 CORE   31 Ga Ga   0.0000   31
Ga      -3.815657986    6.783607582    7.806062294 CORE   32 Ga Ga   0.0000   32
O        4.446690000    0.735940000    0.827730000 CORE   33 O  O    0.0000   33
O        1.916990000    2.461180000    0.827730000 CORE   34 O  O    0.0000   34
O       -0.383610000    3.789430000    0.827730000 CORE   35 O  O    0.0000   35
O        9.506190000    0.735940000    0.827730000 CORE   36 O  O    0.0000   36
O        6.976490000    2.461180000    0.827730000 CORE   37 O  O    0.0000   37
O        4.675890000    3.789430000    0.827730000 CORE   38 O  O    0.0000   38
O        1.916940000    5.117600000    0.827730000 CORE   39 O  O    0.0000   39
O       -0.612760000    6.842830000    0.827730000 CORE   40 O  O    0.0000   40
O       -2.913360000    8.171090000    0.827730000 CORE   41 O  O    0.0000   41
O        6.976440000    5.117600000    0.827730000 CORE   42 O  O    0.0000   42
O        4.446740000    6.842830000    0.827730000 CORE   43 O  O    0.0000   43
O        2.146140000    8.171090000    0.827730000 CORE   44 O  O    0.0000   44
O        2.905012871    0.995283606    3.138912248 CORE   45 O  O    0.0000   45
O        2.900760959    3.702763231    3.140009268 CORE   46 O  O    0.0000   46
O        0.215584235    2.344073485    3.164313738 CORE   47 O  O    0.0000   47
O        8.016503574    0.970652064    3.127919116 CORE   48 O  O    0.0000   48
O        7.949013207    3.620490892    3.109582804 CORE   49 O  O    0.0000   49
O        5.239860164    2.347945793    3.134502256 CORE   50 O  O    0.0000   50
O        0.406073363    5.369593955    3.147320563 CORE   51 O  O    0.0000   51
O        0.336306825    8.077111312    3.168157802 CORE   52 O  O    0.0000   52
O       -2.357665184    6.729361707    3.128279113 CORE   53 O  O    0.0000   53
O        5.465403455    5.317658068    3.159112173 CORE   54 O  O    0.0000   54
O        5.391078367    7.962781961    3.097523027 CORE   55 O  O    0.0000   55
O        2.651284739    6.781840127    3.111501924 CORE   56 O  O    0.0000   56
O        2.161221457    2.356245008    5.663933610 CORE   57 O  O    0.0000   57
O       -0.648167820    3.897212662    5.375587025 CORE   58 O  O    0.0000   58
O       -0.347761524    0.887667052    5.417185927 CORE   59 O  O    0.0000   59
O        7.004195695    2.195184096    5.456015447 CORE   60 O  O    0.0000   60
O        4.423826051    3.734343352    5.694807178 CORE   61 O  O    0.0000   61
O        4.583819728    0.972638561    5.563962535 CORE   62 O  O    0.0000   62
O       -0.527198216    6.618884506    5.517574717 CORE   63 O  O    0.0000   63
O       -3.126571662    8.277484914    5.412956545 CORE   64 O  O    0.0000   64
O       -2.897191217    5.248789449    5.435192037 CORE   65 O  O    0.0000   65
O        4.467295874    6.578694926    5.373984505 CORE   66 O  O    0.0000   66
O        1.931397660    8.268480897    5.474288353 CORE   67 O  O    0.0000   67
O        2.166883231    5.254497420    5.483707877 CORE   68 O  O    0.0000   68
O        0.526017491    2.455368106    7.668807140 CORE   69 O  O    0.0000   69
O        2.835307356    0.697060196    7.721782290 CORE   70 O  O    0.0000   70
O        5.461132410    2.463656170    7.802299393 CORE   71 O  O    0.0000   71
O        7.839393662    3.856575946    7.746725119 CORE   72 O  O    0.0000   72
O        7.961143990    0.728417717    7.733712040 CORE   73 O  O    0.0000   73
O       -2.003014208    6.756965948    7.790900085 CORE   74 O  O    0.0000   74
O        0.231352128    8.276139127    7.744213884 CORE   75 O  O    0.0000   75
O        0.417185642    5.059717074    7.666141884 CORE   76 O  O    0.0000   76
O        3.002610212    6.744412361    7.719766790 CORE   77 O  O    0.0000   77
O        5.244510000    8.257777459    7.727367174 CORE   78 O  O    0.0000   78
O        5.476871474    5.178013137    7.684546973 CORE   79 O  O    0.0000   79
O        3.493491787    3.697271810    8.346065242 CORE   80 O  O    0.0000   80
C        2.792759685    3.770928879    9.615908606 CORE   81 C  C    0.0000   81
H        3.384749211    3.242655730   10.376154831 CORE   82 H  H    0.0000   82
H        4.638108799    3.277070423    8.401354726 CORE   83 H  H    0.0000   83
H        1.806246384    3.308409350    9.507611612 CORE   84 H  H    0.0000   84
H        2.692209796    4.828561377    9.889583071 CORE   85 H  H    0.0000   85
end
end
