# Supplementary material for: Homolytic H2 dissociation for enhanced hydrogenation catalysis on oxides
Source: Nat Commun. 2024 Jan 15;15:540. doi: 10.1038/s41467-024-44711-7 (PMC10789776; doi:10.1038/s41467-024-44711-7)
Supplement: Supplementary file 4 — Supplementary Data 1 [file 41467_2024_44711_MOESM4_ESM.zip › structure/alfa-001-reaction/TS_HCOO_H_H2_to_HCOO_H_H_H.arc]

!BIOSYM archive 2
PBC=ON
                      Energy         0        -11.0758       -492.856372        TS
!DATE
PBC   10.11900000   10.11900000   20.46800000   90.00000000   90.00000000  120.00000000
Ga       1.150126000    0.868268800    0.000000000 CORE    1 Ga Ga   0.0000    1
Ga       6.209626000    0.868268800    0.000000000 CORE    2 Ga Ga   0.0000    2
Ga      -1.379624000    5.249924000    0.000000000 CORE    3 Ga Ga   0.0000    3
Ga       3.679876000    5.249924000    0.000000000 CORE    4 Ga Ga   0.0000    4
Ga       3.679825000    2.328850000    1.655657000 CORE    5 Ga Ga   0.0000    5
Ga       8.739325000    2.328850000    1.655657000 CORE    6 Ga Ga   0.0000    6
Ga       1.150075000    6.710505000    1.655657000 CORE    7 Ga Ga   0.0000    7
Ga       6.209575000    6.710505000    1.655657000 CORE    8 Ga Ga   0.0000    8
Ga       1.124030706    3.770011449    2.026587626 CORE    9 Ga Ga   0.0000    9
Ga       6.210896980    3.774595447    2.058397806 CORE   10 Ga Ga   0.0000   10
Ga      -1.362109400    8.167461383    2.047709615 CORE   11 Ga Ga   0.0000   11
Ga       3.678437802    8.201325154    2.038329538 CORE   12 Ga Ga   0.0000   12
Ga       1.243189162    0.822483691    3.781855011 CORE   13 Ga Ga   0.0000   13
Ga       6.197604985    0.881346298    3.957441583 CORE   14 Ga Ga   0.0000   14
Ga      -1.383271551    5.258047921    3.814016125 CORE   15 Ga Ga   0.0000   15
Ga       3.556892152    5.247002917    3.533764760 CORE   16 Ga Ga   0.0000   16
Ga       3.725605010    2.268785924    4.569350698 CORE   17 Ga Ga   0.0000   17
Ga       8.654465745    2.289067761    4.449637359 CORE   18 Ga Ga   0.0000   18
Ga       1.142431584    6.814840096    4.474957180 CORE   19 Ga Ga   0.0000   19
Ga       6.215471820    6.701992670    4.475548845 CORE   20 Ga Ga   0.0000   20
Ga       1.108050593    3.967079961    5.697905976 CORE   21 Ga Ga   0.0000   21
Ga       6.238007400    3.691602345    6.547233982 CORE   22 Ga Ga   0.0000   22
Ga      -1.357539247    8.098237909    6.434100729 CORE   23 Ga Ga   0.0000   23
Ga       3.659854828    8.151735782    6.662784325 CORE   24 Ga Ga   0.0000   24
Ga       1.187310408    0.879230129    6.798863219 CORE   25 Ga Ga   0.0000   25
Ga       6.199883340    0.687685311    6.842593805 CORE   26 Ga Ga   0.0000   26
Ga      -1.379424909    5.198928414    6.674037196 CORE   27 Ga Ga   0.0000   27
Ga       3.803088284    5.258314447    6.655452425 CORE   28 Ga Ga   0.0000   28
Ga       3.744953209    2.245374075    8.228247097 CORE   29 Ga Ga   0.0000   29
Ga       8.766449715    2.132535307    7.564149016 CORE   30 Ga Ga   0.0000   30
Ga       1.177164915    6.426599366    8.050718104 CORE   31 Ga Ga   0.0000   31
Ga       6.141323341    6.646984343    7.487215442 CORE   32 Ga Ga   0.0000   32
O        4.446693000    0.735942800    0.827725900 CORE   33 O  O    0.0000   33
O        1.916994000    2.461176000    0.827725900 CORE   34 O  O    0.0000   34
O       -0.383611300    3.789431000    0.827725900 CORE   35 O  O    0.0000   35
O        9.506193000    0.735942800    0.827725900 CORE   36 O  O    0.0000   36
O        6.976494000    2.461176000    0.827725900 CORE   37 O  O    0.0000   37
O        4.675889000    3.789431000    0.827725900 CORE   38 O  O    0.0000   38
O        1.916943000    5.117599000    0.827725900 CORE   39 O  O    0.0000   39
O       -0.612756100    6.842832000    0.827725900 CORE   40 O  O    0.0000   40
O       -2.913361000    8.171086000    0.827725900 CORE   41 O  O    0.0000   41
O        6.976443000    5.117599000    0.827725900 CORE   42 O  O    0.0000   42
O        4.446744000    6.842832000    0.827725900 CORE   43 O  O    0.0000   43
O        2.146139000    8.171086000    0.827725900 CORE   44 O  O    0.0000   44
O        3.003972409    0.977528405    3.133383488 CORE   45 O  O    0.0000   45
O        2.842626981    3.563950741    3.134179239 CORE   46 O  O    0.0000   46
O        0.171285195    2.298245069    3.168995390 CORE   47 O  O    0.0000   47
O        7.977648165    0.974814320    3.142987721 CORE   48 O  O    0.0000   48
O        7.926848893    3.643186505    3.075162222 CORE   49 O  O    0.0000   49
O        5.209353269    2.384194520    3.189334448 CORE   50 O  O    0.0000   50
O        0.446555076    5.350642144    3.123762638 CORE   51 O  O    0.0000   51
O        0.360979512    8.056661043    3.115618514 CORE   52 O  O    0.0000   52
O       -2.409618549    6.735143609    3.103269514 CORE   53 O  O    0.0000   53
O        5.402453956    5.340095230    3.176022768 CORE   54 O  O    0.0000   54
O        5.377040103    8.027902092    3.157445814 CORE   55 O  O    0.0000   55
O        2.672378226    6.820390894    3.069885962 CORE   56 O  O    0.0000   56
O        1.883566768    2.262677673    5.489348257 CORE   57 O  O    0.0000   57
O       -0.701817200    3.911128546    5.213576663 CORE   58 O  O    0.0000   58
O       -0.608159365    1.183986928    5.913196272 CORE   59 O  O    0.0000   59
O        6.949852701    2.162175848    5.488024120 CORE   60 O  O    0.0000   60
O        4.327920001    3.562308981    5.910060454 CORE   61 O  O    0.0000   61
O        4.677292366    0.779672583    5.483629391 CORE   62 O  O    0.0000   62
O       -0.619194583    6.561727495    5.332602468 CORE   63 O  O    0.0000   63
O       -3.170994040    8.371884698    5.387587646 CORE   64 O  O    0.0000   64
O        7.094863926    5.216776678    5.453342285 CORE   65 O  O    0.0000   65
O        4.717688600    6.717392449    5.721653909 CORE   66 O  O    0.0000   66
O        2.002004058    8.259085900    5.454118950 CORE   67 O  O    0.0000   67
O        2.355157683    5.310199966    5.214199014 CORE   68 O  O    0.0000   68
O        0.391077177    2.082903093    8.369001613 CORE   69 O  O    0.0000   69
O        2.873653401    0.749303900    7.697450093 CORE   70 O  O    0.0000   70
O        5.602970996    2.227357771    7.941543449 CORE   71 O  O    0.0000   71
O        7.905158469    3.749897818    7.635332400 CORE   72 O  O    0.0000   72
O        7.795675793    0.595125294    7.927424801 CORE   73 O  O    0.0000   73
O       -2.130331551    6.716290457    7.616082619 CORE   74 O  O    0.0000   74
O        0.212307108    7.982641497    7.739918047 CORE   75 O  O    0.0000   75
O        0.455338684    4.859847421    7.304921173 CORE   76 O  O    0.0000   76
O        2.975277230    6.609979152    7.690911122 CORE   77 O  O    0.0000   77
O        5.319013937    8.263965596    7.838720836 CORE   78 O  O    0.0000   78
O        5.369035763    4.994324941    7.803929820 CORE   79 O  O    0.0000   79
O        2.777035075    3.900478773    8.564358289 CORE   80 O  O    0.0000   80
O        1.555009132    5.369327537    9.782437465 CORE   81 O  O    0.0000   81
C        2.219203541    4.310345016    9.662237451 CORE   82 C  C    0.0000   82
H        2.351414343    3.686776374   10.563849711 CORE   83 H  H    0.0000   83
H        0.340123532    1.291946355    8.953379703 CORE   84 H  H    0.0000   84
H        4.542661211    2.047535452    9.897564232 CORE   85 H  H    0.0000   85
H        5.299694241    2.104026056    9.244390204 CORE   86 H  H    0.0000   86
end
end
