# Supplementary material for: Homolytic H2 dissociation for enhanced hydrogenation catalysis on oxides
Source: Nat Commun. 2024 Jan 15;15:540. doi: 10.1038/s41467-024-44711-7 (PMC10789776; doi:10.1038/s41467-024-44711-7)
Supplement: Supplementary file 4 — Supplementary Data 1 [file 41467_2024_44711_MOESM4_ESM.zip › structure/alfa-001-reaction/TS_HCOO_H3_H2_to_HCOO_H5.arc]

!BIOSYM archive 2
PBC=ON
                      Energy         0        -10.0832       -501.025206        TS
!DATE
PBC   10.11900000   10.11900000   20.46800000   90.00000000   90.00000000  120.00000000
Ga       1.150126000    0.868268800    0.000000000 CORE    1 Ga Ga   0.0000    1
Ga       6.209626000    0.868268800    0.000000000 CORE    2 Ga Ga   0.0000    2
Ga      -1.379624000    5.249924000    0.000000000 CORE    3 Ga Ga   0.0000    3
Ga       3.679876000    5.249924000    0.000000000 CORE    4 Ga Ga   0.0000    4
Ga       3.679825000    2.328850000    1.655657000 CORE    5 Ga Ga   0.0000    5
Ga       8.739325000    2.328850000    1.655657000 CORE    6 Ga Ga   0.0000    6
Ga       1.150075000    6.710505000    1.655657000 CORE    7 Ga Ga   0.0000    7
Ga       6.209575000    6.710505000    1.655657000 CORE    8 Ga Ga   0.0000    8
Ga       1.138433087    3.793115734    2.042829964 CORE    9 Ga Ga   0.0000    9
Ga       6.214259305    3.790396041    2.046589027 CORE   10 Ga Ga   0.0000   10
Ga      -1.371646833    8.165205535    2.034999264 CORE   11 Ga Ga   0.0000   11
Ga       3.679091492    8.170862782    2.050380429 CORE   12 Ga Ga   0.0000   12
Ga       1.245388529    0.896293335    3.804940636 CORE   13 Ga Ga   0.0000   13
Ga       6.166445455    0.847113800    3.821587038 CORE   14 Ga Ga   0.0000   14
Ga      -1.383294786    5.305732622    3.869324553 CORE   15 Ga Ga   0.0000   15
Ga       3.646320513    5.172976912    3.781258147 CORE   16 Ga Ga   0.0000   16
Ga       3.708278696    2.321638094    4.527399387 CORE   17 Ga Ga   0.0000   17
Ga       8.724554041    2.337218816    4.397190912 CORE   18 Ga Ga   0.0000   18
Ga       1.187491602    6.721126676    4.497623208 CORE   19 Ga Ga   0.0000   19
Ga       6.177261190    6.756485636    4.422276119 CORE   20 Ga Ga   0.0000   20
Ga       1.149741411    3.831761374    6.256530130 CORE   21 Ga Ga   0.0000   21
Ga       6.241255956    3.889325391    6.295965918 CORE   22 Ga Ga   0.0000   22
Ga      -1.420141536    8.156230762    6.263079893 CORE   23 Ga Ga   0.0000   23
Ga       3.671994027    8.206751004    6.607072199 CORE   24 Ga Ga   0.0000   24
Ga       1.229639857    0.892017070    6.778171672 CORE   25 Ga Ga   0.0000   25
Ga       6.222459811    0.830933602    6.708008917 CORE   26 Ga Ga   0.0000   26
Ga      -1.389175427    5.258759616    6.776933978 CORE   27 Ga Ga   0.0000   27
Ga       3.745446236    5.236372110    6.719112074 CORE   28 Ga Ga   0.0000   28
Ga       4.209409461    0.813585261    8.887235765 CORE   29 Ga Ga   0.0000   29
Ga       8.694521285    2.262978069    7.221101933 CORE   30 Ga Ga   0.0000   30
Ga       1.083345890    6.683538003    8.121084472 CORE   31 Ga Ga   0.0000   31
Ga       6.125298936    6.718261185    7.459202963 CORE   32 Ga Ga   0.0000   32
O        4.446693000    0.735942800    0.827725900 CORE   33 O  O    0.0000   33
O        1.916994000    2.461176000    0.827725900 CORE   34 O  O    0.0000   34
O       -0.383611300    3.789431000    0.827725900 CORE   35 O  O    0.0000   35
O        9.506193000    0.735942800    0.827725900 CORE   36 O  O    0.0000   36
O        6.976494000    2.461176000    0.827725900 CORE   37 O  O    0.0000   37
O        4.675889000    3.789431000    0.827725900 CORE   38 O  O    0.0000   38
O        1.916943000    5.117599000    0.827725900 CORE   39 O  O    0.0000   39
O       -0.612756100    6.842832000    0.827725900 CORE   40 O  O    0.0000   40
O       -2.913361000    8.171086000    0.827725900 CORE   41 O  O    0.0000   41
O        6.976443000    5.117599000    0.827725900 CORE   42 O  O    0.0000   42
O        4.446744000    6.842832000    0.827725900 CORE   43 O  O    0.0000   43
O        2.146139000    8.171086000    0.827725900 CORE   44 O  O    0.0000   44
O        3.010579769    0.979511422    3.121571389 CORE   45 O  O    0.0000   45
O        2.858916255    3.590642860    3.117297275 CORE   46 O  O    0.0000   46
O        0.158618746    2.333933727    3.131960704 CORE   47 O  O    0.0000   47
O        7.969689155    0.975482074    3.153041743 CORE   48 O  O    0.0000   48
O        7.951925109    3.676118028    3.130155163 CORE   49 O  O    0.0000   49
O        5.236142144    2.385901701    3.142176398 CORE   50 O  O    0.0000   50
O        0.422604662    5.345786016    3.154989759 CORE   51 O  O    0.0000   51
O        0.369998858    7.996457923    3.112544908 CORE   52 O  O    0.0000   52
O       -2.389247004    6.768195069    3.100859908 CORE   53 O  O    0.0000   53
O        5.438601516    5.387529700    3.134026712 CORE   54 O  O    0.0000   54
O        5.381481379    8.089042242    3.154749467 CORE   55 O  O    0.0000   55
O        2.722957205    6.734803780    3.159593605 CORE   56 O  O    0.0000   56
O        1.907796542    2.229430988    5.403598876 CORE   57 O  O    0.0000   57
O       -0.631623968    3.853624522    5.480081841 CORE   58 O  O    0.0000   58
O       -0.585747813    1.096833455    5.746930737 CORE   59 O  O    0.0000   59
O        7.016807107    2.259014778    5.534397019 CORE   60 O  O    0.0000   60
O        4.474571766    3.910142276    5.414128376 CORE   61 O  O    0.0000   61
O        4.728257490    0.844254210    5.390081254 CORE   62 O  O    0.0000   62
O       -0.578990956    6.588904574    5.399836647 CORE   63 O  O    0.0000   63
O       -3.181363629    8.354383666    5.358374642 CORE   64 O  O    0.0000   64
O       -2.930121327    5.327119870    5.381180910 CORE   65 O  O    0.0000   65
O        4.663217529    6.715434801    5.708038206 CORE   66 O  O    0.0000   66
O        1.966428253    8.215054523    5.524059246 CORE   67 O  O    0.0000   67
O        2.213120886    5.252821063    5.431612886 CORE   68 O  O    0.0000   68
O        0.431243088    2.448802081    7.739842735 CORE   69 O  O    0.0000   69
O        2.949414346    0.755784673    7.558421645 CORE   70 O  O    0.0000   70
O        5.368130183    2.164812723    8.027605178 CORE   71 O  O    0.0000   71
O        7.744242650    3.805457393    7.650850430 CORE   72 O  O    0.0000   72
O        7.802973017    0.732681544    7.828997683 CORE   73 O  O    0.0000   73
O       -2.147347636    6.808360982    7.614500528 CORE   74 O  O    0.0000   74
O        0.146279942    8.250545252    7.811194796 CORE   75 O  O    0.0000   75
O        0.328403845    5.092803010    7.664383241 CORE   76 O  O    0.0000   76
O        2.978103163    6.706774161    7.824110430 CORE   77 O  O    0.0000   77
O        5.299826029    8.332925197    7.807032101 CORE   78 O  O    0.0000   78
O        5.386885174    5.026296921    7.725435425 CORE   79 O  O    0.0000   79
O        2.734781236    3.856511423    7.749504694 CORE   80 O  O    0.0000   80
O        1.919123463    3.135465012    9.723690254 CORE   81 O  O    0.0000   81
C        2.769274431    3.740259987    9.050392399 CORE   82 C  C    0.0000   82
H        3.645282643    4.216116071    9.532455126 CORE   83 H  H    0.0000   83
H        0.835708279    2.698605295    8.645334472 CORE   84 H  H    0.0000   84
H        4.179134583    0.756965994   10.434667967 CORE   85 H  H    0.0000   85
H        6.076005982    2.531003058    8.598442175 CORE   86 H  H    0.0000   86
H        1.890181764    6.843362148    9.775035507 CORE   87 H  H    0.0000   87
H        2.633579390    6.829879383    9.131957104 CORE   88 H  H    0.0000   88
end
end
