# Supplementary material for: Homolytic H2 dissociation for enhanced hydrogenation catalysis on oxides
Source: Nat Commun. 2024 Jan 15;15:540. doi: 10.1038/s41467-024-44711-7 (PMC10789776; doi:10.1038/s41467-024-44711-7)
Supplement: Supplementary file 4 — Supplementary Data 1 [file 41467_2024_44711_MOESM4_ESM.zip › structure/alfa-001-reaction/TS_HCOO_H5_to_H2COOH_H3.arc]

!BIOSYM archive 2
PBC=ON
                      Energy         0         -3.8285       -501.095647        TS
!DATE
PBC   10.11900000   10.11900000   20.46800000   90.00000000   90.00000000  120.00000000
Ga       1.150126000    0.868268800    0.000000000 CORE    1 Ga Ga   0.0000    1
Ga       6.209626000    0.868268800    0.000000000 CORE    2 Ga Ga   0.0000    2
Ga      -1.379624000    5.249924000    0.000000000 CORE    3 Ga Ga   0.0000    3
Ga       3.679876000    5.249924000    0.000000000 CORE    4 Ga Ga   0.0000    4
Ga       3.679825000    2.328850000    1.655657000 CORE    5 Ga Ga   0.0000    5
Ga       8.739325000    2.328850000    1.655657000 CORE    6 Ga Ga   0.0000    6
Ga       1.150075000    6.710505000    1.655657000 CORE    7 Ga Ga   0.0000    7
Ga       6.209575000    6.710505000    1.655657000 CORE    8 Ga Ga   0.0000    8
Ga       1.140907491    3.784132349    2.041561767 CORE    9 Ga Ga   0.0000    9
Ga       6.208818402    3.782829553    2.043471373 CORE   10 Ga Ga   0.0000   10
Ga      -1.369951499    8.170274150    2.041386438 CORE   11 Ga Ga   0.0000   11
Ga       3.679079334    8.172307275    2.048136325 CORE   12 Ga Ga   0.0000   12
Ga       1.209634875    0.905263857    3.861795584 CORE   13 Ga Ga   0.0000   13
Ga       6.188972068    0.842484040    3.856979832 CORE   14 Ga Ga   0.0000   14
Ga      -1.370192858    5.292390726    3.847830966 CORE   15 Ga Ga   0.0000   15
Ga       3.636587075    5.163185108    3.770655286 CORE   16 Ga Ga   0.0000   16
Ga       3.712043483    2.276455430    4.525399959 CORE   17 Ga Ga   0.0000   17
Ga       8.710899173    2.344420784    4.391751071 CORE   18 Ga Ga   0.0000   18
Ga       1.177809301    6.691879787    4.490158697 CORE   19 Ga Ga   0.0000   19
Ga       6.180903281    6.736379578    4.392436432 CORE   20 Ga Ga   0.0000   20
Ga       1.144491198    3.786862718    6.308723769 CORE   21 Ga Ga   0.0000   21
Ga       6.248301996    3.819215586    6.270286411 CORE   22 Ga Ga   0.0000   22
Ga      -1.431942731    8.114235436    6.245075948 CORE   23 Ga Ga   0.0000   23
Ga       3.711526537    8.241872535    6.390402472 CORE   24 Ga Ga   0.0000   24
Ga       1.266564009    0.897284197    6.854671658 CORE   25 Ga Ga   0.0000   25
Ga       6.243033475    0.766550025    6.747228123 CORE   26 Ga Ga   0.0000   26
Ga      -1.399325717    5.227939260    6.732391761 CORE   27 Ga Ga   0.0000   27
Ga       3.762281377    5.172644685    6.691882329 CORE   28 Ga Ga   0.0000   28
Ga       4.257991549    0.756060556    8.930866791 CORE   29 Ga Ga   0.0000   29
Ga       8.810192468    2.245972825    7.278347352 CORE   30 Ga Ga   0.0000   30
Ga       1.140312181    6.527963909    8.320908084 CORE   31 Ga Ga   0.0000   31
Ga       6.167577781    6.689200075    7.349347637 CORE   32 Ga Ga   0.0000   32
O        4.446693000    0.735942800    0.827725900 CORE   33 O  O    0.0000   33
O        1.916994000    2.461176000    0.827725900 CORE   34 O  O    0.0000   34
O       -0.383611300    3.789431000    0.827725900 CORE   35 O  O    0.0000   35
O        9.506193000    0.735942800    0.827725900 CORE   36 O  O    0.0000   36
O        6.976494000    2.461176000    0.827725900 CORE   37 O  O    0.0000   37
O        4.675889000    3.789431000    0.827725900 CORE   38 O  O    0.0000   38
O        1.916943000    5.117599000    0.827725900 CORE   39 O  O    0.0000   39
O       -0.612756100    6.842832000    0.827725900 CORE   40 O  O    0.0000   40
O       -2.913361000    8.171086000    0.827725900 CORE   41 O  O    0.0000   41
O        6.976443000    5.117599000    0.827725900 CORE   42 O  O    0.0000   42
O        4.446744000    6.842832000    0.827725900 CORE   43 O  O    0.0000   43
O        2.146139000    8.171086000    0.827725900 CORE   44 O  O    0.0000   44
O        2.981799209    0.957781405    3.145230219 CORE   45 O  O    0.0000   45
O        2.857194912    3.576058974    3.117628605 CORE   46 O  O    0.0000   46
O        0.157279651    2.342189891    3.125216438 CORE   47 O  O    0.0000   47
O        7.978467210    0.971769550    3.137209883 CORE   48 O  O    0.0000   48
O        7.938863628    3.677188190    3.121474284 CORE   49 O  O    0.0000   49
O        5.225139405    2.357471439    3.141595118 CORE   50 O  O    0.0000   50
O        0.429852161    5.341887757    3.138465282 CORE   51 O  O    0.0000   51
O        0.372408226    8.000377259    3.115524998 CORE   52 O  O    0.0000   52
O       -2.388948612    6.754471310    3.096338533 CORE   53 O  O    0.0000   53
O        5.430957817    5.369015463    3.125645799 CORE   54 O  O    0.0000   54
O        5.383074568    8.085349056    3.160663475 CORE   55 O  O    0.0000   55
O        2.720243220    6.727935050    3.156860852 CORE   56 O  O    0.0000   56
O        1.944276013    2.200609292    5.431803523 CORE   57 O  O    0.0000   57
O       -0.627206479    3.849868973    5.438193164 CORE   58 O  O    0.0000   58
O       -0.520353957    1.080707772    5.647055746 CORE   59 O  O    0.0000   59
O        6.976685997    2.187857865    5.467998867 CORE   60 O  O    0.0000   60
O        4.478203730    3.852078369    5.421347344 CORE   61 O  O    0.0000   61
O        4.725859346    0.792563294    5.443384884 CORE   62 O  O    0.0000   62
O       -0.596024180    6.573175641    5.361763698 CORE   63 O  O    0.0000   63
O       -3.205372467    8.306982894    5.408255615 CORE   64 O  O    0.0000   64
O       -2.961139773    5.308002138    5.387485713 CORE   65 O  O    0.0000   65
O        4.623069918    6.665727633    5.639652762 CORE   66 O  O    0.0000   66
O        1.960265120    8.205417135    5.479835129 CORE   67 O  O    0.0000   67
O        2.214582639    5.228000696    5.445900481 CORE   68 O  O    0.0000   68
O        0.502773365    2.437871762    7.753246000 CORE   69 O  O    0.0000   69
O        2.993635354    0.662042895    7.605999993 CORE   70 O  O    0.0000   70
O        5.391149692    2.107278509    8.029281224 CORE   71 O  O    0.0000   71
O        7.746566716    3.744109301    7.602869501 CORE   72 O  O    0.0000   72
O        7.888058459    0.697573547    7.753960322 CORE   73 O  O    0.0000   73
O       -2.117780772    6.770486348    7.608207150 CORE   74 O  O    0.0000   74
O        0.295554390    8.162722074    8.007062862 CORE   75 O  O    0.0000   75
O        0.301844016    5.094999255    7.574087236 CORE   76 O  O    0.0000   76
O        2.996794148    6.783557914    7.796012477 CORE   77 O  O    0.0000   77
O        5.266949775    8.259571891    7.755698462 CORE   78 O  O    0.0000   78
O        5.400198538    5.020284646    7.693323184 CORE   79 O  O    0.0000   79
O        2.709530983    4.006974830    7.871621804 CORE   80 O  O    0.0000   80
O        1.789010623    3.217309147    9.789919551 CORE   81 O  O    0.0000   81
C        2.541257430    4.147262978    9.194341719 CORE   82 C  C    0.0000   82
H        3.462956922    4.395194378    9.749477717 CORE   83 H  H    0.0000   83
H        1.158247216    2.839055057    9.044580643 CORE   84 H  H    0.0000   84
H        4.171276848    0.784132330   10.480267910 CORE   85 H  H    0.0000   85
H        6.092403953    2.509314748    8.582365307 CORE   86 H  H    0.0000   86
H        1.896837455    5.330689342    9.461199317 CORE   87 H  H    0.0000   87
H        3.554550633    7.160744746    8.511391710 CORE   88 H  H    0.0000   88
end
end
