# Supplementary material for: Homolytic H2 dissociation for enhanced hydrogenation catalysis on oxides
Source: Nat Commun. 2024 Jan 15;15:540. doi: 10.1038/s41467-024-44711-7 (PMC10789776; doi:10.1038/s41467-024-44711-7)
Supplement: Supplementary file 4 — Supplementary Data 1 [file 41467_2024_44711_MOESM4_ESM.zip › structure/beta_001.arc]

!BIOSYM archive 2
PBC=ON
                      Energy         0          0.0371       -117.436389        C1
!DATE
PBC    3.08300000    6.41418700   28.59783500   87.84891600   86.91010600   76.09417900
Ga       4.624877692    6.551282857   18.462721399 CORE    1 Ga Ga   0.0000    1
Ga       3.083365744    3.463475005   18.505219989 CORE    2 Ga Ga   0.0000    2
Ga       3.083028640    6.189968976   21.355097902 CORE    3 Ga Ga   0.0000    3
Ga       4.624444191    3.225185465   21.634071484 CORE    4 Ga Ga   0.0000    4
Ga       3.082723798    1.669360117   24.041334280 CORE    5 Ga Ga   0.0000    5
Ga       3.082687923    4.930730295   24.320309421 CORE    6 Ga Ga   0.0000    6
Ga       4.624083198    1.430793113   27.170045765 CORE    7 Ga Ga   0.0000    7
Ga       4.624198128    4.569094440   27.212580867 CORE    8 Ga Ga   0.0000    8
O        3.083855764    1.898185373   17.514262823 CORE    9 O  O    0.0000    9
O        4.624960631    4.602675294   18.146744878 CORE   10 O  O    0.0000   10
O        3.083418183    6.657371605   19.553570258 CORE   11 O  O    0.0000   11
O        3.083034497    3.056701663   20.425078260 CORE   12 O  O    0.0000   12
O        4.624519922    5.174037511   21.543387044 CORE   13 O  O    0.0000   13
O        1.541646662    1.442613825   22.522000771 CORE   14 O  O    0.0000   14
O        3.082156555    3.451855728   23.153301637 CORE   15 O  O    0.0000   15
O        4.624165439    5.946762240   24.132207837 CORE   16 O  O    0.0000   16
O        4.624096779    1.838094555   25.250197393 CORE   17 O  O    0.0000   17
O        3.082666884    4.462926290   26.121582606 CORE   18 O  O    0.0000   18
O        4.623997388    6.517751446   27.528543318 CORE   19 O  O    0.0000   19
O        4.625571616    2.996066136   28.160946062 CORE   20 O  O    0.0000   20
end
end
