# Supplementary material for: Homolytic H2 dissociation for enhanced hydrogenation catalysis on oxides
Source: Nat Commun. 2024 Jan 15;15:540. doi: 10.1038/s41467-024-44711-7 (PMC10789776; doi:10.1038/s41467-024-44711-7)
Supplement: Supplementary file 4 — Supplementary Data 1 [file 41467_2024_44711_MOESM4_ESM.zip › structure/beta_010.arc]

!BIOSYM archive 2
PBC=ON
                      Energy         0          0.0380       -467.433990        C2
!DATE
PBC   12.45240000    5.87620000   24.66400000   90.00000000   90.00000000   76.31640000
Ga      11.007887493    1.832463219    1.018656979 CORE    1 Ga Ga   0.0000    1
Ga       2.834663456    3.876934895    1.018676789 CORE    2 Ga Ga   0.0000    2
Ga       5.844715818    4.689349871    0.973985241 CORE    3 Ga Ga   0.0000    3
Ga       7.997757162    1.020089070    0.973983399 CORE    4 Ga Ga   0.0000    4
Ga       4.697427261    1.775863462    2.153782341 CORE    5 Ga Ga   0.0000    5
Ga       9.145039526    3.933558002    2.153785119 CORE    6 Ga Ga   0.0000    6
Ga      12.545714351    4.517238847    2.146747202 CORE    7 Ga Ga   0.0000    7
Ga       1.296763694    1.192178243    2.146750023 CORE    8 Ga Ga   0.0000    8
Ga      10.877646260    1.796036100    3.906292204 CORE    9 Ga Ga   0.0000    9
Ga       2.964830324    3.913375908    3.906280041 CORE   10 Ga Ga   0.0000   10
Ga       6.259203247    4.517532375    3.859265490 CORE   11 Ga Ga   0.0000   11
Ga       7.583263495    1.191887240    3.859287289 CORE   12 Ga Ga   0.0000   12
Ga       4.678672494    1.787000575    5.349672595 CORE   13 Ga Ga   0.0000   13
Ga       9.163802511    3.922412978    5.349683026 CORE   14 Ga Ga   0.0000   14
Ga      12.442843932    4.532797030    5.335464834 CORE   15 Ga Ga   0.0000   15
Ga       1.399624951    1.176621087    5.335447054 CORE   16 Ga Ga   0.0000   16
Ga      10.904872474    1.787004361    6.982322162 CORE   17 Ga Ga   0.0000   17
Ga       2.937602241    3.922415298    6.982309802 CORE   18 Ga Ga   0.0000   18
Ga       6.216654392    4.532791231    6.996544042 CORE   19 Ga Ga   0.0000   19
Ga       7.625825648    1.176622045    6.996546799 CORE   20 Ga Ga   0.0000   20
Ga       4.651453451    1.796033949    8.425712832 CORE   21 Ga Ga   0.0000   21
Ga       9.191032786    3.913372848    8.425720481 CORE   22 Ga Ga   0.0000   22
Ga      12.485392341    4.517534512    8.472705546 CORE   23 Ga Ga   0.0000   23
Ga       1.357055202    1.191889974    8.472709939 CORE   24 Ga Ga   0.0000   24
Ga      10.923618828    1.775867369   10.178218328 CORE   25 Ga Ga   0.0000   25
Ga       2.918838133    3.933563620   10.178219369 CORE   26 Ga Ga   0.0000   26
Ga       6.319535076    4.517231549   10.185268479 CORE   27 Ga Ga   0.0000   27
Ga       7.522977899    1.192173674   10.185239178 CORE   28 Ga Ga   0.0000   28
Ga       4.781703592    1.832456374   11.313348769 CORE   29 Ga Ga   0.0000   29
Ga       9.060836112    3.876940979   11.313329251 CORE   30 Ga Ga   0.0000   30
Ga      12.070881180    4.689327259   11.358033285 CORE   31 Ga Ga   0.0000   31
Ga       1.771543581    1.020104009   11.358002893 CORE   32 Ga Ga   0.0000   32
O       12.746601398    1.454561128    0.602357225 CORE   33 O  O    0.0000   33
O        1.095823621    4.254880491    0.602345396 CORE   34 O  O    0.0000   34
O        4.639675348    3.334412354    0.639015785 CORE   35 O  O    0.0000   35
O        9.202764837    2.374995654    0.639008658 CORE   36 O  O    0.0000   36
O        9.481328578    4.993540925    0.600930135 CORE   37 O  O    0.0000   37
O        4.361165121    0.715867362    0.600931742 CORE   38 O  O    0.0000   38
O        6.676557024    1.514860717    2.217162046 CORE   39 O  O    0.0000   39
O        7.165925140    4.194550417    2.217163154 CORE   40 O  O    0.0000   40
O       11.084956369    3.269261674    2.348318706 CORE   41 O  O    0.0000   41
O        2.757520259    2.440172537    2.348319563 CORE   42 O  O    0.0000   42
O        3.385683737    5.149884295    2.366401546 CORE   43 O  O    0.0000   43
O       10.456790362    0.559513415    2.366401809 CORE   44 O  O    0.0000   44
O        0.361248214    1.459168726    3.795788855 CORE   45 O  O    0.0000   45
O       13.481217665    4.250248746    3.795774842 CORE   46 O  O    0.0000   46
O        4.865089319    3.202079089    3.807023559 CORE   47 O  O    0.0000   47
O        8.977386535    2.507336116    3.807022076 CORE   48 O  O    0.0000   48
O        9.419409948    5.083329079    3.782310548 CORE   49 O  O    0.0000   49
O        4.423067168    0.626079716    3.782312659 CORE   50 O  O    0.0000   50
O        6.617234386    1.483017326    5.432421019 CORE   51 O  O    0.0000   51
O        7.225245551    4.226394327    5.432438823 CORE   52 O  O    0.0000   52
O       11.061630272    3.211187783    5.389254613 CORE   53 O  O    0.0000   53
O        2.780844528    2.498228729    5.389256286 CORE   54 O  O    0.0000   54
O        3.330229659    5.092364154    5.424624341 CORE   55 O  O    0.0000   55
O       10.512235373    0.617044571    5.424622780 CORE   56 O  O    0.0000   56
O        0.391040457    1.483018421    6.899582506 CORE   57 O  O    0.0000   57
O       13.451447657    4.226393802    6.899577533 CORE   58 O  O    0.0000   58
O        4.835428415    3.211183806    6.942750881 CORE   59 O  O    0.0000   59
O        9.007040410    2.498227734    6.942745838 CORE   60 O  O    0.0000   60
O        9.556434987    5.092363253    6.907372277 CORE   61 O  O    0.0000   61
O        4.286043151    0.617053888    6.907382150 CORE   62 O  O    0.0000   62
O        6.587440584    1.459171156    8.536215451 CORE   63 O  O    0.0000   63
O        7.255011832    4.250250750    8.536208296 CORE   64 O  O    0.0000   64
O       11.091294884    3.202081258    8.524974291 CORE   65 O  O    0.0000   65
O        2.751186875    2.507341495    8.524985839 CORE   66 O  O    0.0000   66
O        3.193209151    5.083326283    8.549693502 CORE   67 O  O    0.0000   67
O       10.649269068    0.626078643    8.549687255 CORE   68 O  O    0.0000   68
O        0.450365618    1.514859036   10.114841944 CORE   69 O  O    0.0000   69
O       13.392141759    4.194544692   10.114830868 CORE   70 O  O    0.0000   70
O        4.858746190    3.269252200    9.983689453 CORE   71 O  O    0.0000   71
O        8.983717067    2.440160319    9.983679725 CORE   72 O  O    0.0000   72
O        9.611882740    5.149894650    9.965593440 CORE   73 O  O    0.0000   73
O        4.230580884    0.559527416    9.965596406 CORE   74 O  O    0.0000   74
O        6.520380113    1.454555345   11.729650738 CORE   75 O  O    0.0000   75
O        7.322027444    4.254868551   11.729638045 CORE   76 O  O    0.0000   76
O       10.865913229    3.334431520   11.692987770 CORE   77 O  O    0.0000   77
O        2.976567879    2.375002287   11.692995775 CORE   78 O  O    0.0000   78
O        3.255120102    4.993524996   11.731068288 CORE   79 O  O    0.0000   79
O       10.587354309    0.715867885   11.731074995 CORE   80 O  O    0.0000   80
end
end
