# Supplementary material for: Homolytic H2 dissociation for enhanced hydrogenation catalysis on oxides
Source: Nat Commun. 2024 Jan 15;15:540. doi: 10.1038/s41467-024-44711-7 (PMC10789776; doi:10.1038/s41467-024-44711-7)
Supplement: Supplementary file 4 — Supplementary Data 1 [file 41467_2024_44711_MOESM4_ESM.zip › structure/beta_011.arc]

!BIOSYM archive 2
PBC=ON
                      Energy         0          0.0393       -466.135602        C1
!DATE
PBC   12.45240000    6.63585800   27.74700000  117.68414500   90.00000000   77.90816800
Ga       3.153656584    3.662757066    0.650446200 CORE    1 Ga Ga   0.0000    1
Ga       1.104841453    1.556010346    0.264659200 CORE    2 Ga Ga   0.0000    2
Ga       6.594455423    4.437297354    0.768034955 CORE    3 Ga Ga   0.0000    3
Ga       4.890025730    1.461648246    0.627206916 CORE    4 Ga Ga   0.0000    4
Ga       9.122460858    3.094381104    1.740634706 CORE    5 Ga Ga   0.0000    5
Ga       7.516766439    0.075908487    1.170583968 CORE    6 Ga Ga   0.0000    6
Ga      12.547360083    3.842484090    1.966719896 CORE    7 Ga Ga   0.0000    7
Ga      11.100963357    0.797648085    1.307112939 CORE    8 Ga Ga   0.0000    8
Ga       2.966611041    2.549049428    3.505677316 CORE    9 Ga Ga   0.0000    9
Ga       1.419667231   -0.475330981    3.114669102 CORE   10 Ga Ga   0.0000   10
Ga       6.238475974    2.962786108    3.536389803 CORE   11 Ga Ga   0.0000   11
Ga       4.671986336   -0.056785216    3.172642812 CORE   12 Ga Ga   0.0000   12
Ga       9.169199109    1.952550776    4.795646756 CORE   13 Ga Ga   0.0000   13
Ga       7.573789300   -1.144155388    4.303048901 CORE   14 Ga Ga   0.0000   14
Ga      12.472515484    2.473082146    4.879808253 CORE   15 Ga Ga   0.0000   15
Ga      10.885904729   -0.556967282    4.471583651 CORE   16 Ga Ga   0.0000   16
Ga       2.956465583    1.186151758    6.379364724 CORE   17 Ga Ga   0.0000   17
Ga       1.369483887   -1.844107955    5.971266132 CORE   18 Ga Ga   0.0000   18
Ga       6.268918651    1.773140797    6.548182038 CORE   19 Ga Ga   0.0000   19
Ga       4.673376178   -1.323495962    6.055528121 CORE   20 Ga Ga   0.0000   20
Ga       9.170489737    0.686003115    7.678498091 CORE   21 Ga Ga   0.0000   21
Ga       7.603869127   -2.333575356    7.315054249 CORE   22 Ga Ga   0.0000   22
Ga      12.422429159    1.104870145    7.735814130 CORE   23 Ga Ga   0.0000   23
Ga      10.875717750   -1.919852835    7.345328581 CORE   24 Ga Ga   0.0000   24
Ga       2.741427452   -0.168318336    9.543839037 CORE   25 Ga Ga   0.0000   25
Ga       1.295202888   -3.213212157    8.884233494 CORE   26 Ga Ga   0.0000   26
Ga       6.325777838    0.553260188    9.680733440 CORE   27 Ga Ga   0.0000   27
Ga       4.720355590   -2.465344664    9.110471539 CORE   28 Ga Ga   0.0000   28
Ga       8.952159440   -0.832296326   10.223665368 CORE   29 Ga Ga   0.0000   29
Ga       7.248051210   -3.808047137   10.083092067 CORE   30 Ga Ga   0.0000   30
Ga      12.737630197   -0.926736386   10.586297943 CORE   31 Ga Ga   0.0000   31
Ga      10.688730324   -3.033705237   10.200318303 CORE   32 Ga Ga   0.0000   32
O        4.991801486    3.511677669    0.117040179 CORE   33 O  O    0.0000   33
O       11.967969390  -12.294470994   24.000701387 CORE   34 O  O    0.0000   34
O        1.221881230    3.558375644    0.445871675 CORE   35 O  O    0.0000   35
O        6.481086284  -12.240524450   24.325618234 CORE   36 O  O    0.0000   36
O        8.592126238    4.687660606    0.651589715 CORE   37 O  O    0.0000   37
O        3.028476298    1.767752506    0.238868513 CORE   38 O  O    0.0000   38
O       11.030725740    2.803899279    1.594233869 CORE   39 O  O    0.0000   39
O        4.398129023   -0.429563524    1.315484558 CORE   40 O  O    0.0000   40
O        7.146233704    3.025878138    1.921418431 CORE   41 O  O    0.0000   41
O        0.602080354    0.654580724    1.905974666 CORE   42 O  O    0.0000   42
O        3.265414866    4.257174565    2.461467863 CORE   43 O  O    0.0000   43
O        9.135096001    1.095768808    1.395970130 CORE   44 O  O    0.0000   44
O        4.762076363    1.960677787    2.766783015 CORE   45 O  O    0.0000   45
O       10.823448885   -0.878398183    2.515289802 CORE   46 O  O    0.0000   46
O        1.063357160    2.946096233    3.390511939 CORE   47 O  O    0.0000   47
O        6.659474554   -0.162351262    2.974695131 CORE   48 O  O    0.0000   48
O        9.264875027    3.558160825    3.673320486 CORE   49 O  O    0.0000   49
O        2.881115207    0.569346982    3.744829025 CORE   50 O  O    0.0000   50
O       11.018411810    1.407704928    4.394012639 CORE   51 O  O    0.0000   51
O        4.506071288   -1.749435405    4.168018102 CORE   52 O  O    0.0000   52
O        7.166018189    2.068064195    4.895243972 CORE   53 O  O    0.0000   53
O        0.381850716   -0.892236972    4.650441263 CORE   54 O  O    0.0000   54
O        3.307630019    2.914418697    5.350201347 CORE   55 O  O    0.0000   55
O        9.017258935   -0.041180274    4.845423932 CORE   56 O  O    0.0000   56
O        4.825001198    0.670148828    6.005428930 CORE   57 O  O    0.0000   57
O       10.534623800   -2.285089539    5.500894163 CORE   58 O  O    0.0000   58
O       13.460565883    1.521415082    6.200513874 CORE   59 O  O    0.0000   59
O        6.676586505   -1.438649120    5.955939731 CORE   60 O  O    0.0000   60
O        9.336440666    2.378544267    6.683057644 CORE   61 O  O    0.0000   61
O        2.824468486   -0.778232526    6.457080993 CORE   62 O  O    0.0000   62
O       10.961218267    0.059854351    7.106144480 CORE   63 O  O    0.0000   63
O        4.577766466   -2.929112347    7.177734000 CORE   64 O  O    0.0000   64
O        7.182942306    0.791598568    7.876455460 CORE   65 O  O    0.0000   65
O       12.779364798   -2.316591721    7.460440007 CORE   66 O  O    0.0000   66
O        3.019096477    1.507637304    8.335668869 CORE   67 O  O    0.0000   67
O        9.080396233   -1.331462727    8.084308315 CORE   68 O  O    0.0000   68
O        4.707272213   -0.466594113    9.455350135 CORE   69 O  O    0.0000   69
O       10.576975460   -3.627993023    8.389600118 CORE   70 O  O    0.0000   70
O       13.240573893   -0.025535227    8.945691965 CORE   71 O  O    0.0000   71
O        6.696328863   -2.396584412    8.929668334 CORE   72 O  O    0.0000   72
O        9.444410771    1.058715202    9.535685024 CORE   73 O  O    0.0000   73
O        2.811474455   -2.174666614    9.256800092 CORE   74 O  O    0.0000   74
O       10.814274279   -1.138620823   10.612055103 CORE   75 O  O    0.0000   75
O        5.250413398   -4.058471296   10.199432758 CORE   76 O  O    0.0000   76
O        7.361491205   -0.313823550   10.940317485 CORE   77 O  O    0.0000   77
O       12.620702008   -2.929144711   10.405210693 CORE   78 O  O    0.0000   78
O        1.874421368   -0.259826595   11.265107214 CORE   79 O  O    0.0000   79
O        8.850798703   -2.882388920   10.734025158 CORE   80 O  O    0.0000   80
end
end
