# Supplementary material for: Homolytic H2 dissociation for enhanced hydrogenation catalysis on oxides
Source: Nat Commun. 2024 Jan 15;15:540. doi: 10.1038/s41467-024-44711-7 (PMC10789776; doi:10.1038/s41467-024-44711-7)
Supplement: Supplementary file 4 — Supplementary Data 1 [file 41467_2024_44711_MOESM4_ESM.zip › structure/beta_100.arc]

!BIOSYM archive 2
PBC=ON
                      Energy         0          0.0493       -119.100480        C1
!DATE
PBC    3.08300000    5.87620000   24.90480000   76.31640000   90.00000000   90.00000000
Ga       0.000000051    2.193460811    1.181965187 CORE    1 Ga Ga   0.0000    1
Ga       1.541498294    5.122673972    1.813944163 CORE    2 Ga Ga   0.0000    2
Ga       1.541499091    2.189194710    4.174916559 CORE    3 Ga Ga   0.0000    3
Ga       3.082999791    5.190992621    4.901484355 CORE    4 Ga Ga   0.0000    4
Ga       1.541500146    3.630951273    7.197483345 CORE    5 Ga Ga   0.0000    5
Ga       3.082999796    6.632735540    7.924079588 CORE    6 Ga Ga   0.0000    6
Ga       0.000000688    3.699272249   10.285069911 CORE    7 Ga Ga   0.0000    7
Ga       1.541501324    6.628477346   10.917031588 CORE    8 Ga Ga   0.0000    8
O        1.541499965    3.457963428    0.884495049 CORE    9 O  O    0.0000    9
O        1.541499359    0.923710853    0.909147266 CORE   10 O  O    0.0000   10
O        3.082999959    5.113980361    2.911658235 CORE   11 O  O    0.0000   11
O        0.000000300    2.230719132    3.118330120 CORE   12 O  O    0.0000   12
O        1.541500165    6.420962020    5.059241612 CORE   13 O  O    0.0000   13
O        1.541499463    3.832742316    5.125026499 CORE   14 O  O    0.0000   14
O        3.082999725    4.989196750    6.973939501 CORE   15 O  O    0.0000   15
O        3.082999248    2.400985947    7.039717451 CORE   16 O  O    0.0000   16
O        1.541499284    6.591221262    8.980572900 CORE   17 O  O    0.0000   17
O        1.541500591    3.707960210    9.187265324 CORE   18 O  O    0.0000   18
O        3.082999892    7.898254412   11.189797973 CORE   19 O  O    0.0000   19
O        0.000002867    5.363948182   11.214454302 CORE   20 O  O    0.0000   20
end
end
