# Supplementary material for: Homolytic H2 dissociation for enhanced hydrogenation catalysis on oxides
Source: Nat Commun. 2024 Jan 15;15:540. doi: 10.1038/s41467-024-44711-7 (PMC10789776; doi:10.1038/s41467-024-44711-7)
Supplement: Supplementary file 4 — Supplementary Data 1 [file 41467_2024_44711_MOESM4_ESM.zip › structure/beta_101.arc]

!BIOSYM archive 2
PBC=ON
                      Energy         0          0.0399       -234.274118        C1
!DATE
PBC    3.08300000   12.44879400   29.38100000   76.38473300   90.00000000   90.00000000
Ga       0.000001711    8.436202571    1.273427724 CORE    1 Ga Ga   0.0000    1
Ga       3.082998461    2.110074970    0.967197963 CORE    2 Ga Ga   0.0000    2
Ga       1.541499259    5.200475776    1.449413594 CORE    3 Ga Ga   0.0000    3
Ga       1.541498417   11.354092276    1.428711161 CORE    4 Ga Ga   0.0000    4
Ga       1.541499156    2.824383986    3.893219806 CORE    5 Ga Ga   0.0000    5
Ga       1.541499560    8.258069433    4.185692362 CORE    6 Ga Ga   0.0000    6
Ga       0.000002506   12.369908914    4.360183909 CORE    7 Ga Ga   0.0000    7
Ga       0.000000638    5.331838449    4.729612286 CORE    8 Ga Ga   0.0000    8
Ga       0.000000275    9.883469600    6.692530235 CORE    9 Ga Ga   0.0000    9
Ga       3.082998351    2.845440062    7.061941240 CORE   10 Ga Ga   0.0000   10
Ga       1.541501708    6.957113327    7.236344603 CORE   11 Ga Ga   0.0000   11
Ga       1.541499419   12.390967320    7.528929018 CORE   12 Ga Ga   0.0000   12
Ga       1.541499419    3.861225099    9.993427249 CORE   13 Ga Ga   0.0000   13
Ga       1.541501540   10.014838370    9.972749323 CORE   14 Ga Ga   0.0000   14
Ga       3.082999046   13.105246526   10.454945420 CORE   15 Ga Ga   0.0000   15
Ga       0.000001662    6.779106986   10.148711007 CORE   16 Ga Ga   0.0000   16
O        1.541498671    3.494045958    0.583944076 CORE   17 O  O    0.0000   17
O        0.000001640   10.205330784    0.517866060 CORE   18 O  O    0.0000   18
O        1.541498431    0.803062650    0.793894766 CORE   19 O  O    0.0000   19
O        3.082999226    6.382810835    1.054762126 CORE   20 O  O    0.0000   20
O        1.541502264    8.630796610    2.317544368 CORE   21 O  O    0.0000   21
O        3.082999624    2.562137556    2.785668372 CORE   22 O  O    0.0000   22
O        3.082998229   11.410749642    2.732576070 CORE   23 O  O    0.0000   23
O        1.541500334    4.921623828    3.400765212 CORE   24 O  O    0.0000   24
O        0.000003598    7.226969393    4.256006193 CORE   25 O  O    0.0000   25
O        1.541494530   13.391862627    4.412760760 CORE   26 O  O    0.0000   26
O        0.000000154    3.418439778    5.194118467 CORE   27 O  O    0.0000   27
O        1.541500168    9.637917676    5.409189201 CORE   28 O  O    0.0000   28
O        1.541500568    5.577484941    6.013044552 CORE   29 O  O    0.0000   29
O        3.082999519   11.796860932    6.228010674 CORE   30 O  O    0.0000   30
O        1.541500649    1.823450837    7.009381765 CORE   31 O  O    0.0000   31
O        3.082999313    7.988451360    7.166119462 CORE   32 O  O    0.0000   32
O        1.541500441   10.293688686    8.021328368 CORE   33 O  O    0.0000   33
O        3.082999448    3.804567744    8.689575119 CORE   34 O  O    0.0000   34
O        3.082999685   12.653183424    8.636454588 CORE   35 O  O    0.0000   35
O        1.541500211    6.584525916    9.104611069 CORE   36 O  O    0.0000   36
O        0.000001679    8.832509586   10.367362424 CORE   37 O  O    0.0000   37
O        1.541498975   14.412252860   10.628254044 CORE   38 O  O    0.0000   38
O        0.000000377    5.009994054   10.904281439 CORE   39 O  O    0.0000   39
O        1.541500811   11.721272615   10.838194104 CORE   40 O  O    0.0000   40
end
end
