# Supplementary material for: Homolytic H2 dissociation for enhanced hydrogenation catalysis on oxides
Source: Nat Commun. 2024 Jan 15;15:540. doi: 10.1038/s41467-024-44711-7 (PMC10789776; doi:10.1038/s41467-024-44711-7)
Supplement: Supplementary file 4 — Supplementary Data 1 [file 41467_2024_44711_MOESM4_ESM.zip › structure/beta_110.arc]

!BIOSYM archive 2
PBC=ON
                      Energy         0          0.0288       -232.683919        C1
!DATE
PBC    5.87620000    6.41418700   26.93499200   90.54064800   93.13463500  103.27511000
Ga       2.695935718    4.534162307    0.623643680 CORE    1 Ga Ga   0.0000    1
Ga       1.296205194    1.548100073    1.355426032 CORE    2 Ga Ga   0.0000    2
Ga      -0.197033230    4.734542481    1.686798692 CORE    3 Ga Ga   0.0000    3
Ga       4.338703539    0.580643054    2.399921458 CORE    4 Ga Ga   0.0000    4
Ga       3.138292034    3.433792967    3.448381881 CORE    5 Ga Ga   0.0000    5
Ga       1.366826530    0.965633685    4.246302709 CORE    6 Ga Ga   0.0000    6
Ga       0.068638894    3.994190865    4.929266947 CORE    7 Ga Ga   0.0000    7
Ga       2.934302694    5.972472216    5.459790244 CORE    8 Ga Ga   0.0000    8
Ga       3.102485362    2.642785921    6.380675084 CORE    9 Ga Ga   0.0000    9
Ga       1.376105516    0.237096898    7.291252383 CORE   10 Ga Ga   0.0000   10
Ga       0.071301673    3.229305443    8.006468629 CORE   11 Ga Ga   0.0000   11
Ga       2.873313815    5.120110350    8.480243182 CORE   12 Ga Ga   0.0000   12
Ga       3.268508450    1.817857323    9.459772984 CORE   13 Ga Ga   0.0000   13
Ga      -0.464487885    5.734317072   10.301892826 CORE   14 Ga Ga   0.0000   14
Ga       0.465709299    2.675865027   11.123477048 CORE   15 Ga Ga   0.0000   15
Ga       3.327138097    3.732887890   11.563358487 CORE   16 Ga Ga   0.0000   16
O       -0.176492474    6.160490830    0.498239526 CORE   17 O  O    0.0000   17
O        4.184669902    0.087199021    0.595865009 CORE   18 O  O    0.0000   18
O        1.167792138    3.461685345    0.908611747 CORE   19 O  O    0.0000   19
O        4.056135160    3.705656067    1.623359453 CORE   20 O  O    0.0000   20
O        0.046364876    1.503962624    2.777860743 CORE   21 O  O    0.0000   21
O        2.738328219    1.592823262    2.691159759 CORE   22 O  O    0.0000   22
O        0.018496240    5.276908678    3.497366400 CORE   23 O  O    0.0000   23
O        2.850652159    5.354175165    3.614349875 CORE   24 O  O    0.0000   24
O        1.622000123    2.946605621    4.598177754 CORE   25 O  O    0.0000   25
O        4.355988572    2.987077126    4.791327886 CORE   26 O  O    0.0000   26
O        0.178027252    0.561007669    5.666734824 CORE   27 O  O    0.0000   27
O        2.834057251    0.767764947    5.613682661 CORE   28 O  O    0.0000   28
O        0.097082737    4.611967642    6.683857078 CORE   29 O  O    0.0000   29
O        2.899335733    4.552521640    6.658305883 CORE   30 O  O    0.0000   30
O        1.574477721    2.168396726    7.531807203 CORE   31 O  O    0.0000   31
O        4.356114358    2.256255092    7.787329065 CORE   32 O  O    0.0000   32
O        0.053565716   -0.125679167    8.660278625 CORE   33 O  O    0.0000   33
O        2.908135601    0.071750654    8.613868167 CORE   34 O  O    0.0000   34
O        0.202752136    3.992294393    9.707151140 CORE   35 O  O    0.0000   35
O        2.873001806    3.705035286    9.658606637 CORE   36 O  O    0.0000   36
O        1.646174999    1.274729398   10.527664960 CORE   37 O  O    0.0000   37
O        4.463290261    2.140800487   11.090467096 CORE   38 O  O    0.0000   38
O       -1.444971910    5.200816461   11.784722946 CORE   39 O  O    0.0000   39
O        1.643847672    3.486359208   12.336158213 CORE   40 O  O    0.0000   40
end
end
