# Supplementary material for: Homolytic H2 dissociation for enhanced hydrogenation catalysis on oxides
Source: Nat Commun. 2024 Jan 15;15:540. doi: 10.1038/s41467-024-44711-7 (PMC10789776; doi:10.1038/s41467-024-44711-7)
Supplement: Supplementary file 4 — Supplementary Data 1 [file 41467_2024_44711_MOESM4_ESM.zip › structure/beta_111.arc]

!BIOSYM archive 2
PBC=ON
                      Energy         0          0.0471       -233.888041        C1
!DATE
PBC    6.41418700    6.63585800   24.57353200   90.88731200   95.81057300  108.36050100
Ga      -0.530665135    5.481748404    0.846299358 CORE    1 Ga Ga   0.0000    1
Ga       1.158824237    2.286651982    0.947398931 CORE    2 Ga Ga   0.0000    2
Ga       2.559103555    4.967896583    1.950993695 CORE    3 Ga Ga   0.0000    3
Ga       4.424183808    2.225325225    1.632178115 CORE    4 Ga Ga   0.0000    4
Ga       0.579122456    0.324554006    3.513619943 CORE    5 Ga Ga   0.0000    5
Ga       0.347602585    3.682370380    3.638901286 CORE    6 Ga Ga   0.0000    6
Ga       3.784425190    0.138462628    4.415203802 CORE    7 Ga Ga   0.0000    7
Ga       3.622321103    3.411320108    4.605835995 CORE    8 Ga Ga   0.0000    8
Ga      -0.171783525    1.641844343    6.245207553 CORE    9 Ga Ga   0.0000    9
Ga      -0.334051302    4.914562099    6.436321701 CORE   10 Ga Ga   0.0000   10
Ga       3.102931489    1.370694166    7.212532472 CORE   11 Ga Ga   0.0000   11
Ga       2.871633864    4.728789629    7.337512800 CORE   12 Ga Ga   0.0000   12
Ga      -0.973419429    2.827886419    9.219349845 CORE   13 Ga Ga   0.0000   13
Ga       0.891367749    0.085156824    8.900496966 CORE   14 Ga Ga   0.0000   14
Ga       2.291661110    2.766374550    9.904277280 CORE   15 Ga Ga   0.0000   15
Ga       3.981256331   -0.428070125   10.005132916 CORE   16 Ga Ga   0.0000   16
O        1.872058241    0.755702346    0.037425836 CORE   17 O  O    0.0000   17
O       -0.640536279    2.543143125    0.395452503 CORE   18 O  O    0.0000   18
O        2.893029970    3.253412858    1.059108013 CORE   19 O  O    0.0000   19
O        0.699728386    4.416633150    1.708222109 CORE   20 O  O    0.0000   20
O       -2.054375669    5.663776612    1.940946945 CORE   21 O  O    0.0000   21
O        4.016456092    0.513226614    2.438499068 CORE   22 O  O    0.0000   22
O        1.088932875    2.008631771    2.896253217 CORE   23 O  O    0.0000   23
O        4.904936077    3.195340314    3.266315842 CORE   24 O  O    0.0000   24
O        2.251029501    4.506221547    3.844809853 CORE   25 O  O    0.0000   25
O       -0.132661731    5.585914969    4.334161107 CORE   26 O  O    0.0000   26
O       -0.760776533    0.595470779    4.792458020 CORE   27 O  O    0.0000   27
O        3.096592132    1.752952293    5.273756994 CORE   28 O  O    0.0000   28
O        0.354021245    3.299994130    5.578401229 CORE   29 O  O    0.0000   29
O        4.210870198    4.458027276    6.059982355 CORE   30 O  O    0.0000   30
O        1.492918457    5.765212751    6.517955203 CORE   31 O  O    0.0000   31
O        1.199351881    0.546955191    7.007042452 CORE   32 O  O    0.0000   32
O       -1.454589328    1.857827432    7.585994375 CORE   33 O  O    0.0000   33
O        2.361707479    3.044174978    7.955918660 CORE   34 O  O    0.0000   34
O       -0.566206184    4.539664305    8.413409280 CORE   35 O  O    0.0000   35
O        3.414619405    5.687427519    8.911220473 CORE   36 O  O    0.0000   36
O        2.750938392    0.636345839    9.143435225 CORE   37 O  O    0.0000   37
O        0.557506243    1.799633567    9.792897676 CORE   38 O  O    0.0000   38
O        4.090660755    2.509421608   10.456406402 CORE   39 O  O    0.0000   39
O        1.578320731    4.297292625   10.814050861 CORE   40 O  O    0.0000   40
end
end
