# Supplementary material for: Homolytic H2 dissociation for enhanced hydrogenation catalysis on oxides
Source: Nat Commun. 2024 Jan 15;15:540. doi: 10.1038/s41467-024-44711-7 (PMC10789776; doi:10.1038/s41467-024-44711-7)
Supplement: Supplementary file 4 — Supplementary Data 1 [file 41467_2024_44711_MOESM4_ESM.zip › structure/beta_bulk.arc]

!BIOSYM archive 2
PBC=ON
                      Energy         0          0.0461       -120.193760        C1
!DATE
PBC   12.45240000    3.08300000    5.87620000   90.00000000   76.31640000   90.00000000
Ga       1.412889048    3.082998555    1.167960931 CORE    1 Ga Ga   0.0000    1
Ga       7.639033900    1.541499703    1.167985372 CORE    2 Ga Ga   0.0000    2
Ga       4.682366111    3.082998565    1.806037531 CORE    3 Ga Ga   0.0000    3
Ga      10.908578495    1.541500906    1.806021849 CORE    4 Ga Ga   0.0000    4
Ga       9.160086195    0.000000471    3.903390368 CORE    5 Ga Ga   0.0000    5
Ga       2.933916232    1.541498052    3.903380078 CORE    6 Ga Ga   0.0000    6
Ga      12.429631212    0.000003567    4.541436977 CORE    7 Ga Ga   0.0000    7
Ga       6.203395366    1.541500014    4.541443516 CORE    8 Ga Ga   0.0000    8
O       10.534192089    0.000000992    0.632060713 CORE    9 O  O    0.0000    9
O        4.307995465    1.541500188    0.632047320 CORE   10 O  O    0.0000   10
O        6.618289038    3.082998153    1.472163202 CORE   11 O  O    0.0000   11
O        0.392041489    1.541501797    1.472179066 CORE   12 O  O    0.0000   12
O        2.771306101    0.000000440    2.504389237 CORE   13 O  O    0.0000   13
O        8.997529317    1.541500554    2.504403912 CORE   14 O  O    0.0000   14
O       11.071151603    3.082999766    3.205011832 CORE   15 O  O    0.0000   15
O        4.844960122    1.541499743    3.205023850 CORE   16 O  O    0.0000   16
O        7.224233098    0.000002528    4.237239799 CORE   17 O  O    0.0000   17
O       13.450382989    1.541495448    4.237248150 CORE   18 O  O    0.0000   18
O        3.308274232    0.000000517    5.077384511 CORE   19 O  O    0.0000   19
O        9.534489322    1.541500041    5.077342385 CORE   20 O  O    0.0000   20
end
end
