# Supplementary material for: Homolytic H2 dissociation for enhanced hydrogenation catalysis on oxides
Source: Nat Commun. 2024 Jan 15;15:540. doi: 10.1038/s41467-024-44711-7 (PMC10789776; doi:10.1038/s41467-024-44711-7)
Supplement: Supplementary file 4 — Supplementary Data 1 [file 41467_2024_44711_MOESM4_ESM.zip › structure/epsu_001.arc]

!BIOSYM archive 2
PBC=ON
                      Energy         0          0.0402       -473.172895        C1
!DATE
PBC    5.14080000    8.81710000   37.67800000   89.99970000   90.00010000   89.99680000
Ga       4.335930577    5.793429117    1.160587614 CORE    1 Ga Ga   0.0000    1
Ga       1.766233688    7.431236596    1.160729004 CORE    2 Ga Ga   0.0000    2
Ga       1.696362484    4.417567703    2.427512350 CORE    3 Ga Ga   0.0000    3
Ga       4.266983599    8.808039974    2.427462240 CORE    4 Ga Ga   0.0000    4
Ga       4.287318280    2.877121511    2.365710474 CORE    5 Ga Ga   0.0000    5
Ga       1.716871660    1.531508717    2.365720817 CORE    6 Ga Ga   0.0000    6
Ga       4.167934669    5.738959362    4.301449255 CORE    7 Ga Ga   0.0000    7
Ga       1.597613486    7.486791383    4.301543614 CORE    8 Ga Ga   0.0000    8
Ga       3.558386560    1.346244687    5.149194595 CORE    9 Ga Ga   0.0000    9
Ga       0.988090417    3.062604734    5.149229033 CORE   10 Ga Ga   0.0000   10
Ga       0.900443286    0.235585591    7.124809494 CORE   11 Ga Ga   0.0000   11
Ga       3.471070030    4.173164004    7.124862849 CORE   12 Ga Ga   0.0000   12
Ga       3.543386448    7.396784813    7.237461557 CORE   13 Ga Ga   0.0000   13
Ga       0.972898592    5.829041265    7.237480731 CORE   14 Ga Ga   0.0000   14
Ga       3.466897154    1.337711434    9.025536871 CORE   15 Ga Ga   0.0000   15
Ga       0.896570205    3.070931696    9.025559995 CORE   16 Ga Ga   0.0000   16
Ga       4.122850820    5.718749773    9.903240318 CORE   17 Ga Ga   0.0000   17
Ga       1.552525196    7.506974035    9.903162382 CORE   18 Ga Ga   0.0000   18
Ga       1.614451914    4.652466635   11.880895978 CORE   19 Ga Ga   0.0000   19
Ga       4.185082400    8.573293808   11.880847799 CORE   20 Ga Ga   0.0000   20
Ga       4.124770113    2.982560688   11.962659971 CORE   21 Ga Ga   0.0000   21
Ga       1.554281458    1.426061674   11.962657915 CORE   22 Ga Ga   0.0000   22
Ga       4.184034840    5.745986748   13.805733659 CORE   23 Ga Ga   0.0000   23
Ga       1.613706194    7.479903445   13.805740288 CORE   24 Ga Ga   0.0000   24
Ga       3.452513907    1.373093347   14.597904175 CORE   25 Ga Ga   0.0000   25
Ga       0.882354748    3.035754743   14.597984766 CORE   26 Ga Ga   0.0000   26
Ga       0.947039521    0.076290118   16.754601367 CORE   27 Ga Ga   0.0000   27
Ga       3.517572239    4.332516111   16.754592647 CORE   28 Ga Ga   0.0000   28
Ga       3.465039434    7.329699529   16.905879631 CORE   29 Ga Ga   0.0000   29
Ga       0.895172042    5.895713388   16.905886173 CORE   30 Ga Ga   0.0000   30
Ga       3.639305066    1.292941878   17.602692037 CORE   31 Ga Ga   0.0000   31
Ga       1.068991006    3.115468114   17.602615357 CORE   32 Ga Ga   0.0000   32
O        1.019278741    5.755701364    0.939580999 CORE   33 O  O    0.0000   33
O        3.589316337    7.470117020    0.939548657 CORE   34 O  O    0.0000   34
O        0.825478845    2.986427453    1.458111185 CORE   35 O  O    0.0000   35
O        3.395809750    1.421990894    1.458042669 CORE   36 O  O    0.0000   36
O        3.357940120    4.303156158    1.386283497 CORE   37 O  O    0.0000   37
O        0.787017165    0.105822609    1.386417816 CORE   38 O  O    0.0000   38
O        4.983944617    1.462930225    3.646561991 CORE   39 O  O    0.0000   39
O        2.413661454    2.945486049    3.646615434 CORE   40 O  O    0.0000   40
O        2.623783593    0.089721890    3.611140477 CORE   41 O  O    0.0000   41
O        0.053638427    4.318854581    3.611250071 CORE   42 O  O    0.0000   42
O        2.494614968    5.998671862    3.424261249 CORE   43 O  O    0.0000   43
O        5.065132200    7.227136382    3.424289856 CORE   44 O  O    0.0000   44
O        1.786575560    1.468469018    5.897447117 CORE   45 O  O    0.0000   45
O        4.357056587    2.940223459    5.897480731 CORE   46 O  O    0.0000   46
O        1.785241133    7.383134177    6.145518301 CORE   47 O  O    0.0000   47
O        4.355555003    5.842712993    6.145528699 CORE   48 O  O    0.0000   48
O        4.388180805    8.742810222    6.128521726 CORE   49 O  O    0.0000   49
O        1.817570060    4.483056940    6.128499626 CORE   50 O  O    0.0000   50
O        0.176158876    7.335332553    8.264798150 CORE   51 O  O    0.0000   51
O        2.746473920    5.890540860    8.264812660 CORE   52 O  O    0.0000   52
O        5.030189035    4.541264594    8.362370155 CORE   53 O  O    0.0000   53
O        2.460018540    8.684576589    8.362365399 CORE   54 O  O    0.0000   54
O        0.073203479    1.490997875    8.382839355 CORE   55 O  O    0.0000   55
O        2.643694326    2.917713391    8.382831562 CORE   56 O  O    0.0000   56
O        0.770554375    5.889526389   10.601801839 CORE   57 O  O    0.0000   57
O        3.341010461    7.336248744   10.601808310 CORE   58 O  O    0.0000   58
O        0.731980135    3.005049557   10.893578322 CORE   59 O  O    0.0000   59
O        3.302300506    1.403601660   10.893571263 CORE   60 O  O    0.0000   60
O        3.278375138    4.356332246   10.905374258 CORE   61 O  O    0.0000   61
O        0.707743728    0.052338237   10.905408113 CORE   62 O  O    0.0000   62
O        4.930373291    1.510019595   13.021091636 CORE   63 O  O    0.0000   63
O        2.360053091    2.898699382   13.021025368 CORE   64 O  O    0.0000   64
O        2.624646592    0.128471469   13.105983720 CORE   65 O  O    0.0000   65
O        0.054453241    4.280218193   13.105967042 CORE   66 O  O    0.0000   66
O        2.428879135    5.887509370   13.152262695 CORE   67 O  O    0.0000   67
O        4.999399072    7.338299705   13.152302254 CORE   68 O  O    0.0000   68
O        1.691108105    1.455135460   15.394009385 CORE   69 O  O    0.0000   69
O        4.261635888    2.953675607   15.393971286 CORE   70 O  O    0.0000   70
O        1.780671214    7.391244543   15.639724291 CORE   71 O  O    0.0000   71
O        4.350807874    5.834533167   15.639797264 CORE   72 O  O    0.0000   72
O        4.235118020    0.209349858   15.877141473 CORE   73 O  O    0.0000   73
O        1.664921499    4.199405573   15.877165221 CORE   74 O  O    0.0000   74
O        0.056531184    7.426224070   17.683310252 CORE   75 O  O    0.0000   75
O        2.626817455    5.799764496   17.682888726 CORE   76 O  O    0.0000   76
O        5.085797268    4.528955631   17.914119811 CORE   77 O  O    0.0000   77
O        2.515725941    8.696873644   17.914125589 CORE   78 O  O    0.0000   78
O        0.299349772    1.475012686   18.003514492 CORE   79 O  O    0.0000   79
O        2.869789988    2.933740744   18.003594162 CORE   80 O  O    0.0000   80
end
end
