# Supplementary material for: Homolytic H2 dissociation for enhanced hydrogenation catalysis on oxides
Source: Nat Commun. 2024 Jan 15;15:540. doi: 10.1038/s41467-024-44711-7 (PMC10789776; doi:10.1038/s41467-024-44711-7)
Supplement: Supplementary file 4 — Supplementary Data 1 [file 41467_2024_44711_MOESM4_ESM.zip › structure/epsu_010.arc]

!BIOSYM archive 2
PBC=ON
                      Energy         0          0.0331       -471.081803        C1
!DATE
PBC    5.14080000    9.41950000   35.26840000   89.99970000   89.99680000   90.00010000
Ga       4.013801707    9.298876558    1.073409565 CORE    1 Ga Ga   0.0000    1
Ga       1.129094991    6.693592169    1.121723216 CORE    2 Ga Ga   0.0000    2
Ga       1.336632768    2.474299041    1.142170738 CORE    3 Ga Ga   0.0000    3
Ga       3.716445234    4.646837572    1.390478454 CORE    4 Ga Ga   0.0000    4
Ga       1.533460997    9.303126624    2.439263021 CORE    5 Ga Ga   0.0000    5
Ga       4.104494725    7.353557900    3.615493241 CORE    6 Ga Ga   0.0000    6
Ga       4.140645253    2.041168633    3.576980715 CORE    7 Ga Ga   0.0000    7
Ga       1.017391094    4.523118106    3.548988008 CORE    8 Ga Ga   0.0000    8
Ga       3.548845548    4.531187207    5.149837568 CORE    9 Ga Ga   0.0000    9
Ga       1.585276597    1.947279607    5.206684291 CORE   10 Ga Ga   0.0000   10
Ga       1.579007501    7.471839273    5.328667414 CORE   11 Ga Ga   0.0000   11
Ga       4.200785749    9.396477262    6.357645159 CORE   12 Ga Ga   0.0000   12
Ga       0.958834418    4.698815697    6.903683086 CORE   13 Ga Ga   0.0000   13
Ga       3.484840313    2.800262468    7.948468171 CORE   14 Ga Ga   0.0000   14
Ga       3.591098462    6.664610708    7.914282999 CORE   15 Ga Ga   0.0000   15
Ga       1.585212133    9.295613914    8.034340990 CORE   16 Ga Ga   0.0000   16
Ga       4.155631637    9.295638107    9.599868746 CORE   17 Ga Ga   0.0000   17
Ga       1.020725409    6.664573753    9.719991895 CORE   18 Ga Ga   0.0000   18
Ga       0.914428158    2.800262573    9.685840219 CORE   19 Ga Ga   0.0000   19
Ga       3.529309272    4.698768799   10.730601814 CORE   20 Ga Ga   0.0000   20
Ga       1.630502639    9.396483795   11.276517764 CORE   21 Ga Ga   0.0000   21
Ga       4.149558557    7.471809142   12.305536351 CORE   22 Ga Ga   0.0000   22
Ga       4.155864985    1.947338515   12.427475916 CORE   23 Ga Ga   0.0000   23
Ga       0.978614339    4.531166927   12.484389064 CORE   24 Ga Ga   0.0000   24
Ga       3.588047500    4.523091909   14.085169363 CORE   25 Ga Ga   0.0000   25
Ga       1.570467544    2.041211689   14.057154922 CORE   26 Ga Ga   0.0000   26
Ga       1.534355789    7.353484540   14.018684151 CORE   27 Ga Ga   0.0000   27
Ga       4.104126444    9.303216311   15.194889409 CORE   28 Ga Ga   0.0000   28
Ga       1.146337068    4.646845401   16.243658580 CORE   29 Ga Ga   0.0000   29
Ga       3.907352851    2.474396384   16.492010189 CORE   30 Ga Ga   0.0000   30
Ga       3.699814069    6.693572895   16.512450265 CORE   31 Ga Ga   0.0000   31
Ga       1.443670728    9.298948589   16.560755041 CORE   32 Ga Ga   0.0000   32
O        2.403897363    8.205145055    0.931216091 CORE   33 O  O    0.0000   33
O        4.795740197    5.834940030    0.404134202 CORE   34 O  O    0.0000   34
O        2.670057122    3.435562180    0.374851436 CORE   35 O  O    0.0000   35
O        0.516219238    0.809735420    0.751369143 CORE   36 O  O    0.0000   36
O        5.107981517    8.052807332    2.137516261 CORE   37 O  O    0.0000   37
O        3.040214608    1.133437883    2.121879344 CORE   38 O  O    0.0000   38
O        2.093907807    5.507814766    2.210271264 CORE   39 O  O    0.0000   39
O        5.106941367    3.370619554    2.192903513 CORE   40 O  O    0.0000   40
O        4.430477350    5.515990757    3.582132889 CORE   41 O  O    0.0000   41
O        2.374305495    8.035590735    3.713064669 CORE   42 O  O    0.0000   42
O        0.685915792    1.099146900    3.651085712 CORE   43 O  O    0.0000   43
O        2.599269661    3.324332511    3.869086604 CORE   44 O  O    0.0000   44
O        0.070672269    3.363971230    4.945663842 CORE   45 O  O    0.0000   45
O        3.317746105    1.090698850    5.079738242 CORE   46 O  O    0.0000   46
O        4.951450131    8.011956522    5.166189135 CORE   47 O  O    0.0000   47
O        1.784815281    5.573925852    5.195791424 CORE   48 O  O    0.0000   48
O        2.437642853    3.400632766    6.506074412 CORE   49 O  O    0.0000   49
O        4.392273947    5.533912896    6.571562089 CORE   50 O  O    0.0000   50
O        0.766918935    0.853164139    6.592560498 CORE   51 O  O    0.0000   51
O        2.651664236    8.095777282    6.755439729 CORE   52 O  O    0.0000   52
O        3.340356797    0.905335065    8.023710089 CORE   53 O  O    0.0000   53
O        0.119888987    3.352518077    8.068813725 CORE   54 O  O    0.0000   54
O        1.826184707    5.878276345    8.136728187 CORE   55 O  O    0.0000   55
O        4.961731525    8.200030422    8.118341141 CORE   56 O  O    0.0000   56
O        2.391363353    8.200051282    9.515831174 CORE   57 O  O    0.0000   57
O        4.396622728    5.878311272    9.497442335 CORE   58 O  O    0.0000   58
O        2.690383997    3.352501523    9.565324480 CORE   59 O  O    0.0000   59
O        0.769998027    0.905314011    9.610463848 CORE   60 O  O    0.0000   60
O        0.081358358    8.095789271   10.878724868 CORE   61 O  O    0.0000   61
O        3.337425060    0.853134814   11.041581171 CORE   62 O  O    0.0000   62
O        1.821988355    5.533985536   11.062642090 CORE   63 O  O    0.0000   63
O        5.008190653    3.400621260   11.128069329 CORE   64 O  O    0.0000   64
O        4.355389425    5.573987868   12.438434731 CORE   65 O  O    0.0000   65
O        2.381217644    8.011939196   12.467994670 CORE   66 O  O    0.0000   66
O        0.747555659    1.090679040   12.554421276 CORE   67 O  O    0.0000   67
O        2.641276091    3.363993193   12.688514759 CORE   68 O  O    0.0000   68
O        0.029090858    3.324338079   13.765114716 CORE   69 O  O    0.0000   69
O        3.256569855    1.099120260   13.983130966 CORE   70 O  O    0.0000   70
O        4.944898942    8.035648636   13.921154994 CORE   71 O  O    0.0000   71
O        1.860292166    5.516117702   14.052096268 CORE   72 O  O    0.0000   72
O        2.536841941    3.370632018   15.441302631 CORE   73 O  O    0.0000   73
O        4.664571363    5.507866614   15.423967823 CORE   74 O  O    0.0000   74
O        0.470085467    1.133418820   15.512352522 CORE   75 O  O    0.0000   75
O        2.537859956    8.052833703   15.496684421 CORE   76 O  O    0.0000   76
O        3.086884679    0.809736990   16.882804544 CORE   77 O  O    0.0000   77
O        0.099966171    3.435581291   17.259319985 CORE   78 O  O    0.0000   78
O        2.225695342    5.834995765   17.230082194 CORE   79 O  O    0.0000   79
O        4.974584981    8.205170655   16.702961011 CORE   80 O  O    0.0000   80
end
end
