# Supplementary material for: Homolytic H2 dissociation for enhanced hydrogenation catalysis on oxides
Source: Nat Commun. 2024 Jan 15;15:540. doi: 10.1038/s41467-024-44711-7 (PMC10789776; doi:10.1038/s41467-024-44711-7)
Supplement: Supplementary file 4 — Supplementary Data 1 [file 41467_2024_44711_MOESM4_ESM.zip › structure/epsu_011.arc]

!BIOSYM archive 2
PBC=ON
                      Energy         0          0.0464       -473.028832        C1
!DATE
PBC    5.14080000   12.90222300   35.26840000  133.10790700   89.99680000   90.00226000
Ga       3.479021730    5.828892642    0.863510034 CORE    1 Ga Ga   0.0000    1
Ga       4.232670992   -0.622337070    0.863591228 CORE    2 Ga Ga   0.0000    2
Ga       4.077210198    8.853208856    1.143083145 CORE    3 Ga Ga   0.0000    3
Ga       3.634084201    2.401986929    1.143113123 CORE    4 Ga Ga   0.0000    4
Ga       1.147048127    4.470122279    2.003725579 CORE    5 Ga Ga   0.0000    5
Ga       1.423338113   10.921297115    2.003648814 CORE    6 Ga Ga   0.0000    6
Ga       1.478415291    7.692254191    2.582366277 CORE    7 Ga Ga   0.0000    7
Ga       1.092087463    1.240905402    2.582397240 CORE    8 Ga Ga   0.0000    8
Ga       3.660123532    5.232880246    4.031335254 CORE    9 Ga Ga   0.0000    9
Ga       4.051579153   -1.218079254    4.031252194 CORE   10 Ga Ga   0.0000   10
Ga       4.114263500    8.325099220    4.663312396 CORE   11 Ga Ga   0.0000   11
Ga       3.597071948    1.873838292    4.663360431 CORE   12 Ga Ga   0.0000   12
Ga       1.069396032    4.004115389    5.405402271 CORE   13 Ga Ga   0.0000   13
Ga       1.501504254   -2.446853922    5.405307677 CORE   14 Ga Ga   0.0000   14
Ga       1.055994407    0.662704861    5.868936374 CORE   15 Ga Ga   0.0000   15
Ga       1.514635104    7.113840532    5.868885282 CORE   16 Ga Ga   0.0000   16
Ga       3.638593475   -0.349510820    7.076087168 CORE   17 Ga Ga   0.0000   17
Ga       4.072886611    6.101599203    7.076124750 CORE   18 Ga Ga   0.0000   18
Ga       4.064844063    2.910021413    7.750188628 CORE   19 Ga Ga   0.0000   19
Ga       3.646841584   -3.541027565    7.750209764 CORE   20 Ga Ga   0.0000   20
Ga       1.042670594   -1.409955586    8.372445173 CORE   21 Ga Ga   0.0000   21
Ga       1.528098598    5.041186525    8.372439055 CORE   22 Ga Ga   0.0000   22
Ga       1.478481747    1.739460733    9.080336859 CORE   23 Ga Ga   0.0000   23
Ga       1.092474211   -4.711547765    9.080309820 CORE   24 Ga Ga   0.0000   24
Ga       3.666166475   -0.843191222   10.538050864 CORE   25 Ga Ga   0.0000   25
Ga       4.045924228   -7.294188340   10.538170189 CORE   26 Ga Ga   0.0000   26
Ga       4.042815215    2.298825652   11.121856370 CORE   27 Ga Ga   0.0000   27
Ga       3.668875102   -4.152279282   11.121799719 CORE   28 Ga Ga   0.0000   28
Ga       1.185422196   -2.145005051   11.877258816 CORE   29 Ga Ga   0.0000   29
Ga       1.385876588   -8.596152276   11.877207025 CORE   30 Ga Ga   0.0000   30
Ga       1.428804283   -5.612520460   12.160359583 CORE   31 Ga Ga   0.0000   31
Ga       1.142023606    0.838709735   12.160350120 CORE   32 Ga Ga   0.0000   32
O        3.572165747    0.898225523    0.053301194 CORE   33 O  O    0.0000   33
O        4.139346688    7.349233719    0.053334570 CORE   34 O  O    0.0000   34
O        2.725450922    4.014862439    0.721344548 CORE   35 O  O    0.0000   35
O        4.985745534   10.466009626    0.721289661 CORE   36 O  O    0.0000   36
O        0.852066102   -0.202629815    1.437463549 CORE   37 O  O    0.0000   37
O        1.718762917    6.248339894    1.437381043 CORE   38 O  O    0.0000   38
O        2.267880189    9.196022056    1.717837124 CORE   39 O  O    0.0000   39
O        0.302565489    2.745020775    1.717866756 CORE   40 O  O    0.0000   40
O        3.155010466   -1.090995197    2.376124334 CORE   41 O  O    0.0000   41
O        4.556731316    5.360107308    2.376078965 CORE   42 O  O    0.0000   42
O        4.867975145    8.289737457    2.865177907 CORE   43 O  O    0.0000   43
O        2.843456069    1.838649022    2.865196573 CORE   44 O  O    0.0000   44
O        0.661110014   -1.939843944    3.758457144 CORE   45 O  O    0.0000   45
O        1.909806127    4.511266175    3.758404364 CORE   46 O  O    0.0000   46
O        2.538428012    7.182803600    4.139066146 CORE   47 O  O    0.0000   47
O        0.032161182    0.731621893    4.139077563 CORE   48 O  O    0.0000   48
O        3.250447740   -2.851150627    4.722136942 CORE   49 O  O    0.0000   49
O        4.461355334    3.599967285    4.722104275 CORE   50 O  O    0.0000   50
O        4.864559173    6.315145122    5.239702810 CORE   51 O  O    0.0000   51
O        2.846861323   -0.136005843    5.239723885 CORE   52 O  O    0.0000   52
O        0.605927182   -4.108666353    5.659512490 CORE   53 O  O    0.0000   53
O        1.965104325    2.342433480    5.659548506 CORE   54 O  O    0.0000   54
O        2.310969176    5.336517384    6.342588243 CORE   55 O  O    0.0000   55
O        0.259747472   -1.114646510    6.342506054 CORE   56 O  O    0.0000   56
O        3.248181753   -5.010134602    6.635008443 CORE   57 O  O    0.0000   57
O        4.463682415    1.441033922    6.635066766 CORE   58 O  O    0.0000   58
O        2.565646376   -2.085975153    7.223394059 CORE   59 O  O    0.0000   59
O        0.005119623    4.365132002    7.223393656 CORE   60 O  O    0.0000   60
O        0.698034563   -6.072200098    7.824252131 CORE   61 O  O    0.0000   61
O        1.873104655    0.378979830    7.824366926 CORE   62 O  O    0.0000   62
O        2.341615541    3.251862355    8.377241656 CORE   63 O  O    0.0000   63
O        0.229223198   -3.199268936    8.377300009 CORE   64 O  O    0.0000   64
O        3.241750038   -7.059131049    8.829786558 CORE   65 O  O    0.0000   65
O        4.470272552   -0.608032398    8.829838053 CORE   66 O  O    0.0000   66
O        4.857512246    2.302750508    9.372179567 CORE   67 O  O    0.0000   67
O        2.854105587   -4.148320636    9.372151136 CORE   68 O  O    0.0000   68
O        0.667689063   -7.940787216   10.171190318 CORE   69 O  O    0.0000   69
O        1.903572285   -1.489683682   10.171228856 CORE   70 O  O    0.0000   70
O        2.339080235    1.310080998   10.692594501 CORE   71 O  O    0.0000   71
O        0.231763705   -5.141189850   10.692557322 CORE   72 O  O    0.0000   72
O        3.227603836   -8.873452009   11.390713388 CORE   73 O  O    0.0000   73
O        4.484508025   -2.422417269   11.390700415 CORE   74 O  O    0.0000   74
O        4.510444334    0.470086712   11.610485108 CORE   75 O  O    0.0000   75
O        3.201304982   -5.981071805   11.610466683 CORE   76 O  O    0.0000   76
O        0.507351516  -10.231030633   12.315353208 CORE   77 O  O    0.0000   77
O        2.063966528   -3.779892016   12.315320389 CORE   78 O  O    0.0000   78
O        1.736711025   -0.715648667   12.942391213 CORE   79 O  O    0.0000   79
O        0.834290371   -7.166717428   12.942289874 CORE   80 O  O    0.0000   80
end
end
