# Supplementary material for: Homolytic H2 dissociation for enhanced hydrogenation catalysis on oxides
Source: Nat Commun. 2024 Jan 15;15:540. doi: 10.1038/s41467-024-44711-7 (PMC10789776; doi:10.1038/s41467-024-44711-7)
Supplement: Supplementary file 4 — Supplementary Data 1 [file 41467_2024_44711_MOESM4_ESM.zip › structure/epsu_100.arc]

!BIOSYM archive 2
PBC=ON
                      Energy         0          0.0407       -464.859679        C1
!DATE
PBC    8.81710000    9.41950000   25.70400000   90.00010000   89.99680000   89.99970000
Ga       7.723086558    3.081589680    0.685491392 CORE    1 Ga Ga   0.0000    1
Ga       1.281150524    4.868005616    0.268073675 CORE    2 Ga Ga   0.0000    2
Ga       7.635643217    6.536992720    0.279021287 CORE    3 Ga Ga   0.0000    3
Ga       4.096902181    5.674822974    0.632277212 CORE    4 Ga Ga   0.0000    4
Ga       3.959648147    9.093120703    1.967156857 CORE    5 Ga Ga   0.0000    5
Ga       1.697170096    1.877810016    1.842009087 CORE    6 Ga Ga   0.0000    6
Ga       7.710683594    0.240175722    1.250856803 CORE    7 Ga Ga   0.0000    7
Ga       1.535360051    7.590879236    2.306565859 CORE    8 Ga Ga   0.0000    8
Ga       5.739237997    3.011666420    2.809145534 CORE    9 Ga Ga   0.0000    9
Ga       3.066369689    4.873885254    3.223742421 CORE   10 Ga Ga   0.0000   10
Ga       5.852521670    6.701989502    2.872803756 CORE   11 Ga Ga   0.0000   11
Ga       8.816827356    4.992352834    3.075102940 CORE   12 Ga Ga   0.0000   12
Ga       0.299922888    0.289863111    4.457862497 CORE   13 Ga Ga   0.0000   13
Ga       3.146137296    1.999514328    4.669799532 CORE   14 Ga Ga   0.0000   14
Ga       5.914348669    0.252738143    4.344813768 CORE   15 Ga Ga   0.0000   15
Ga       3.124332349    7.674024021    4.959303446 CORE   16 Ga Ga   0.0000   16
Ga       7.532511929    2.964272397    5.272803356 CORE   17 Ga Ga   0.0000   17
Ga       1.505844433    4.962067369    5.886595125 CORE   18 Ga Ga   0.0000   18
Ga       7.554625542    6.709587201    5.561881560 CORE   19 Ga Ga   0.0000   19
Ga       4.708513181    4.999410740    5.774289455 CORE   20 Ga Ga   0.0000   20
Ga       4.408754131    0.282571881    7.156934400 CORE   21 Ga Ga   0.0000   21
Ga       1.443962195    1.991868621    7.359221410 CORE   22 Ga Ga   0.0000   22
Ga       7.475281140    0.164484604    7.008201828 CORE   23 Ga Ga   0.0000   23
Ga       1.330563443    7.721517359    7.422888871 CORE   24 Ga Ga   0.0000   24
Ga       5.944390747    2.881057645    7.926576063 CORE   25 Ga Ga   0.0000   25
Ga       3.302267456    4.949678966    8.981492269 CORE   26 Ga Ga   0.0000   26
Ga       6.105854336    6.587511248    8.390171085 CORE   27 Ga Ga   0.0000   27
Ga       8.368822704    4.383884260    8.264703644 CORE   28 Ga Ga   0.0000   28
Ga       8.505746436    0.965057143    9.600468767 CORE   29 Ga Ga   0.0000   29
Ga       3.227250410    1.827608232    9.953403408 CORE   30 Ga Ga   0.0000   30
Ga       5.689938793    0.158299928    9.965063403 CORE   31 Ga Ga   0.0000   31
Ga       3.314895800    7.791378014    9.546029107 CORE   32 Ga Ga   0.0000   32
O        7.555054406    8.341705268   25.630259116 CORE   33 O  O    0.0000   33
O        0.424742237    6.302939205    1.312401134 CORE   34 O  O    0.0000   34
O        3.261650798    7.297122008    1.254049295 CORE   35 O  O    0.0000   35
O        2.881247136    5.029533861   25.097703489 CORE   36 O  O    0.0000   36
O        5.908242698    6.187754512    1.000826918 CORE   37 O  O    0.0000   37
O        0.177429866    1.673931524    0.701422874 CORE   38 O  O    0.0000   38
O        8.273885859    4.642431956   25.305642034 CORE   39 O  O    0.0000   39
O        3.093899092    0.993051460    1.024908096 CORE   40 O  O    0.0000   40
O        6.397210499    1.786384291    1.212945457 CORE   41 O  O    0.0000   41
O        4.325248264    4.217495573    1.981650249 CORE   42 O  O    0.0000   42
O        7.376218488    4.018758952    2.271488453 CORE   43 O  O    0.0000   43
O        1.513787715    3.882126043    1.947379245 CORE   44 O  O    0.0000   44
O        5.739614047    8.629398417    2.651955727 CORE   45 O  O    0.0000   45
O        2.757897714    8.634919587    3.360803763 CORE   46 O  O    0.0000   46
O        0.114359519    8.915403261    2.612875642 CORE   47 O  O    0.0000   47
O        1.611856930    6.074917983    3.595261413 CORE   48 O  O    0.0000   48
O        7.503781033    6.351296614    3.711719644 CORE   49 O  O    0.0000   49
O        4.614432683    1.551259583    3.559793664 CORE   50 O  O    0.0000   50
O        4.397204361    6.209086022    3.994767559 CORE   51 O  O    0.0000   51
O        1.538312150    1.653724825    3.750502325 CORE   52 O  O    0.0000   52
O        7.395808684    1.466669091    4.020766651 CORE   53 O  O    0.0000   53
O        0.171046196    4.124605989    4.768062943 CORE   54 O  O    0.0000   54
O        5.853702447    3.803960186    4.624025967 CORE   55 O  O    0.0000   55
O        3.050673845    3.925527604    4.886077880 CORE   56 O  O    0.0000   56
O        7.459363332    8.635583481    5.346121490 CORE   57 O  O    0.0000   57
O        1.445552712    8.513692257    5.608473688 CORE   58 O  O    0.0000   58
O        4.580027006    8.834457480    5.464255969 CORE   59 O  O    0.0000   59
O        2.987974750    6.175727634    6.210538530 CORE   60 O  O    0.0000   60
O        5.946838441    6.363549409    6.481638751 CORE   61 O  O    0.0000   61
O        8.806226083    1.499382732    6.236512967 CORE   62 O  O    0.0000   62
O        0.206256986    6.260745155    6.672127052 CORE   63 O  O    0.0000   63
O        3.095603465    1.641491675    6.520619211 CORE   64 O  O    0.0000   64
O        6.020664067    1.365373981    6.638012056 CORE   65 O  O    0.0000   65
O        4.523206959    4.205551480    7.619707447 CORE   66 O  O    0.0000   66
O        7.166633027    3.925453050    6.871702685 CORE   67 O  O    0.0000   67
O        1.331402841    3.919615018    7.579840262 CORE   68 O  O    0.0000   68
O        5.922576203    8.591728442    8.286034943 CORE   69 O  O    0.0000   69
O        2.967950824    8.728396723    7.960074608 CORE   70 O  O    0.0000   70
O        8.734515621    8.927997878    8.250119603 CORE   71 O  O    0.0000   71
O        1.988795365    6.496120739    9.019032031 CORE   72 O  O    0.0000   72
O        7.502705826    5.702877613    9.207629060 CORE   73 O  O    0.0000   73
O        3.863536137    9.352056973   10.630009414 CORE   74 O  O    0.0000   74
O        4.586171162    6.383408559    9.530584702 CORE   75 O  O    0.0000   75
O        1.500008019    1.478409494    9.231238235 CORE   76 O  O    0.0000   76
O        7.288669443    0.320215914   10.839046098 CORE   77 O  O    0.0000   77
O        7.671223049    2.587470087    8.977320591 CORE   78 O  O    0.0000   78
O        4.834014454    1.593828299    8.921165910 CORE   79 O  O    0.0000   79
O        3.144714927    3.632492309   10.306476944 CORE   80 O  O    0.0000   80
end
end
