# Supplementary material for: Homolytic H2 dissociation for enhanced hydrogenation catalysis on oxides
Source: Nat Commun. 2024 Jan 15;15:540. doi: 10.1038/s41467-024-44711-7 (PMC10789776; doi:10.1038/s41467-024-44711-7)
Supplement: Supplementary file 4 — Supplementary Data 1 [file 41467_2024_44711_MOESM4_ESM.zip › structure/epsu_101.arc]

!BIOSYM archive 2
PBC=ON
                      Energy         0          0.0449       -704.662694        C1
!DATE
PBC    8.81710000   10.73102900   30.84480000  118.62408700   89.99680000   90.00127000
Ga       4.286118194    2.047427580    1.061657410 CORE    1 Ga Ga   0.0000    1
Ga       1.001652147    7.606818551    1.515994688 CORE    2 Ga Ga   0.0000    2
Ga       6.261920544    7.208952412    0.899142508 CORE    3 Ga Ga   0.0000    3
Ga       7.635514686    2.753306598    1.293137617 CORE    4 Ga Ga   0.0000    4
Ga       4.094689575   -0.816246269    1.500853158 CORE    5 Ga Ga   0.0000    5
Ga       7.245278205   -0.450341502    1.374616883 CORE    6 Ga Ga   0.0000    6
Ga       4.804080041    4.363125709    2.001836892 CORE    7 Ga Ga   0.0000    7
Ga       1.727434249    4.234305580    1.706719018 CORE    8 Ga Ga   0.0000    8
Ga       1.279073987    0.933693650    1.988586470 CORE    9 Ga Ga   0.0000    9
Ga       3.401537845    6.796043360    2.418816748 CORE   10 Ga Ga   0.0000   10
Ga       7.683105081    5.940243685    3.073120989 CORE   11 Ga Ga   0.0000   11
Ga       5.888519981    1.213712608    3.488108824 CORE   12 Ga Ga   0.0000   12
Ga       8.805698001   -1.657267422    3.683729189 CORE   13 Ga Ga   0.0000   13
Ga       5.719129841   -1.854490893    3.973489294 CORE   14 Ga Ga   0.0000   14
Ga       8.753862182    3.042040865    4.389771414 CORE   15 Ga Ga   0.0000   15
Ga       3.035272373    3.099701438    4.276889230 CORE   16 Ga Ga   0.0000   16
Ga       2.889429976   -0.329522798    4.531973957 CORE   17 Ga Ga   0.0000   17
Ga       1.263655320    6.041508045    4.920386907 CORE   18 Ga Ga   0.0000   18
Ga       5.820565365    4.637814359    5.208178504 CORE   19 Ga Ga   0.0000   19
Ga       7.507974903    0.274658507    6.060184749 CORE   20 Ga Ga   0.0000   20
Ga       4.076277981   -3.196568554    5.901849356 CORE   21 Ga Ga   0.0000   21
Ga       7.270137697   -3.088808147    6.062122481 CORE   22 Ga Ga   0.0000   22
Ga       4.608149214    1.748330749    6.692057117 CORE   23 Ga Ga   0.0000   23
Ga       1.493302860    1.855232350    6.698114060 CORE   24 Ga Ga   0.0000   24
Ga       1.227801940   -1.547619359    6.864323291 CORE   25 Ga Ga   0.0000   25
Ga       2.973842035    4.451502886    7.160332721 CORE   26 Ga Ga   0.0000   26
Ga       7.548210840    3.440051315    7.500721473 CORE   27 Ga Ga   0.0000   27
Ga       5.660257284   -1.220394817    8.092701429 CORE   28 Ga Ga   0.0000   28
Ga       0.289890552    6.208227498    8.195323955 CORE   29 Ga Ga   0.0000   29
Ga       5.694331780   -4.393412402    8.213879605 CORE   30 Ga Ga   0.0000   30
Ga       8.654865541    0.496516325    9.182321404 CORE   31 Ga Ga   0.0000   31
Ga       3.033373882    0.666848246    9.016429395 CORE   32 Ga Ga   0.0000   32
Ga       2.933008579   -2.747305454    9.145752507 CORE   33 Ga Ga   0.0000   33
Ga       1.209175750    3.263498039    9.679985909 CORE   34 Ga Ga   0.0000   34
Ga       5.913316795    2.173514609    9.771081685 CORE   35 Ga Ga   0.0000   35
Ga       7.325465611   -2.628231436   10.087534379 CORE   36 Ga Ga   0.0000   36
Ga       4.024598654    5.052579442   10.383219197 CORE   37 Ga Ga   0.0000   37
Ga       7.244136252   -5.618257307   10.448673365 CORE   38 Ga Ga   0.0000   38
Ga       5.011067286   -0.211922335   11.400605542 CORE   39 Ga Ga   0.0000   39
Ga       1.667994153   -0.525862501   11.391997674 CORE   40 Ga Ga   0.0000   40
Ga       1.292855287   -4.134414876   11.515942009 CORE   41 Ga Ga   0.0000   41
Ga       2.479483178    3.569103624   12.657803023 CORE   42 Ga Ga   0.0000   42
Ga       8.067720205    1.561296468   12.356545900 CORE   43 Ga Ga   0.0000   43
Ga       5.746135480   -3.947692115   12.459893130 CORE   44 Ga Ga   0.0000   44
Ga       8.560888251   -6.547750193   12.817735734 CORE   45 Ga Ga   0.0000   45
Ga       5.501227158    3.802477371   12.691970306 CORE   46 Ga Ga   0.0000   46
Ga       7.808096505   -1.104062509   12.285359438 CORE   47 Ga Ga   0.0000   47
Ga       3.284156878   -2.224531900   13.059115013 CORE   48 Ga Ga   0.0000   48
O        5.884161676    3.246178477    0.788010640 CORE   49 O  O    0.0000   49
O        3.322084767    3.632880744    0.809933258 CORE   50 O  O    0.0000   50
O        0.125297512    3.918323647    0.830544097 CORE   51 O  O    0.0000   51
O        1.991439984    6.091703950    1.218394321 CORE   52 O  O    0.0000   52
O        8.460272080    0.983994116    0.963898766 CORE   53 O  O    0.0000   53
O        7.932517185    6.567694732    1.296790966 CORE   54 O  O    0.0000   54
O        4.829856017    6.155099193    1.229850394 CORE   55 O  O    0.0000   55
O        5.575822740    0.620522932    1.399109538 CORE   56 O  O    0.0000   56
O        2.920355041    0.650564284    1.008073344 CORE   57 O  O    0.0000   57
O        2.920456448    8.458311182    1.508525199 CORE   58 O  O    0.0000   58
O        5.851129749    8.987673457    0.804639781 CORE   59 O  O    0.0000   59
O        8.769743773    9.129562317    1.640650264 CORE   60 O  O    0.0000   60
O        7.421083262    2.347453903    3.163687939 CORE   61 O  O    0.0000   61
O        1.504175335    2.579375200    3.020559775 CORE   62 O  O    0.0000   62
O        4.468615187    2.474666728    3.070441958 CORE   63 O  O    0.0000   63
O        3.183664481    4.861012741    3.196418282 CORE   64 O  O    0.0000   64
O        4.427955931   -0.466821636    3.434554937 CORE   65 O  O    0.0000   65
O        6.101407115    4.960159304    3.377444319 CORE   66 O  O    0.0000   66
O        0.286821237    4.900518533    3.704123581 CORE   67 O  O    0.0000   67
O        7.065212900   -0.544741839    3.365751411 CORE   68 O  O    0.0000   68
O        1.342491627   -0.270765300    3.467417162 CORE   69 O  O    0.0000   69
O        1.147191590    7.471955904    3.556912781 CORE   70 O  O    0.0000   70
O        7.300054520    7.617358338    3.990655110 CORE   71 O  O    0.0000   71
O        4.383241407    7.505984865    3.928047452 CORE   72 O  O    0.0000   72
O        5.929108955    1.069836111    5.398608767 CORE   73 O  O    0.0000   73
O        3.031758197    1.333780789    5.392949878 CORE   74 O  O    0.0000   74
O        0.049520620    1.441503244    5.509985646 CORE   75 O  O    0.0000   75
O        1.640715748    3.604551072    5.617036462 CORE   76 O  O    0.0000   76
O        8.511524251   -1.426851411    5.682883979 CORE   77 O  O    0.0000   77
O        7.448793681    3.828507714    5.686561015 CORE   78 O  O    0.0000   78
O        4.340451472    3.611181471    5.781077396 CORE   79 O  O    0.0000   79
O        5.750565906   -1.826010536    5.893195702 CORE   80 O  O    0.0000   80
O        2.703923564   -1.767028288    5.715977531 CORE   81 O  O    0.0000   81
O        2.815808821    6.067667623    6.001816428 CORE   82 O  O    0.0000   82
O        5.742368197    6.272068683    6.199379092 CORE   83 O  O    0.0000   83
O        8.784151772    6.499842140    6.270165228 CORE   84 O  O    0.0000   84
O        7.289974514   -0.099797174    7.884750862 CORE   85 O  O    0.0000   85
O        1.348591180    0.116810367    7.733767225 CORE   86 O  O    0.0000   86
O        4.342448528    0.102354982    7.690537666 CORE   87 O  O    0.0000   87
O        2.990814650    2.423061479    7.845766391 CORE   88 O  O    0.0000   88
O        4.363541193   -2.841851674    7.902296753 CORE   89 O  O    0.0000   89
O        5.967456731    2.512388405    7.922846030 CORE   90 O  O    0.0000   90
O        0.154232846    2.400449780    8.186584659 CORE   91 O  O    0.0000   91
O        7.036140578   -2.876438542    8.076878152 CORE   92 O  O    0.0000   92
O        1.327596420   -2.878545957    8.153760225 CORE   93 O  O    0.0000   93
O        1.465015881    4.739920003    8.347015598 CORE   94 O  O    0.0000   94
O        7.378021832    5.118959119    8.403687778 CORE   95 O  O    0.0000   95
O        4.287151621    5.074437797    8.459446914 CORE   96 O  O    0.0000   96
O        5.769285542   -1.391008621   10.040892199 CORE   97 O  O    0.0000   97
O        2.830884347   -1.064341385    9.918847690 CORE   98 O  O    0.0000   98
O        8.646585851   -1.132937100   10.383525793 CORE   99 O  O    0.0000   99
O        1.476929687    1.194659036   10.159469711 CORE  100 O  O    0.0000  100
O        8.705558222   -4.116015242   10.156324302 CORE  101 O  O    0.0000  101
O        7.520018886    1.449331904   10.447133257 CORE  102 O  O    0.0000  102
O        4.423268779    1.209990978   10.312869278 CORE  103 O  O    0.0000  103
O        5.931601907   -4.180673973   10.203231209 CORE  104 O  O    0.0000  104
O        2.871112553   -4.068203799   10.445771966 CORE  105 O  O    0.0000  105
O        2.708120692    3.723698064   10.748474148 CORE  106 O  O    0.0000  106
O        5.705163639    3.828633737   10.652543725 CORE  107 O  O    0.0000  107
O        8.649041150    3.926700155   10.821771520 CORE  108 O  O    0.0000  108
O        7.271978244   -2.828634816   12.080995454 CORE  109 O  O    0.0000  109
O        1.563447522   -2.448180619   12.386493430 CORE  110 O  O    0.0000  110
O        4.823158806   -2.871916669   13.694046054 CORE  111 O  O    0.0000  111
O        3.405875935   -0.470301137   12.430043696 CORE  112 O  O    0.0000  112
O        4.404193952   -5.305769813   12.266205040 CORE  113 O  O    0.0000  113
O        6.453061077    0.140769530   12.582677343 CORE  114 O  O    0.0000  114
O        0.392398018    0.032185943   12.765333031 CORE  115 O  O    0.0000  115
O        7.019439484   -5.402455242   12.529329341 CORE  116 O  O    0.0000  116
O        1.335986392   -5.438182554   12.875557050 CORE  117 O  O    0.0000  117
O        0.860754902    2.643857911   13.026354253 CORE  118 O  O    0.0000  118
O        7.103312330    2.906072666   13.263205930 CORE  119 O  O    0.0000  119
O        4.026462460    2.953991064   13.424881190 CORE  120 O  O    0.0000  120
end
end
