# Supplementary material for: Homolytic H2 dissociation for enhanced hydrogenation catalysis on oxides
Source: Nat Commun. 2024 Jan 15;15:540. doi: 10.1038/s41467-024-44711-7 (PMC10789776; doi:10.1038/s41467-024-44711-7)
Supplement: Supplementary file 4 — Supplementary Data 1 [file 41467_2024_44711_MOESM4_ESM.zip › structure/epsu_110.arc]

!BIOSYM archive 2
PBC=ON
                      Energy         0          0.0437       -703.657786        C1
!DATE
PBC    9.41950000   10.20607700   30.84480000  120.24188600   90.00010000   89.99969000
Ga       4.580208027    4.578729522    0.938108654 CORE    1 Ga Ga   0.0000    1
Ga       9.310019784    3.092588125    0.938844305 CORE    2 Ga Ga   0.0000    2
Ga       1.440515305    8.510108417    1.417906858 CORE    3 Ga Ga   0.0000    3
Ga       7.684801811    8.307000635    0.831157834 CORE    4 Ga Ga   0.0000    4
Ga       4.722535315   -0.139484388    1.070940715 CORE    5 Ga Ga   0.0000    5
Ga       1.843543933    5.258728816    1.968289942 CORE    6 Ga Ga   0.0000    6
Ga       7.555265810    5.590333242    2.100531991 CORE    7 Ga Ga   0.0000    7
Ga       9.071862098    0.463797258    2.107434575 CORE    8 Ga Ga   0.0000    8
Ga       4.650440631    7.268339033    2.035442882 CORE    9 Ga Ga   0.0000    9
Ga       2.870855662    2.014910271    2.121112998 CORE   10 Ga Ga   0.0000   10
Ga       6.568558710    2.437001838    2.012857200 CORE   11 Ga Ga   0.0000   11
Ga       9.298716712    7.832146053    3.736215236 CORE   12 Ga Ga   0.0000   12
Ga       2.958538371   -0.700677369    3.701053001 CORE   13 Ga Ga   0.0000   13
Ga       6.562735163   -0.523672836    3.731473002 CORE   14 Ga Ga   0.0000   14
Ga       4.540935664    4.581089081    3.832050318 CORE   15 Ga Ga   0.0000   15
Ga       9.396039816    3.068127408    3.901611325 CORE   16 Ga Ga   0.0000   16
Ga       4.699878406    1.883524004    5.032783328 CORE   17 Ga Ga   0.0000   17
Ga       9.242090279    0.492626011    5.332080377 CORE   18 Ga Ga   0.0000   18
Ga       1.946024323    5.584900066    5.198689913 CORE   19 Ga Ga   0.0000   19
Ga       7.527175981    5.555535311    5.296692175 CORE   20 Ga Ga   0.0000   20
Ga       4.643237090   -2.900126997    5.324237543 CORE   21 Ga Ga   0.0000   21
Ga       1.972231446    2.827962472    6.607909594 CORE   22 Ga Ga   0.0000   22
Ga       7.503360148    2.774645019    6.648716605 CORE   23 Ga Ga   0.0000   23
Ga       9.307050144   -2.236680785    6.681366202 CORE   24 Ga Ga   0.0000   24
Ga       4.597332437    4.577546992    6.809695615 CORE   25 Ga Ga   0.0000   25
Ga       2.793633523   -0.433780333    6.842353879 CORE   26 Ga Ga   0.0000   26
Ga       6.681967325   -0.487082315    6.883159819 CORE   27 Ga Ga   0.0000   27
Ga       9.353027539    5.240974928    8.166838764 CORE   28 Ga Ga   0.0000   28
Ga       2.817365747   -3.214665753    8.194374440 CORE   29 Ga Ga   0.0000   29
Ga       6.655698126   -3.244062314    8.292373081 CORE   30 Ga Ga   0.0000   30
Ga       4.532367944    1.848259059    8.158988195 CORE   31 Ga Ga   0.0000   31
Ga       9.409599525    0.457321348    8.458258995 CORE   32 Ga Ga   0.0000   32
Ga       4.686270328   -0.727229982    9.589434899 CORE   33 Ga Ga   0.0000   33
Ga       9.250661034   -2.240204046    9.659004951 CORE   34 Ga Ga   0.0000   34
Ga       1.853008424    2.864477091    9.759634324 CORE   35 Ga Ga   0.0000   35
Ga       7.668368014    3.041564008    9.790009817 CORE   36 Ga Ga   0.0000   36
Ga       4.588878015   -5.491301562    9.754840886 CORE   37 Ga Ga   0.0000   37
Ga       1.858837650   -0.096163630   11.478193512 CORE   38 Ga Ga   0.0000   38
Ga       7.580608917    0.326048863   11.369923561 CORE   39 Ga Ga   0.0000   39
Ga       9.360141396   -4.927554689   11.455636586 CORE   40 Ga Ga   0.0000   40
Ga       4.362143305    1.877078942   11.383642810 CORE   41 Ga Ga   0.0000   41
Ga       2.845486210   -3.249407043   11.390476916 CORE   42 Ga Ga   0.0000   42
Ga       6.553205386   -2.917909017   11.522788708 CORE   43 Ga Ga   0.0000   43
Ga       0.012825615    2.480325487   12.420124482 CORE   44 Ga Ga   0.0000   44
Ga       2.974961159   -5.966151730   12.659878320 CORE   45 Ga Ga   0.0000   45
Ga       6.150220416   -6.169328870   12.073191023 CORE   46 Ga Ga   0.0000   46
Ga       4.600111022   -0.751515945   12.552160008 CORE   47 Ga Ga   0.0000   47
Ga       9.290043111   -2.237698764   12.552997128 CORE   48 Ga Ga   0.0000   48
O        7.832537088    6.510690877    0.540058377 CORE   49 O  O    0.0000   49
O        8.085634091    1.643955709    0.880593099 CORE   50 O  O    0.0000   50
O        1.040515209    4.405844967    0.470958351 CORE   51 O  O    0.0000   51
O        0.002412355    9.348299499    0.529085941 CORE   52 O  O    0.0000   52
O        5.770874521    3.286741742    0.504683442 CORE   53 O  O    0.0000   53
O        5.717556368    8.474260020    0.702461329 CORE   54 O  O    0.0000   54
O        3.415912157    1.060094332    0.610674205 CORE   55 O  O    0.0000   55
O        3.452481399    6.126057542    0.936199826 CORE   56 O  O    0.0000   56
O        3.305524711    8.779813269    1.891164033 CORE   57 O  O    0.0000   57
O        0.891672818    6.940576106    2.211029991 CORE   58 O  O    0.0000   58
O        3.347288569    3.849315345    2.265871490 CORE   59 O  O    0.0000   59
O        0.964265243    2.014421597    2.204305120 CORE   60 O  O    0.0000   60
O        5.624169528    5.567989101    2.323108671 CORE   61 O  O    0.0000   61
O        8.108457718    3.788933455    2.361061902 CORE   62 O  O    0.0000   62
O        5.939598736    0.616904386    2.284700523 CORE   63 O  O    0.0000   63
O        7.982130531   -1.223360234    2.611810118 CORE   64 O  O    0.0000   64
O        8.349518025    1.253174243    3.755172685 CORE   65 O  O    0.0000   65
O        7.948120369    6.456348125    3.730966578 CORE   66 O  O    0.0000   66
O        1.075678683   -0.744149421    3.199802032 CORE   67 O  O    0.0000   67
O        1.121429412    4.612073665    3.702411903 CORE   68 O  O    0.0000   68
O        5.284158849   -2.000379876    3.646977851 CORE   69 O  O    0.0000   69
O        5.598044217    2.982958738    3.685379802 CORE   70 O  O    0.0000   70
O        3.441260548    6.188378430    3.956643660 CORE   71 O  O    0.0000   71
O        3.447047787    1.098990365    3.701495490 CORE   72 O  O    0.0000   72
O        8.113902977    3.775206163    5.209438111 CORE   73 O  O    0.0000   73
O        8.305583291   -1.224697178    5.202051363 CORE   74 O  O    0.0000   74
O        0.964245899    2.016399837    5.212712781 CORE   75 O  O    0.0000   75
O        0.874366768   -3.029304670    5.233635175 CORE   76 O  O    0.0000   76
O        5.899711558    0.344928476    5.275394711 CORE   77 O  O    0.0000   77
O        5.627393589    5.487440008    5.314875846 CORE   78 O  O    0.0000   78
O        3.305888953   -1.441978813    5.350873196 CORE   79 O  O    0.0000   79
O        3.503393879    3.680486077    5.390628834 CORE   80 O  O    0.0000   80
O        3.417911881    6.220545542    6.584906961 CORE   81 O  O    0.0000   81
O        1.188730463    4.586745610    6.755083692 CORE   82 O  O    0.0000   82
O        3.413603304    1.331622226    6.610532716 CORE   83 O  O    0.0000   83
O        0.910954781   -0.444083869    6.783549939 CORE   84 O  O    0.0000   84
O        5.620711565    2.784955888    6.707471332 CORE   85 O  O    0.0000   85
O        8.123358253    1.009269470    6.880512584 CORE   86 O  O    0.0000   86
O        5.898461255   -2.245887105    6.736015081 CORE   87 O  O    0.0000   87
O        8.127629387   -3.879649808    6.906167736 CORE   88 O  O    0.0000   88
O        8.213165965   -1.339566765    8.100429829 CORE   89 O  O    0.0000   89
O        8.015643593    3.782904795    8.140177348 CORE   90 O  O    0.0000   90
O        0.917570725   -3.146594583    8.176225262 CORE   91 O  O    0.0000   91
O        1.189970754    1.995892194    8.215651044 CORE   92 O  O    0.0000   92
O        5.584132642    5.370207104    8.257458800 CORE   93 O  O    0.0000   93
O        5.673972780    0.324476814    8.278367480 CORE   94 O  O    0.0000   94
O        3.595844260    3.565596223    8.288981476 CORE   95 O  O    0.0000   95
O        3.404094466   -1.434309626    8.281616116 CORE   96 O  O    0.0000   96
O        8.156808945    1.241869960    9.789560858 CORE   97 O  O    0.0000   97
O        8.150939332   -3.847485958    9.534429750 CORE   98 O  O    0.0000   98
O        0.888263266   -0.642132498    9.805687094 CORE   99 O  O    0.0000   99
O        0.574363333    4.341202894    9.844123878 CORE  100 O  O    0.0000  100
O        5.831203294   -2.271220994    9.788716131 CORE  101 O  O    0.0000  101
O        5.785470956    3.085022443   10.291257412 CORE  102 O  O    0.0000  102
O        3.238314680   -4.115431081    9.760162323 CORE  103 O  O    0.0000  103
O        3.639787418    1.087729604    9.735884656 CORE  104 O  O    0.0000  104
O        3.272383453    3.564229270   10.879256248 CORE  105 O  O    0.0000  105
O        1.229882873    1.723914561   11.206385424 CORE  106 O  O    0.0000  106
O        3.398686945   -1.448091185   11.130022344 CORE  107 O  O    0.0000  107
O        0.914364483   -3.227138028   11.167970913 CORE  108 O  O    0.0000  108
O        5.674012543    0.326431260   11.286756150 CORE  109 O  O    0.0000  109
O        8.057009686   -1.508492101   11.225199184 CORE  110 O  O    0.0000  110
O        5.601335092   -4.599595406   11.280025359 CORE  111 O  O    0.0000  111
O        8.015203983   -6.438938318   11.599925187 CORE  112 O  O    0.0000  112
O        8.162105170   -3.785197995   12.554854704 CORE  113 O  O    0.0000  113
O        8.125644890    1.280769394   12.880353772 CORE  114 O  O    0.0000  114
O        1.007731814   -6.133384747   12.788603797 CORE  115 O  O    0.0000  115
O        1.061027974   -0.946045794   12.986401743 CORE  116 O  O    0.0000  116
O        4.712055778   -7.007334336   12.962009121 CORE  117 O  O    0.0000  117
O        5.750315205   -2.065194162   13.020106572 CORE  118 O  O    0.0000  118
O        3.375964952    0.696880390   12.610482886 CORE  119 O  O    0.0000  119
O        3.122674189   -4.169804377   12.951081030 CORE  120 O  O    0.0000  120
end
end
