# Supplementary material for: Homolytic H2 dissociation for enhanced hydrogenation catalysis on oxides
Source: Nat Commun. 2024 Jan 15;15:540. doi: 10.1038/s41467-024-44711-7 (PMC10789776; doi:10.1038/s41467-024-44711-7)
Supplement: Supplementary file 4 — Supplementary Data 1 [file 41467_2024_44711_MOESM4_ESM.zip › structure/epsu_111.arc]

!BIOSYM archive 2
PBC=ON
                      Energy         0          0.0472       -701.674528        C1
!DATE
PBC   10.20607700   10.73102900   30.84480000  118.62408700  120.24188600   76.03767700
Ga       8.848796748    0.640276471    0.918969860 CORE    1 Ga Ga   0.0000    1
Ga       2.636468871    7.535771253    0.698563515 CORE    2 Ga Ga   0.0000    2
Ga       4.440394674    4.994422989    0.517467342 CORE    3 Ga Ga   0.0000    3
Ga       4.010707287    1.860540498    1.566041349 CORE    4 Ga Ga   0.0000    4
Ga       6.536887285    2.754383431    0.973062836 CORE    5 Ga Ga   0.0000    5
Ga       5.737595512   -0.558467996    1.594421959 CORE    6 Ga Ga   0.0000    6
Ga       9.678553984    6.485922866    1.597515440 CORE    7 Ga Ga   0.0000    7
Ga       1.629663393    4.460683944    2.022484242 CORE    8 Ga Ga   0.0000    8
Ga       0.997330296    1.097477119    1.988547029 CORE    9 Ga Ga   0.0000    9
Ga       5.613957876    9.019777553    2.447691022 CORE   10 Ga Ga   0.0000   10
Ga       6.852981376    6.056320863    2.539206904 CORE   11 Ga Ga   0.0000   11
Ga       1.015051582    9.022203106    2.883128637 CORE   12 Ga Ga   0.0000   12
Ga       8.989716721    3.502111566    3.021378486 CORE   13 Ga Ga   0.0000   13
Ga       3.487406592    6.701317248    3.460257777 CORE   14 Ga Ga   0.0000   14
Ga       4.456061264    3.852535438    3.637830103 CORE   15 Ga Ga   0.0000   15
Ga       6.905913272    1.056223811    4.012026690 CORE   16 Ga Ga   0.0000   16
Ga       5.914776774   -1.878460411    4.230670211 CORE   17 Ga Ga   0.0000   17
Ga       0.589911785    6.024006062    4.640277121 CORE   18 Ga Ga   0.0000   18
Ga       1.733618983    3.008721403    4.773544253 CORE   19 Ga Ga   0.0000   19
Ga       0.874683588   -0.245467540    4.818621994 CORE   20 Ga Ga   0.0000   20
Ga       4.137479427    0.664964879    5.096589630 CORE   21 Ga Ga   0.0000   21
Ga       3.286803161   -2.425683971    5.439908693 CORE   22 Ga Ga   0.0000   22
Ga       7.003315086    4.666758264    5.493374760 CORE   23 Ga Ga   0.0000   23
Ga      -0.848750735    2.444112966    6.050084282 CORE   24 Ga Ga   0.0000   24
Ga      -1.824640913   -0.853440628    6.325434668 CORE   25 Ga Ga   0.0000   25
Ga       0.541583732   -3.129123427    6.695392462 CORE   26 Ga Ga   0.0000   26
Ga       4.167266129    4.118543831    6.915717628 CORE   27 Ga Ga   0.0000   27
Ga      -4.083106497   -3.253752545    6.981357571 CORE   28 Ga Ga   0.0000   28
Ga       6.580496115    1.826745721    7.397493776 CORE   29 Ga Ga   0.0000   29
Ga       0.911441270    4.692202686    7.328143905 CORE   30 Ga Ga   0.0000   30
Ga       1.985702352    1.729612600    7.745623600 CORE   31 Ga Ga   0.0000   31
Ga       4.475439599   -0.636916725    7.866272482 CORE   32 Ga Ga   0.0000   32
Ga       5.993630197    6.617356330    8.052141228 CORE   33 Ga Ga   0.0000   33
Ga      -1.894074723    4.232122489    8.574342676 CORE   34 Ga Ga   0.0000   34
Ga      -0.809915739    1.237068814    8.836981422 CORE   35 Ga Ga   0.0000   35
Ga      -1.809928875   -2.282276446    9.176197788 CORE   36 Ga Ga   0.0000   36
Ga       1.606828203   -1.320347564    8.920489873 CORE   37 Ga Ga   0.0000   37
Ga       0.623538608   -4.301787516    9.636176120 CORE   38 Ga Ga   0.0000   38
Ga       4.360130754    3.064723943    9.779126836 CORE   39 Ga Ga   0.0000   39
Ga      -3.635710735    0.525877467   10.302493219 CORE   40 Ga Ga   0.0000   40
Ga      -4.742112471   -2.676791059   10.446101050 CORE   41 Ga Ga   0.0000   41
Ga       0.583325542    5.261394916   10.689991618 CORE   42 Ga Ga   0.0000   42
Ga       1.596246120    2.313823449   11.157886416 CORE   43 Ga Ga   0.0000   43
Ga      -6.526995352   -5.176156724   10.979904389 CORE   44 Ga Ga   0.0000   44
Ga       3.846725545    0.206296926   11.017964836 CORE   45 Ga Ga   0.0000   45
Ga      -1.994426159    2.887551928   11.172500520 CORE   46 Ga Ga   0.0000   46
Ga      -1.007892128    0.139519526   11.611410985 CORE   47 Ga Ga   0.0000   47
Ga       0.491516570   -2.419602055   11.751838421 CORE   48 Ga Ga   0.0000   48
O       -9.678601921   -7.320140441   23.984609120 CORE   49 O  O    0.0000   49
O        1.248006832    6.068916448    0.937342366 CORE   50 O  O    0.0000   50
O        0.277629346    1.069311745    0.278962033 CORE   51 O  O    0.0000   51
O        5.467147707    1.120093799    0.550680693 CORE   52 O  O    0.0000   52
O       11.649008608    8.987132340    0.915531795 CORE   53 O  O    0.0000   53
O        6.896370296    8.796969371    1.117729147 CORE   54 O  O    0.0000   54
O      -11.805786796   -4.902367134   23.789891444 CORE   55 O  O    0.0000   55
O        8.009010669    5.875545026    1.115906945 CORE   56 O  O    0.0000   56
O        8.366818936    2.631399312    1.366079664 CORE   57 O  O    0.0000   57
O        3.165958448    3.569601854    1.153224930 CORE   58 O  O    0.0000   58
O        7.480071832    0.246867091    2.155250659 CORE   59 O  O    0.0000   59
O        2.754483933    0.529345444    1.927706525 CORE   60 O  O    0.0000   60
O        3.967480026    8.024381428    2.150496800 CORE   61 O  O    0.0000   61
O        9.411597262    8.197480866    2.437079769 CORE   62 O  O    0.0000   62
O        4.978051852    5.466806623    2.471928292 CORE   63 O  O    0.0000   63
O       -0.077982855    5.136455128    2.936602369 CORE   64 O  O    0.0000   64
O        5.538636593    2.592527469    2.679316397 CORE   65 O  O    0.0000   65
O        0.812009718    2.815509807    2.819799422 CORE   66 O  O    0.0000   66
O        5.269399702   -0.101418082    3.518949042 CORE   67 O  O    0.0000   67
O       -0.036489716   -0.076956867    3.153504871 CORE   68 O  O    0.0000   68
O        1.647296620    7.319389635    3.561222039 CORE   69 O  O    0.0000   69
O        6.725630268    7.643770114    3.637666836 CORE   70 O  O    0.0000   70
O        2.702977542    4.826380971    3.628488233 CORE   71 O  O    0.0000   71
O        7.528556335    4.673651004    3.702676283 CORE   72 O  O    0.0000   72
O        3.382999291    2.257222188    4.177937387 CORE   73 O  O    0.0000   73
O        8.457860062    2.176480249    4.305610323 CORE   74 O  O    0.0000   74
O       -2.566334435   -0.748006115    4.575956639 CORE   75 O  O    0.0000   75
O        2.675258732   -0.735821577    4.415490908 CORE   76 O  O    0.0000   76
O        9.248821718    7.019269039    5.119052860 CORE   77 O  O    0.0000   77
O        4.259400395    7.030583433    5.114339348 CORE   78 O  O    0.0000   78
O        0.215956804    4.092380363    5.338750705 CORE   79 O  O    0.0000   79
O        5.150007441    4.306581537    5.326601528 CORE   80 O  O    0.0000   80
O        5.886856300    1.416194635    5.598400511 CORE   81 O  O    0.0000   81
O        0.849805038    1.473415239    5.576226523 CORE   82 O  O    0.0000   82
O        4.886422281   -1.396611900    5.955378475 CORE   83 O  O    0.0000   83
O       -0.060940330   -1.387925773    5.958174092 CORE   84 O  O    0.0000   84
O        1.697307124    6.105280873    6.204218320 CORE   85 O  O    0.0000   85
O        6.869698859    6.380575005    6.323538063 CORE   86 O  O    0.0000   86
O        2.432397698    3.420520815    6.677609501 CORE   87 O  O    0.0000   87
O       -2.497453071    3.441609320    6.749774840 CORE   88 O  O    0.0000   88
O        3.375922349    0.666069333    6.865200108 CORE   89 O  O    0.0000   89
O       -1.756597681    0.912038434    7.014128814 CORE   90 O  O    0.0000   90
O        2.424808532   -2.220224200    7.348738111 CORE   91 O  O    0.0000   91
O       -2.645901226   -2.053378447    7.478076538 CORE   92 O  O    0.0000   92
O       -0.848226153    5.483952249    7.583550531 CORE   93 O  O    0.0000   93
O        4.148660465    5.816012081    7.794711330 CORE   94 O  O    0.0000   94
O        0.059378083    2.817924938    7.801817468 CORE   95 O  O    0.0000   95
O        5.137445285    2.995821483    8.027797173 CORE   96 O  O    0.0000   96
O        0.810604849    0.318709276    8.398100066 CORE   97 O  O    0.0000   97
O       -4.154992343    0.283652908    8.406464316 CORE   98 O  O    0.0000   98
O        4.958546576   -2.551429211    8.472638258 CORE   99 O  O    0.0000   99
O       -0.025564989   -2.559052744    8.522529270 CORE  100 O  O    0.0000  100
O       -3.466221325    5.222605382    9.056532938 CORE  101 O  O    0.0000  101
O        1.603130096    5.217860237    9.027238973 CORE  102 O  O    0.0000  102
O       -2.449393169    2.309088727    9.194306206 CORE  103 O  O    0.0000  103
O        2.576274910    2.465973413    9.441126585 CORE  104 O  O    0.0000  104
O        3.284627984   -0.517145941    9.350839236 CORE  105 O  O    0.0000  105
O       -1.704542699   -0.461602961    9.842513189 CORE  106 O  O    0.0000  106
O        1.734365647   -2.623630262   10.368340740 CORE  107 O  O    0.0000  107
O       -2.945177890   -3.309418178   10.261899824 CORE  108 O  O    0.0000  108
O       -1.076132955    4.353877065   10.296894164 CORE  109 O  O    0.0000  109
O        4.400011361    4.822438180   10.483465089 CORE  110 O  O    0.0000  110
O       -0.230141418    1.680891261   10.741622764 CORE  111 O  O    0.0000  111
O       -5.143734872    1.663963470   10.754506360 CORE  112 O  O    0.0000  112
O       -0.137981393   -1.032915644   12.711299965 CORE  113 O  O    0.0000  113
O       -4.721763164   -0.887360907   11.074670567 CORE  114 O  O    0.0000  114
O       -0.524294123   -3.816568902   11.169748804 CORE  115 O  O    0.0000  115
O       -5.979837453   -3.502500221   11.492495231 CORE  116 O  O    0.0000  116
O       -3.404785333    3.778743132   11.930930235 CORE  117 O  O    0.0000  117
O        1.270598493    3.972170881   11.868009072 CORE  118 O  O    0.0000  118
O       -2.573698549    1.120756827   11.847246236 CORE  119 O  O    0.0000  119
O        2.362961635    0.788995351   11.929813236 CORE  120 O  O    0.0000  120
end
end
