# Supplementary material for: Homolytic H2 dissociation for enhanced hydrogenation catalysis on oxides
Source: Nat Commun. 2024 Jan 15;15:540. doi: 10.1038/s41467-024-44711-7 (PMC10789776; doi:10.1038/s41467-024-44711-7)
Supplement: Supplementary file 4 — Supplementary Data 1 [file 41467_2024_44711_MOESM4_ESM.zip › structure/epsu_bulk.arc]

!BIOSYM archive 2
PBC=ON
                      Energy         0          0.0186       -240.054794        C1
!DATE
PBC    5.14081081    8.81706146    9.41947092   89.99966168   90.00012479   89.99684783
Ga       0.919537585    0.251862156    0.049362854 CORE    1 Ga Ga   0.0000    1
Ga       3.490114351    4.156654423    0.049343125 CORE    2 Ga Ga   0.0000    2
Ga       3.533816476    7.385733852    0.163460767 CORE    3 Ga Ga   0.0000    3
Ga       0.963369612    5.839828604    0.163457227 CORE    4 Ga Ga   0.0000    4
Ga       3.499141120    1.332214199    1.937951222 CORE    5 Ga Ga   0.0000    5
Ga       0.928930539    3.076337757    1.937922375 CORE    6 Ga Ga   0.0000    6
Ga       1.592785419    7.482871453    2.783804394 CORE    7 Ga Ga   0.0000    7
Ga       4.163067388    5.742804023    2.783781763 CORE    8 Ga Ga   0.0000    8
Ga       4.221735492    8.565233672    4.759165395 CORE    9 Ga Ga   0.0000    9
Ga       1.651172962    4.660427215    4.759138798 CORE   10 Ga Ga   0.0000   10
Ga       4.177922490    2.977250716    4.873226277 CORE   11 Ga Ga   0.0000   11
Ga       1.607475929    1.431384111    4.873259396 CORE   12 Ga Ga   0.0000   12
Ga       4.212315948    5.740750172    6.647630412 CORE   13 Ga Ga   0.0000   13
Ga       1.642138028    7.484868017    6.647689345 CORE   14 Ga Ga   0.0000   14
Ga       3.548484015    1.334269017    7.493499506 CORE   15 Ga Ga   0.0000   15
Ga       0.978221416    3.074331824    7.493499130 CORE   16 Ga Ga   0.0000   16
O        0.154198467    7.286124856    1.268350964 CORE   17 O  O    0.0000   17
O        2.724548101    5.939457445    1.268334976 CORE   18 O  O    0.0000   18
O        5.031316368    4.533839696    1.333984782 CORE   19 O  O    0.0000   19
O        2.461127313    8.691742876    1.333974177 CORE   20 O  O    0.0000   20
O        2.700779156    2.943584697    1.386899482 CORE   21 O  O    0.0000   21
O        0.130351910    1.464919435    1.386857360 CORE   22 O  O    0.0000   22
O        0.783464273    5.909863908    3.577361511 CORE   23 O  O    0.0000   23
O        3.353953794    7.315754791    3.577354157 CORE   24 O  O    0.0000   24
O        0.791458986    3.005248448    3.834332071 CORE   25 O  O    0.0000   25
O        3.361781209    1.403319814    3.834326940 CORE   26 O  O    0.0000   26
O        3.348154748    4.390368167    3.879637488 CORE   27 O  O    0.0000   27
O        0.777507047    0.018174559    3.879600292 CORE   28 O  O    0.0000   28
O        4.987048391    1.530961944    5.978051526 CORE   29 O  O    0.0000   29
O        2.416719588    2.877629283    5.978047124 CORE   30 O  O    0.0000   30
O        2.680143069    0.125375154    6.043699218 CORE   31 O  O    0.0000   31
O        0.109957523    4.283241762    6.043699143 CORE   32 O  O    0.0000   32
O        2.440533522    5.873501391    6.096607884 CORE   33 O  O    0.0000   33
O        5.010930531    7.352211992    6.096553958 CORE   34 O  O    0.0000   34
O        1.787320459    1.501395822    8.287130295 CORE   35 O  O    0.0000   35
O        4.357789164    2.907285098    8.287142147 CORE   36 O  O    0.0000   36
O        1.779489023    7.413817887    8.544107117 CORE   37 O  O    0.0000   37
O        4.349824813    5.811882923    8.544128087 CORE   38 O  O    0.0000   38
O        4.363773789    8.798954454    8.589394296 CORE   39 O  O    0.0000   39
O        1.793139077    4.426785622    8.589445779 CORE   40 O  O    0.0000   40
end
end
