# Supplementary material for: Homolytic H2 dissociation for enhanced hydrogenation catalysis on oxides
Source: Nat Commun. 2024 Jan 15;15:540. doi: 10.1038/s41467-024-44711-7 (PMC10789776; doi:10.1038/s41467-024-44711-7)
Supplement: Supplementary file 5 — Source Data [file 41467_2024_44711_MOESM5_ESM.xlsx]

## Sheet: Figure 1a
		Wavenumbers	Ga[Oct]	Wavenumbers	Ga[Tet]	Wavenumbers	IR	Wavenumbers	baseline	Wavenumbers	Fit
Figure 1a		1801.19	5.67493e-06	1801.19	5.67428e-06	1801.19	5.67493e-06	1801.19	0	1855.18	-1.57641e-05
		1816	5.67943e-06	1820.92	5.67428e-06	1803.7	5.67522e-06	1803.12	0	1857.11	-5.63692e-05
		1830.82	5.70932e-06	1840.66	5.67428e-06	1806.21	5.67562e-06	1805.05	0	1859.04	-1.16291e-05
		1845.63	5.87972e-06	1860.39	5.67428e-06	1808.72	5.67618e-06	1806.97	0	1860.97	6.34511e-05
		1860.44	6.71773e-06	1880.13	5.67428e-06	1811.23	5.67697e-06	1808.9	0	1862.9	8.3056e-05
		1875.26	1.02958e-05	1899.86	5.67428e-06	1813.74	5.67807e-06	1810.83	0	1864.83	7.65633e-05
		1890.07	2.36648e-05	1919.6	5.67429e-06	1816.25	5.6796e-06	1812.76	0	1866.76	5.09459e-05
		1904.89	6.76653e-05	1939.33	5.67891e-06	1818.76	5.68172e-06	1814.69	0	1868.68	6.12281e-06
		1919.7	0.000194877	1959.07	6.20957e-06	1821.27	5.68464e-06	1816.62	0	1870.61	-4.77522e-05
		1934.51	0.000507784	1978.8	2.74714e-05	1823.78	5.68864e-06	1818.54	0	1872.54	-1.57641e-05
		1935.94	0.000552273	1979.91	3.17871e-05	1826.29	5.69409e-06	1820.47	0	1874.47	-5.63692e-05
		1938.69	0.000645844	1982.03	4.23803e-05	1828.8	5.7015e-06	1822.4	0	1876.4	-1.16291e-05
		1941.29	0.000744198	1984.04	5.59428e-05	1831.31	5.71152e-06	1824.33	0	1878.33	6.34511e-05
		1943.76	0.000845518	1985.94	7.28594e-05	1833.82	5.72501e-06	1826.26	0	1880.26	8.3056e-05
		1946.09	0.000947854	1987.74	9.34353e-05	1836.33	5.7431e-06	1828.19	0	1882.18	7.65633e-05
		1948.3	0.00105	1989.45	0.000117856	1838.84	5.76724e-06	1830.12	0	1884.11	5.09459e-05
		1950.38	0.00115	1991.05	0.000146145	1841.35	5.79933e-06	1832.04	0	1886.04	-2.03221e-05
		1952.33	0.00124	1992.56	0.00017813	1843.86	5.8418e-06	1833.97	0	1887.97	5.72215e-06
		1954.17	0.00133	1993.98	0.000213422	1846.37	5.89775e-06	1835.9	0	1889.9	3.34722e-05
		1955.89	0.00141	1995.31	0.000251407	1848.88	5.97117e-06	1837.83	0	1891.83	5.34903e-05
		1957.51	0.00149	1996.56	0.000291269	1851.39	6.0671e-06	1839.76	0		4.92109e-05
		1959.01	0.00155	1997.72	0.000332036	1853.9	6.19192e-06	1841.69	0		3.20269e-05
		1960.41	0.00161	1998.8	0.000372653	1856.41	6.35367e-06	1843.61	0		5.81005e-06
		1961.71	0.00166	1999.8	0.000412068	1858.92	6.56241e-06	1845.54	0		6.86142e-06
		1962.92	0.0017	2000.73	0.000449321	1861.43	6.8307e-06	1847.47	0	1901.47	1.10864e-05
		1964.03	0.00174	2001.59	0.000483622	1863.94	7.17414e-06	1849.4	0	1903.4	4.78122e-06
		1965.05	0.00177	2002.38	0.000514405	1866.45	7.61204e-06	1851.33	0	1905.33	2.08167e-06
		1965.99	0.00179	2003.11	0.000541345	1868.96	8.16818e-06	1853.26	0	1907.25	1.6547e-05
		1966.84	0.00182	2003.77	0.000564353	1871.47	8.87174e-06	1855.18	0	1909.18	3.22642e-05
		1967.62	0.00183	2004.37	0.000583543	1873.98	9.75839e-06	1857.11	0	1911.11	1.52638e-05
		1968.33	0.00184	2004.91	0.000599183	1876.49	1.08715e-05	1859.04	0	1913.04	1.81113e-06
		1968.96	0.00185	2005.4	0.000611643	1879	1.22636e-05	1860.97	0	1914.97	3.22319e-05
		1969.53	0.00186	2005.84	0.000621347	1881.51	1.39983e-05	1862.9	0	1916.9	8.3762e-05
		1970.03	0.00187	2006.23	0.000628734	1884.02	1.61518e-05	1864.83	0	1918.82	0.000179951
		1970.48	0.00187	2006.57	0.000634225	1886.53	1.88154e-05	1866.76	0	1920.75	0.000278784
		1970.87	0.00187	2006.87	0.000638206	1889.04	2.2098e-05	1868.68	0	1922.68	0.000350607
		1971.21	0.00188	2007.13	0.000641016	1891.54	2.61289e-05	1870.61	0	1924.61	0.000408857
		1971.5	0.00188	2007.36	0.00064294	1894.05	3.10608e-05	1872.54	0	1926.54	0.000460157
		1971.74	0.00188	2007.55	0.000644215	1896.56	3.70734e-05	1874.47	0	1928.47	0.000472903
		1971.94	0.00188	2007.7	0.000645027	1899.07	4.4377e-05	1876.4	0	1930.39	0.000430506
		1972.11	0.00188	2007.83	0.00064552	1901.58	5.32164e-05	1878.33	0	1932.32	0.000413864
		1972.25	0.00188	2007.94	0.000645804	1904.09	6.38751e-05	1880.26	0	1934.25	0.000453967
		1972.35	0.00188	2008.02	0.000645957	1906.6	7.66791e-05	1882.18	0	1936.18	0.000511473
		1972.43	0.00188	2008.08	0.000646032	1909.11	9.20007e-05	1884.11	0	1938.11	0.000609494
		1972.48	0.00188	2008.12	0.000646064	1911.62	0.000110262	1886.04	0	1940.04	0.000701164
		1972.52	0.00188	2008.15	0.000646077	1914.13	0.000131935	1887.97	0	1941.97	0.000792708
		1972.55	0.00188	2008.17	0.00064608	1916.64	0.000157545	1889.9	0	1943.89	0.000884332
		1972.56	0.00188	2008.18	0.000646081	1919.15	0.000187665	1891.83	0	1945.82	0.000972595
		1972.56	0.00188	2008.18	0.000646081	1921.66	0.000222913	1893.75	0	1947.75	0.00105
		1972.56	0.00188	2008.18	0.000646081	1924.17	0.00026394	1895.68	0	1949.68	0.00113
		1972.56	0.00188	2008.18	0.000646081	1926.68	0.000311409	1897.61	0	1951.61	0.0012
		1972.57	0.00188	2008.19	0.000646081	1929.19	0.000365978	1899.54	0	1953.54	0.00127
		1972.58	0.00188	2008.2	0.00064608	1931.7	0.000428257	1901.47	0	1955.46	0.00134
		1972.62	0.00188	2008.22	0.000646075	1934.21	0.000498767	1903.4	0	1957.39	0.00145
		1972.67	0.00188	2008.25	0.000646057	1936.72	0.000577878	1905.33	0	1959.32	0.00157
		1972.74	0.00188	2008.3	0.00064601	1939.23	0.000665743	1907.25	0	1961.25	0.00166
		1972.85	0.00188	2008.38	0.000645901	1941.74	0.000762207	1909.18	0	1963.18	0.00173
		1972.99	0.00188	2008.47	0.00064568	1944.25	0.000866729	1911.11	0	1965.11	0.00182
		1973.16	0.00188	2008.6	0.000645269	1946.76	0.000978283	1913.04	0	1967.04	0.00189
		1973.39	0.00188	2008.75	0.000644555	1949.27	0.0011	1914.97	0	1968.96	0.00194
		1973.66	0.00188	2008.94	0.000643381	1951.78	0.00122	1916.9	0	1970.89	0.00196
		1973.99	0.00188	2009.17	0.00064154	1954.29	0.00134	1918.82	0	1972.82	0.00194
		1974.38	0.00187	2009.44	0.000638765	1956.8	0.00145	1920.75	0	1974.75	0.0019
		1974.83	0.00187	2009.75	0.000634723	1959.31	0.00157	1922.68	0	1976.68	0.00186
		1975.35	0.00186	2010.12	0.000629017	1961.82	0.00167	1924.61	0	1978.61	0.0018
		1975.95	0.00186	2010.53	0.000621186	1964.33	0.00175	1926.54	0	1980.54	0.00173
		1976.62	0.00185	2011	0.000610724	1966.84	0.00182	1928.47	0	1982.46	0.00168
		1977.38	0.00183	2011.53	0.000597103	1969.35	0.00186	1930.39	0	1984.39	0.00166
		1978.23	0.00182	2012.12	0.000579819	1971.86	0.00189	1932.32	0	1986.32	0.00163
		1979.18	0.00179	2012.77	0.000558443	1974.37	0.00188	1934.25	0	1988.25	0.0016
		1980.22	0.00177	2013.49	0.000532695	1976.88	0.00186	1936.18	0	1990.18	0.00156
		1981.36	0.00173	2014.29	0.000502508	1979.39	0.00181	1938.11	0	1992.11	0.00152
		1982.62	0.00169	2015.16	0.000468089	1981.9	0.00175	1940.04	0	1994.04	0.00146
		1983.99	0.00164	2016.11	0.000429957	1984.41	0.00168	1941.97	0	1995.96	0.0014
		1985.48	0.00158	2017.14	0.000388932	1986.92	0.00159	1943.89	0	1997.89	0.00135
		1987.09	0.00151	2018.26	0.000346087	1989.43	0.00151	1945.82	0	1999.82	0.00132
		1988.83	0.00143	2019.47	0.000302658	1991.94	0.00144	1947.75	0	2001.75	0.00132
		1990.71	0.00134	2020.77	0.000259922	1994.45	0.00138	1949.68	0	2003.68	0.00133
		1992.72	0.00125	2022.17	0.000219083	1996.96	0.00134	1951.61	0	2005.61	0.00131
		1994.88	0.00114	2023.67	0.00018116	1999.47	0.00132	1953.54	0	2007.53	0.00127
		1997.19	0.00103	2025.27	0.000146924	2001.98	0.00131	1955.46	0	2009.46	0.00121
		1999.65	0.000920132	2026.98	0.000116859	2004.49	0.0013	1957.39	0	2011.39	0.00113
		2002.27	0.000807478	2028.8	9.11714e-05	2007	0.00126	1959.32	0	2013.32	0.00102
		2005.05	0.00069695	2030.73	6.98179e-05	2009.51	0.00117	1961.25	0	2015.25	0.000892524
		2008.01	0.0005911	2032.78	5.25544e-05	2012.02	0.00104	1963.18	0	2017.18	0.00075571
		2011.13	0.000492201	2034.94	3.89914e-05	2014.53	0.000887109	1965.11	0	2019.11	0.000632582
		2014.44	0.000402084	2037.24	2.86496e-05	2017.04	0.000728237	1967.04	0	2021.03	0.000527197
		2017.92	0.00032203	2039.66	2.10092e-05	2019.55	0.00058385	1968.96	0	2022.96	0.000432802
		2021.6	0.000252719	2042.21	1.55523e-05	2022.06	0.000461494	1970.89	0	2024.89	0.000349347
		2023.51	0.000222146	2043.53	1.34895e-05	2024.57	0.000362101	1972.82	0	2026.82	0.000292234
		2051.23	3.07234e-05	2069.25	5.70879e-06	2027.08	0.000283325	1974.75	0	2028.75	0.00026182
		2078.94	7.56114e-06	2094.96	5.6743e-06	2029.59	0.00022174	1976.68	0	2030.67	0.000239767
		2106.66	5.76325e-06	2120.67	5.67428e-06	2032.1	0.000173935	1978.61	0	2032.6	0.000214581
		2134.37	5.6768e-06	2146.39	5.67428e-06	2034.61	0.000136937	1980.54	0	2034.53	0.000190223
		2162.09	5.67432e-06	2172.1	5.67428e-06	2037.12	0.000108312	1982.46	0	2036.46	0.000182796
		2189.8	5.67428e-06	2197.81	5.67428e-06	2039.63	8.6137e-05	1984.39	0	2038.39	0.000186827
		2217.52	5.67428e-06	2223.52	5.67428e-06	2042.14	6.89153e-05	1986.32	0	2040.32	0.000174387
		2245.23	5.67428e-06	2249.24	5.67428e-06	2044.65	5.5498e-05	1988.25	0	2042.25	0.000145149
		2272.95	5.67428e-06	2274.95	5.67428e-06	2047.16	4.50073e-05	1990.18	0	2044.17	0.000109076
		2300.66	5.67428e-06	2300.66	5.67428e-06	2049.67	3.67745e-05	1992.11	0	2046.1	0.000109076
						2052.18	3.02904e-05	1994.04	0	2048.03	0.000109076
						2054.69	2.51671e-05	1995.96	0	2049.96	0.000109076
						2057.2	2.11081e-05	1997.89	0	2051.89	4.98847e-05
						2059.71	1.78856e-05	1999.82	0	2053.82	5.21092e-05
						2062.22	1.53239e-05	2001.75	0	2055.75	5.43338e-05
						2064.73	1.32863e-05	2003.68	0	2057.67	5.65584e-05
						2067.24	1.1666e-05	2005.61	0	2059.6	5.8783e-05
						2069.75	1.03786e-05	2007.53	0	2061.53	6.10075e-05
						2072.26	9.35728e-06	2009.46	0	2063.46	6.32321e-05
						2074.77	8.54872e-06	2011.39	0	2065.39	6.54567e-05
						2077.28	7.91022e-06	2013.32	0	2067.32	6.76813e-05
						2079.79	7.40747e-06	2015.25	0	2069.24	6.99058e-05
						2082.3	7.0129e-06	2017.18	0	2071.17	7.21304e-05
						2084.81	6.70429e-06	2019.11	0	2073.1	7.4355e-05
						2087.32	6.4638e-06	2021.03	0	2075.03	7.65796e-05
						2089.83	6.2771e-06	2022.96	0	2076.96	7.88041e-05
						2092.34	6.13273e-06	2024.89	0	2078.89	5.97621e-05
						2094.85	6.02154e-06	2026.82	0	2080.82	4.59305e-05
						2097.36	5.93626e-06	2028.75	0	2082.74	2.97489e-05
						2099.87	5.87111e-06	2030.67	0	2084.67	1.40326e-05
						2102.38	5.82156e-06	2032.6	0	2086.6	1.59341e-05
						2104.89	5.78402e-06	2034.53	0	2088.53	3.16127e-05
						2107.4	5.75571e-06	2036.46	0	2090.46	4.9093e-05
						2109.91	5.73445e-06	2038.39	0	2092.39	6.88105e-05
						2112.42	5.71855e-06	2040.32	0	2094.32	7.976e-05
						2114.93	5.70672e-06	2042.25	0	2096.24	7.81153e-05
						2117.44	5.69794e-06	2044.17	0	2098.17	7.93017e-05
						2119.95	5.69147e-06	2046.1	0		7.03227e-05
						2122.46	5.68671e-06	2048.03	0		4.77366e-05
						2124.97	5.68323e-06	2049.96	0		2.98881e-05
						2127.48	5.6807e-06	2051.89	0	2105.89	2.4074e-05
						2129.99	5.67886e-06	2053.82	0	2107.81	4.10135e-05
						2132.5	5.67754e-06	2055.75	0	2109.74	7.81153e-05
						2135.01	5.67659e-06	2057.67	0	2111.67	7.93017e-05
						2137.52	5.67591e-06	2059.6	0	2113.6	7.03227e-05
						2140.03	5.67542e-06	2061.53	0	2115.53	7.81153e-05
						2142.54	5.67508e-06	2063.46	0	2117.46	7.93017e-05
						2145.05	5.67484e-06	2065.39	0	2119.39	7.03227e-05
						2147.56	5.67467e-06	2067.32	0	2121.31	4.77366e-05
						2150.07	5.67455e-06	2069.24	0	2123.24	2.98881e-05
						2152.58	5.67446e-06	2071.17	0	2125.17	6.02672e-05
						2155.09	5.67441e-06	2073.1	0	2127.1	3.19737e-05
						2157.6	5.67437e-06	2075.03	0	2129.03	1.13844e-05
						2160.11	5.67434e-06	2076.96	0	2130.96	-9.38573e-06
						2162.62	5.67432e-06	2078.89	0	2132.88	-2.05432e-05
						2165.13	5.67431e-06	2080.82	0	2134.81	-1.36855e-05
						2167.64	5.6743e-06	2082.74	0	2136.74	0
						2170.15	5.67429e-06	2084.67	0	2138.67	2.65e-05
						2172.66	5.67429e-06	2086.6	0	2140.6	3.48721e-05
						2175.17	5.67429e-06	2088.53	0	2142.53	2.47314e-05
						2177.68	5.67429e-06	2090.46	0	2144.45	1.18505e-05
						2180.19	5.67428e-06	2092.39	0		1.3661e-05
						2182.7	5.67428e-06	2094.32	0
						2185.2	5.67428e-06	2096.24	0
						2187.71	5.67428e-06	2098.17	0
						2190.22	5.67428e-06	2100.1	0
						2192.73	5.67428e-06	2102.03	0
						2195.24	5.67428e-06	2103.96	0
						2197.75	5.67428e-06	2105.89	0
						2200.26	5.67428e-06	2107.81	0
						2202.77	5.67428e-06	2109.74	0
						2205.28	5.67428e-06	2111.67	0
						2207.79	5.67428e-06	2113.6	0
						2210.3	5.67428e-06	2115.53	0
						2212.81	5.67428e-06	2117.46	0
						2215.32	5.67428e-06	2119.39	0
						2217.83	5.67428e-06	2121.31	0
						2220.34	5.67428e-06	2123.24	0
						2222.85	5.67428e-06	2125.17	0
						2225.36	5.67428e-06	2127.1	0
						2227.87	5.67428e-06	2129.03	0
						2230.38	5.67428e-06	2130.96	0
						2232.89	5.67428e-06	2132.88	0
						2235.4	5.67428e-06	2134.81	0
						2237.91	5.67428e-06	2136.74	0
						2240.42	5.67428e-06	2138.67	0
						2242.93	5.67428e-06	2140.6	0
						2245.44	5.67428e-06	2142.53	0
						2247.95	5.67428e-06	2144.45	0
						2250.46	5.67428e-06	2146.38	0
						2252.97	5.67428e-06	2148.31	0
						2255.48	5.67428e-06	2150.24	0
						2257.99	5.67428e-06	2152.17	0
						2260.5	5.67428e-06	2154.1	0
						2263.01	5.67428e-06	2156.03	0
						2265.52	5.67428e-06	2157.95	0
						2268.03	5.67428e-06	2159.88	0
						2270.54	5.67428e-06	2161.81	0
						2273.05	5.67428e-06	2163.74	0
						2275.56	5.67428e-06	2165.67	0
						2278.07	5.67428e-06	2167.6	0
						2280.58	5.67428e-06	2169.53	0
						2283.09	5.67428e-06	2171.45	0
						2285.6	5.67428e-06	2173.38	0
						2288.11	5.67428e-06	2175.31	0
						2290.62	5.67428e-06	2177.24	0
						2293.13	5.67428e-06	2179.17	0
						2295.64	5.67428e-06	2181.1	0
						2298.15	5.67428e-06	2183.02	0
						2300.66	5.67428e-06	2184.95	0
								2186.88	0
								2188.81	0
								2190.74	0
								2192.67	0
								2194.59	0
								2196.52	0
								2198.45	0
								2200.38	0
								2202.31	0
								2204.24	0
								2206.17	0
								2208.09	0
								2210.02	0
								2211.95	0
								2213.88	0
								2215.81	0
								2217.74	0
								2219.66	0
								2221.59	0
								2223.52	0
								2225.45	0
								2227.38	0
								2229.31	0
								2231.24	0
								2233.16	0
								2235.09	0
								2237.02	0
								2238.95	0
								2240.88	0
								2242.81	0
								2244.74	0
								2246.66	0
								2248.59	0
								2250.52	0
								2252.45	0
								2254.38	0
								2256.31	0
								2258.24	0
								2260.16	0
								2262.09	0
								2264.02	0
								2265.95	0
								2267.88	0
								2269.8	0
								2271.73	0
								2273.66	0
								2275.59	0
								2277.52	0
								2279.45	0
								2281.38	0
								2283.3	0
								2285.23	0
								2287.16	0
								2289.09	0
								2291.02	0
								2292.95	0
								2294.88	0
								2296.8	0
								2298.73	0
								2300.66	0

## Sheet: Figure 1b
Figure 1b
		Wavenumbers	Ga[Oct]	Wavenumbers	Ga[Tet]	Wavenumbers	IR	Wavenumbers	baseline	Wavenumbers	Fit
		1800.22	4.92764e-05	1800.22	4.92764e-05	1800.22	4.92764e-05	1800.22	0	1856.15	0.0001185
		1816.22	4.92764e-05	1818.52	4.92764e-05	1802.74	4.92764e-05	1801.19	0	1857.11	0.000120272
		1832.21	4.92764e-05	1836.82	4.92764e-05	1805.25	4.92764e-05	1802.15	0	1858.08	0.000122421
		1848.21	4.92764e-05	1855.12	4.92764e-05	1807.77	4.92764e-05	1803.12	0	1859.04	0.000112976
		1864.2	4.92764e-05	1873.42	4.92764e-05	1810.28	4.92764e-05	1804.08	0	1860.01	8.42658e-05
		1880.2	4.92779e-05	1891.72	4.92764e-05	1812.8	4.92764e-05	1805.05	0	1860.97	7.18954e-05
		1896.19	4.93837e-05	1910.02	4.92764e-05	1815.31	4.92764e-05	1806.01	0	1861.93	5.85669e-05
		1912.19	5.28384e-05	1928.32	4.92764e-05	1817.83	4.92764e-05	1806.97	0	1862.9	4.60794e-05
		1928.18	0.000104984	1946.62	4.92766e-05	1820.34	4.92764e-05	1807.94	0	1863.86	3.08103e-05
		1944.18	0.000459655	1964.92	5.07474e-05	1822.86	4.92764e-05	1808.9	0	1864.83	2.22745e-05
		1945.47	0.000515853	1966.31	5.17835e-05	1825.37	4.92764e-05	1809.87	0	1865.79	1.77707e-05
		1947.95	0.000638379	1968.96	5.58817e-05	1827.89	4.92764e-05	1810.83	0	1866.76	1.49436e-05
		1950.31	0.000772005	1971.48	6.472e-05	1830.4	4.92764e-05	1811.8	0	1867.72	1.26556e-05
		1952.54	0.000913328	1973.87	8.17097e-05	1832.92	4.92764e-05	1812.76	0	1868.68	2.2392e-06
		1954.66	0.00106	1976.13	0.000111143	1835.43	4.92764e-05	1813.72	0	1869.65	-1.86517e-05
		1956.65	0.0012	1978.26	0.000157566	1837.95	4.92764e-05	1814.69	0	1870.61	-1.72453e-05
		1958.53	0.00135	1980.28	0.000224858	1840.46	4.92764e-05	1815.65	0	1871.58	-1.01814e-05
		1960.3	0.00148	1982.17	0.000315267	1842.97	4.92764e-05	1816.62	0	1872.54	-9.39151e-06
		1961.96	0.00161	1983.95	0.000428735	1845.49	4.92764e-05	1817.58	0	1873.51	-1.27088e-06
		1963.52	0.00173	1985.62	0.000562712	1848	4.92764e-05	1818.54	0	1874.47	1.5838e-05
		1964.98	0.00184	1987.18	0.000712487	1850.52	4.92764e-05	1819.51	0	1875.43	3.9581e-05
		1966.34	0.00193	1988.63	0.000871931	1853.03	4.92764e-05	1820.47	0	1876.4	4.80811e-05
		1967.61	0.00201	1989.99	0.00103	1855.55	4.92764e-05	1821.44	0	1877.36	4.7132e-05
		1968.79	0.00209	1991.25	0.00119	1858.06	4.92764e-05	1822.4	0	1878.33	4.62518e-05
		1969.88	0.00215	1992.41	0.00134	1860.58	4.92764e-05	1823.37	0	1879.29	5.32635e-05
		1970.88	0.0022	1993.49	0.00148	1863.09	4.92764e-05	1824.33	0	1880.26	7.11545e-05
		1971.81	0.00224	1994.48	0.0016	1865.61	4.92764e-05	1825.29	0	1881.22	0.000107222
		1972.66	0.00228	1995.39	0.00171	1868.12	4.92765e-05	1826.26	0	1882.18	0.000133358
		1973.43	0.00231	1996.22	0.0018	1870.64	4.92765e-05	1827.22	0	1883.15	0.000147055
		1974.14	0.00233	1996.97	0.00188	1873.15	4.92766e-05	1828.19	0	1884.11	0.000138676
		1974.78	0.00235	1997.65	0.00194	1875.67	4.92768e-05	1829.15	0	1885.08	0.000105751
		1975.35	0.00236	1998.26	0.00198	1878.18	4.92773e-05	1830.12	0	1886.04	9.09041e-05
		1975.86	0.00237	1998.81	0.00202	1880.7	4.92782e-05	1831.08	0	1887.01	8.58621e-05
		1976.32	0.00238	1999.3	0.00205	1883.21	4.928e-05	1832.04	0	1887.97	7.88894e-05
		1976.72	0.00238	1999.73	0.00207	1885.73	4.92836e-05	1833.01	0	1888.93	6.11442e-05
		1977.07	0.00239	2000.11	0.00208	1888.24	4.92906e-05	1833.97	0	1889.9	2.46094e-05
		1977.38	0.00239	2000.44	0.00209	1890.76	4.93039e-05	1834.94	0	1890.86	5.25587e-06
		1977.64	0.00239	2000.72	0.0021	1893.27	4.93286e-05	1835.9	0	1891.83	0
		1977.86	0.0024	2000.95	0.00211	1895.78	4.93736e-05	1836.87	0	1892.79	1.12276e-05
		1978.05	0.0024	2001.15	0.00211	1898.3	4.94541e-05	1837.83	0	1893.76	2.66584e-05
		1978.2	0.0024	2001.31	0.00211	1900.81	4.95953e-05	1838.79	0	1894.72	3.33336e-05
		1978.32	0.0024	2001.44	0.00211	1903.33	4.98382e-05	1839.76	0	1895.68	3.29717e-05
		1978.42	0.0024	2001.54	0.00211	1905.84	5.02479e-05	1840.72	0		2.15702e-05
		1978.49	0.0024	2001.62	0.00211	1908.36	5.09255e-05	1841.69	0		-1.78379e-06
		1978.54	0.0024	2001.67	0.00211	1910.87	5.20242e-05	1842.65	0		-2.07907e-05
		1978.57	0.0024	2001.71	0.00211	1913.39	5.37704e-05	1843.61	0		-2.2111e-05
		1978.59	0.0024	2001.73	0.00211	1915.9	5.64907e-05	1844.58	0		-2.54834e-05
		1978.6	0.0024	2001.74	0.00211	1918.42	6.06442e-05	1845.54	0	1901.47	-2.33732e-05
		1978.61	0.0024	2001.75	0.00211	1920.93	6.68588e-05	1846.51	0	1902.43	-1.42111e-05
		1978.61	0.0024	2001.75	0.00211	1923.45	7.59693e-05	1847.47	0	1903.4	-2.04581e-05
		1978.61	0.0024	2001.75	0.00211	1925.96	8.90534e-05	1848.44	0	1904.36	-3.9928e-05
		1978.61	0.0024	2001.75	0.00211	1928.48	0.000107458	1849.4	0	1905.33	-7.34861e-05
		1978.63	0.0024	2001.77	0.00211	1930.99	0.00013281	1850.36	0	1906.29	-8.70828e-05
		1978.65	0.0024	2001.79	0.00211	1933.51	0.000166996	1851.33	0	1907.25	-7.764e-05
		1978.7	0.0024	2001.84	0.00211	1936.02	0.000212115	1852.29	0	1908.22	-5.51732e-05
		1978.77	0.0024	2001.9	0.00211	1938.54	0.000270373	1853.26	0	1909.18	-3.4278e-05
		1978.86	0.0024	2001.99	0.00211	1941.05	0.00034394	1854.22	0	1910.15	-3.55905e-05
		1978.99	0.0024	2002.11	0.00211	1943.57	0.000434744	1855.18	0	1911.11	-5.72097e-05
		1979.15	0.00239	2002.27	0.00211	1946.08	0.000544233	1856.15	0	1912.08	-7.37152e-05
		1979.35	0.00239	2002.46	0.00211	1948.59	0.000673104	1857.11	0	1913.04	-7.85882e-05
		1979.6	0.00239	2002.7	0.00211	1951.11	0.000821033	1858.08	0	1914	-6.75176e-05
		1979.9	0.00238	2002.98	0.00211	1953.62	0.000986441	1859.04	0	1914.97	-5.25244e-05
		1980.25	0.00237	2003.32	0.0021	1956.14	0.00117	1860.01	0	1915.93	-4.14146e-05
		1980.66	0.00235	2003.71	0.0021	1958.65	0.00136	1860.97	0	1916.9	-4.58221e-05
		1981.13	0.00233	2004.16	0.00209	1961.17	0.00155	1861.93	0	1917.86	-5.17605e-05
		1981.67	0.0023	2004.67	0.00209	1963.68	0.00174	1862.9	0	1918.83	-3.34137e-05
		1982.28	0.00225	2005.26	0.00208	1966.2	0.00192	1863.86	0	1919.79	5.04324e-06
		1982.96	0.0022	2005.91	0.00206	1968.71	0.00209	1864.83	0	1920.75	2.72394e-05
		1983.73	0.00212	2006.65	0.00204	1971.23	0.00223	1865.79	0	1921.72	3.83555e-05
		1984.58	0.00203	2007.46	0.00202	1973.74	0.00235	1866.76	0	1922.68	4.78621e-05
		1985.52	0.00192	2008.36	0.00198	1976.26	0.00244	1867.72	0	1923.65	4.732e-05
		1986.56	0.00179	2009.35	0.00195	1978.77	0.00252	1868.68	0	1924.61	3.05001e-05
		1987.7	0.00164	2010.44	0.0019	1981.29	0.00254	1869.65	0	1925.57	8.43916e-06
		1988.93	0.00147	2011.62	0.00184	1983.8	0.00248	1870.61	0	1926.54	4.00728e-06
		1990.28	0.00128	2012.91	0.00177	1986.32	0.0024	1871.58	0	1927.5	2.5544e-05
		1991.74	0.00109	2014.3	0.00169	1988.83	0.00233	1872.54	0	1928.47	5.04118e-05
		1993.31	0.000892857	2015.81	0.0016	1991.35	0.0023	1873.51	0	1929.43	6.10241e-05
		1995	0.000706533	2017.43	0.00149	1993.86	0.00231	1874.47	0	1930.39	7.20305e-05
		1996.82	0.000536985	2019.17	0.00138	1996.38	0.00234	1875.43	0	1931.36	7.22841e-05
		1998.78	0.000391422	2021.03	0.00125	1998.89	0.00236	1876.4	0	1932.32	6.63263e-05
		2000.86	0.000274363	2023.02	0.00112	2001.4	0.00231	1877.36	0	1933.29	7.24857e-05
		2003.08	0.000186892	2025.15	0.000978051	2003.92	0.00221	1878.33	0	1934.25	9.6415e-05
		2005.45	0.000126697	2027.41	0.000839297	2006.43	0.00211	1879.29	0	1935.22	0.000144265
		2007.97	8.89213e-05	2029.82	0.000703721	2008.95	0.00199	1880.26	0	1936.18	0.000193368
		2010.63	6.75356e-05	2032.37	0.000575484	2011.46	0.00186	1881.22	0	1937.14	0.000218486
		2013.46	5.67423e-05	2035.07	0.000458442	2013.98	0.00171	1882.18	0	1938.11	0.000215143
		2016.44	5.19483e-05	2037.92	0.00035573	2016.49	0.00155	1883.15	0	1939.07	0.000219518
		2019.6	5.01006e-05	2040.94	0.000269403	2019.01	0.00139	1884.11	0	1940.04	0.000253758
		2022.92	4.94919e-05	2044.11	0.000200206	2021.52	0.00122	1885.08	0	1941	0.000303454
		2024.64	4.93794e-05	2045.76	0.000171898	2024.04	0.00105	1886.04	0	1941.97	0.000345122
		2052.24	4.92764e-05	2071.25	5.10857e-05	2026.55	0.000891025	1887.01	0	1942.93	0.000381334
		2079.85	4.92764e-05	2096.74	4.92804e-05	2029.07	0.00074466	1887.97	0	1943.89	0.000424691
		2107.45	4.92764e-05	2122.23	4.92764e-05	2031.58	0.000613266	1888.93	0	1944.86	0.000463822
		2135.05	4.92764e-05	2147.72	4.92764e-05	2034.1	0.00049835	1889.9	0	1945.82	0.00051146
		2162.65	4.92764e-05	2173.21	4.92764e-05	2036.61	0.000400321	1890.86	0	1946.79	0.000574768
		2190.25	4.92764e-05	2198.7	4.92764e-05	2039.13	0.00031868	1891.83	0	1947.75	0.000639163
		2217.86	4.92764e-05	2224.19	4.92764e-05	2041.64	0.00025225	1892.79	0	1948.72	0.000689328
		2245.46	4.92764e-05	2249.68	4.92764e-05	2044.16	0.000199408	1893.76	0	1949.68	0.000735195
		2273.06	4.92764e-05	2275.17	4.92764e-05	2046.67	0.000158296	1894.72	0	1950.64	0.000789085
		2300.66	4.92764e-05	2300.66	4.92764e-05	2049.19	0.000126996	1895.68	0	1951.61	0.000844828
						2051.7	0.00010367	1896.65	0	1952.57	0.000892428
						2054.21	8.66504e-05	1897.61	0	1953.54	0.000941524
						2056.73	7.44871e-05	1898.58	0	1954.5	0.00101
						2059.24	6.59717e-05	1899.54	0	1955.46	0.00108
						2061.76	6.01307e-05	1900.5	0	1956.43	0.00114
						2064.27	5.62044e-05	1901.47	0	1957.39	0.00119
						2066.79	5.36176e-05	1902.43	0	1958.36	0.00123
						2069.3	5.1947e-05	1903.4	0	1959.32	0.00129
						2071.82	5.08893e-05	1904.36	0	1960.29	0.00136
						2074.33	5.02327e-05	1905.33	0	1961.25	0.00144
						2076.85	4.98331e-05	1906.29	0	1962.21	0.00154
						2079.36	4.95945e-05	1907.25	0	1963.18	0.00164
						2081.88	4.94549e-05	1908.22	0	1964.14	0.00173
						2084.39	4.93747e-05	1909.18	0	1965.11	0.0018
						2086.91	4.93296e-05	1910.15	0	1966.07	0.00186
						2089.42	4.93046e-05	1911.11	0	1967.04	0.00193
						2091.94	4.92911e-05	1912.08	0	1968	0.00201
						2094.45	4.92839e-05	1913.04	0	1968.96	0.00207
						2096.97	4.92802e-05	1914	0	1969.93	0.00213
						2099.48	4.92783e-05	1914.97	0	1970.89	0.00218
						2102	4.92773e-05	1915.93	0	1971.86	0.00223
						2104.51	4.92769e-05	1916.9	0	1972.82	0.00228
						2107.02	4.92766e-05	1917.86	0	1973.79	0.00232
						2109.54	4.92765e-05	1918.83	0	1974.75	0.00238
						2112.05	4.92765e-05	1919.79	0	1975.71	0.00244
						2114.57	4.92764e-05	1920.75	0	1976.68	0.00248
						2117.08	4.92764e-05	1921.72	0	1977.64	0.0025
						2119.6	4.92764e-05	1922.68	0	1978.61	0.00251
						2122.11	4.92764e-05	1923.65	0	1979.57	0.0025
						2124.63	4.92764e-05	1924.61	0	1980.54	0.00249
						2127.14	4.92764e-05	1925.57	0	1981.5	0.00247
						2129.66	4.92764e-05	1926.54	0	1982.46	0.00246
						2132.17	4.92764e-05	1927.5	0	1983.43	0.00243
						2134.69	4.92764e-05	1928.47	0	1984.39	0.00239
						2137.2	4.92764e-05	1929.43	0	1985.36	0.00236
						2139.72	4.92764e-05	1930.39	0	1986.32	0.00235
						2142.23	4.92764e-05	1931.36	0	1987.29	0.00234
						2144.75	4.92764e-05	1932.32	0	1988.25	0.00234
						2147.26	4.92764e-05	1933.29	0	1989.21	0.00232
						2149.78	4.92764e-05	1934.25	0	1990.18	0.00231
						2152.29	4.92764e-05	1935.22	0	1991.14	0.0023
						2154.8	4.92764e-05	1936.18	0	1992.11	0.00228
						2157.32	4.92764e-05	1937.14	0	1993.07	0.00227
						2159.83	4.92764e-05	1938.11	0	1994.04	0.00227
						2162.35	4.92764e-05	1939.07	0	1995	0.00226
						2164.86	4.92764e-05	1940.04	0	1995.96	0.00227
						2167.38	4.92764e-05	1941	0	1996.93	0.00226
						2169.89	4.92764e-05	1941.97	0	1997.89	0.00226
						2172.41	4.92764e-05	1942.93	0	1998.86	0.00226
						2174.92	4.92764e-05	1943.89	0	1999.82	0.00227
						2177.44	4.92764e-05	1944.86	0	2000.78	0.00228
						2179.95	4.92764e-05	1945.82	0	2001.75	0.00229
						2182.47	4.92764e-05	1946.79	0	2002.71	0.00229
						2184.98	4.92764e-05	1947.75	0	2003.68	0.00228
						2187.5	4.92764e-05	1948.72	0	2004.64	0.00224
						2190.01	4.92764e-05	1949.68	0	2005.61	0.0022
						2192.53	4.92764e-05	1950.64	0	2006.57	0.00216
						2195.04	4.92764e-05	1951.61	0	2007.53	0.0021
						2197.56	4.92764e-05	1952.57	0	2008.5	0.00205
						2200.07	4.92764e-05	1953.54	0	2009.46	0.002
						2202.59	4.92764e-05	1954.5	0	2010.43	0.00193
						2205.1	4.92764e-05	1955.46	0	2011.39	0.00186
						2207.61	4.92764e-05	1956.43	0	2012.36	0.00178
						2210.13	4.92764e-05	1957.39	0	2013.32	0.0017
						2212.64	4.92764e-05	1958.36	0	2014.28	0.00163
						2215.16	4.92764e-05	1959.32	0	2015.25	0.00157
						2217.67	4.92764e-05	1960.29	0	2016.21	0.0015
						2220.19	4.92764e-05	1961.25	0	2017.18	0.00142
						2222.7	4.92764e-05	1962.21	0	2018.14	0.00134
						2225.22	4.92764e-05	1963.18	0	2019.11	0.00127
						2227.73	4.92764e-05	1964.14	0	2020.07	0.00121
						2230.25	4.92764e-05	1965.11	0	2021.03	0.00115
						2232.76	4.92764e-05	1966.07	0	2022	0.00109
						2235.28	4.92764e-05	1967.04	0	2022.96	0.00104
						2237.79	4.92764e-05	1968	0	2023.93	0.000963051
						2240.31	4.92764e-05	1968.96	0	2024.89	0.000902868
						2242.82	4.92764e-05	1969.93	0	2025.85	0.000852991
						2245.34	4.92764e-05	1970.89	0	2026.82	0.000809187
						2247.85	4.92764e-05	1971.86	0	2027.78	0.00076835
						2250.37	4.92764e-05	1972.82	0	2028.75	0.000738963
						2252.88	4.92764e-05	1973.79	0	2029.71	0.000706336
						2255.4	4.92764e-05	1974.75	0	2030.68	0.000675304
						2257.91	4.92764e-05	1975.71	0	2031.64	0.000640343
						2260.42	4.92764e-05	1976.68	0	2032.6	0.00060234
						2262.94	4.92764e-05	1977.64	0	2033.57	0.000566052
						2265.45	4.92764e-05	1978.61	0	2034.53	0.000537328
						2267.97	4.92764e-05	1979.57	0	2035.5	0.000502628
						2270.48	4.92764e-05	1980.54	0	2036.46	0.000448983
						2273	4.92764e-05	1981.5	0	2037.42	0.000413287
						2275.51	4.92764e-05	1982.46	0	2038.39	0.000384794
						2278.03	4.92764e-05	1983.43	0	2039.35	0.000347222
						2280.54	4.92764e-05	1984.39	0	2040.32	0.000312657
						2283.06	4.92764e-05	1985.36	0	2041.28	0.000286342
						2285.57	4.92764e-05	1986.32	0	2042.25	0.000265206
						2288.09	4.92764e-05	1987.29	0	2043.21	0.000255388
						2290.6	4.92764e-05	1988.25	0	2044.17	0.000242194
						2293.12	4.92764e-05	1989.21	0	2045.14	0.000230417
						2295.63	4.92764e-05	1990.18	0	2046.1	0.000219907
						2298.15	4.92764e-05	1991.14	0	2047.07	0.000198392
						2300.66	4.92764e-05	1992.11	0	2048.03	0.000174605
								1993.07	0	2049	0.000152627
								1994.04	0	2049.96	0.000135503
								1995	0	2050.93	0.000105985
								1995.96	0	2051.89	6.47488e-05
								1996.93	0	2052.85	2.99433e-05
								1997.89	0	2053.82	1.23342e-05
								1998.86	0	2054.78	-1.41942e-06
								1999.82	0	2055.75	-1.3065e-05
								2000.78	0	2056.71	-1.82084e-05
								2001.75	0	2057.67	-1.03454e-05
								2002.71	0	2058.64	-8.64949e-06
								2003.68	0	2059.6	-6.52275e-07
								2004.64	0	2060.57	8.10741e-06
								2005.61	0	2061.53	9.25117e-06
								2006.57	0	2062.49	1.03663e-05
								2007.53	0	2063.46	7.742e-06
								2008.5	0	2064.42	-5.45297e-06
								2009.46	0	2065.39	-1.71554e-05
								2010.43	0	2066.35	-9.68219e-06
								2011.39	0	2067.32	-6.04109e-06
								2012.36	0	2068.28	-1.12343e-05
								2013.32	0	2069.24	-9.29375e-06
								2014.28	0	2070.21	2.4687e-06
								2015.25	0	2071.17	1.65213e-05
								2016.21	0	2072.14	3.35148e-05
								2017.18	0	2073.1	4.08772e-05
								2018.14	0	2074.07	5.15815e-05
								2019.11	0	2075.03	5.01377e-05
								2020.07	0	2075.99	3.21882e-05
								2021.03	0	2076.96	3.42001e-05
								2022	0	2077.92	5.17934e-05
								2022.96	0	2078.89	4.63331e-05
								2023.93	0	2079.85	3.57903e-05
								2024.89	0	2080.82	4.29822e-05
								2025.85	0	2081.78	5.49612e-05
								2026.82	0	2082.74	6.28552e-05
								2027.78	0	2083.71	6.58339e-05
								2028.75	0	2084.67	7.1952e-05
								2029.71	0	2085.64	7.38832e-05
								2030.68	0	2086.6	6.92341e-05
								2031.64	0	2087.57	6.90389e-05
								2032.6	0	2088.53	7.11132e-05
								2033.57	0	2089.49	6.22801e-05
								2034.53	0	2090.46	4.29178e-05
								2035.5	0	2091.42	2.42733e-05
								2036.46	0	2092.39	2.59195e-06
								2037.42	0	2093.35	-8.53244e-06
								2038.39	0	2094.32	-2.60956e-06
								2039.35	0	2095.28	8.07587e-06
								2040.32	0	2096.24	1.54376e-05
								2041.28	0	2097.21	2.24387e-05
								2042.25	0	2098.17	2.03158e-05
								2043.21	0		2.68547e-05
								2044.17	0		4.15063e-05
								2045.14	0		3.95717e-05
								2046.1	0		2.71303e-05
								2047.07	0		2.56138e-05
								2048.03	0	2103.96	2.22938e-05
								2049	0	2104.92	2.20864e-05
								2049.96	0	2105.89	2.86849e-05
								2050.93	0	2106.85	2.2146e-05
								2051.89	0	2107.81	5.25155e-06
								2052.85	0	2108.78	5.65708e-06
								2053.82	0	2109.74	8.60847e-06
								2054.78	0	2110.71	8.12593e-06
								2055.75	0	2111.67	1.68013e-06
								2056.71	0	2112.64	-3.59757e-06
								2057.67	0	2113.6	6.74112e-06
								2058.64	0	2114.56	2.09276e-05
								2059.6	0	2115.53	3.47852e-05
								2060.57	0	2116.49	5.22168e-05
								2061.53	0	2117.46	6.41591e-05
								2062.49	0	2118.42	7.63285e-05
								2063.46	0	2119.39	9.67718e-05
								2064.42	0	2120.35	8.20599e-05
								2065.39	0	2121.31	5.74399e-05
								2066.35	0	2122.28	4.72704e-05
								2067.32	0	2123.24	4.31887e-05
								2068.28	0	2124.21	3.48711e-05
								2069.24	0	2125.17	2.94012e-05
								2070.21	0	2126.14	3.13982e-05
								2071.17	0	2127.1	4.30359e-05
								2072.14	0	2128.06	4.59869e-05
								2073.1	0	2129.03	8.20599e-05
								2074.07	0	2129.99	5.74399e-05
								2075.03	0	2130.96	4.72704e-05
								2075.99	0	2131.92	4.31887e-05
								2076.96	0	2132.89	3.48711e-05
								2077.92	0	2133.85	2.94012e-05
								2078.89	0	2134.81	3.13982e-05
								2079.85	0	2135.78	4.30359e-05
								2080.82	0	2136.74	4.59869e-05
								2081.78	0	2137.71	3.80129e-05
								2082.74	0	2138.67	3.56911e-05
								2083.71	0	2139.63	4.71544e-05
								2084.67	0	2140.6	2.94012e-05
								2085.64	0	2141.56	3.13982e-05
								2086.6	0	2142.53	4.30359e-05
								2087.57	0	2143.49	4.59869e-05
								2088.53	0	2144.45	3.80129e-05
								2089.49	0	2145.42	3.56911e-05
								2090.46	0	2146.38	4.71544e-05
								2091.42	0
								2092.39	0
								2093.35	0
								2094.32	0
								2095.28	0
								2096.24	0
								2097.21	0
								2098.17	0
								2099.14	0
								2100.1	0
								2101.07	0
								2102.03	0
								2102.99	0
								2103.96	0
								2104.92	0
								2105.89	0
								2106.85	0
								2107.81	0
								2108.78	0
								2109.74	0
								2110.71	0
								2111.67	0
								2112.64	0
								2113.6	0
								2114.56	0
								2115.53	0
								2116.49	0
								2117.46	0
								2118.42	0
								2119.39	0
								2120.35	0
								2121.31	0
								2122.28	0
								2123.24	0
								2124.21	0
								2125.17	0
								2126.14	0
								2127.1	0
								2128.06	0
								2129.03	0
								2129.99	0
								2130.96	0
								2131.92	0
								2132.89	0
								2133.85	0
								2134.81	0
								2135.78	0
								2136.74	0
								2137.71	0
								2138.67	0
								2139.63	0
								2140.6	0
								2141.56	0
								2142.53	0
								2143.49	0
								2144.45	0
								2145.42	0
								2146.38	0
								2147.35	0
								2148.31	0
								2149.28	0
								2150.24	0
								2151.2	0
								2152.17	0
								2153.13	0
								2154.1	0
								2155.06	0
								2156.03	0
								2156.99	0
								2157.95	0
								2158.92	0
								2159.88	0
								2160.85	0
								2161.81	0
								2162.78	0
								2163.74	0
								2164.7	0
								2165.67	0
								2166.63	0
								2167.6	0
								2168.56	0
								2169.53	0
								2170.49	0
								2171.45	0
								2172.42	0
								2173.38	0
								2174.35	0
								2175.31	0
								2176.28	0
								2177.24	0
								2178.2	0
								2179.17	0
								2180.13	0
								2181.1	0
								2182.06	0
								2183.03	0
								2183.99	0
								2184.95	0
								2185.92	0
								2186.88	0
								2187.85	0
								2188.81	0
								2189.77	0
								2190.74	0
								2191.7	0
								2192.67	0
								2193.63	0
								2194.59	0
								2195.56	0
								2196.52	0
								2197.49	0
								2198.45	0
								2199.42	0
								2200.38	0
								2201.34	0
								2202.31	0
								2203.27	0
								2204.24	0
								2205.2	0
								2206.17	0
								2207.13	0
								2208.09	0
								2209.06	0
								2210.02	0
								2210.99	0
								2211.95	0
								2212.92	0
								2213.88	0
								2214.84	0
								2215.81	0
								2216.77	0
								2217.74	0
								2218.7	0
								2219.67	0
								2220.63	0
								2221.59	0
								2222.56	0
								2223.52	0
								2224.49	0
								2225.45	0
								2226.41	0
								2227.38	0
								2228.34	0
								2229.31	0
								2230.27	0
								2231.24	0
								2232.2	0
								2233.16	0
								2234.13	0
								2235.09	0
								2236.06	0
								2237.02	0
								2237.99	0
								2238.95	0
								2239.91	0
								2240.88	0
								2241.84	0
								2242.81	0
								2243.77	0
								2244.74	0
								2245.7	0
								2246.66	0
								2247.63	0
								2248.59	0
								2249.56	0
								2250.52	0
								2251.49	0
								2252.45	0
								2253.41	0
								2254.38	0
								2255.34	0
								2256.31	0
								2257.27	0
								2258.24	0
								2259.2	0
								2260.16	0
								2261.13	0
								2262.09	0
								2263.06	0
								2264.02	0
								2264.98	0
								2265.95	0
								2266.91	0
								2267.88	0
								2268.84	0
								2269.81	0
								2270.77	0
								2271.73	0
								2272.7	0
								2273.66	0
								2274.63	0
								2275.59	0
								2276.55	0
								2277.52	0
								2278.48	0
								2279.45	0
								2280.41	0
								2281.38	0
								2282.34	0
								2283.3	0
								2284.27	0
								2285.23	0
								2286.2	0
								2287.16	0
								2288.13	0
								2289.09	0
								2290.05	0
								2291.02	0
								2291.98	0
								2292.95	0
								2293.91	0
								2294.88	0
								2295.84	0
								2296.8	0
								2297.77	0
								2298.73	0
								2299.7	0
								2300.66	0

## Sheet: Figure 1c
Figure 1c		Wavenumbers	Ga[Oct]	Wavenumbers	Ga[Tet]	Wavenumbers	IR	Wavenumbers	baseline	Wavenumbers	Fit
		1801.19	-2.27098e-05	1801.19	-2.27098e-05	1801.19	-2.27098e-05	1801.19	0	1856.18	6.1558e-06
		1827.47	-2.27098e-05	1823.25	-2.27098e-05	1803.7	-2.27098e-05	1803.12	0	1857.11	-4.02013e-05
		1853.76	-2.27098e-05	1845.31	-2.27098e-05	1806.21	-2.27098e-05	1805.05	0	1859.04	-9.50397e-05
		1880.04	-2.27098e-05	1867.38	-2.27098e-05	1808.72	-2.27098e-05	1806.97	0	1860.97	6.1558e-06
		1906.33	-2.27079e-05	1889.44	-2.27097e-05	1811.23	-2.27098e-05	1808.9	0	1862.9	-4.02013e-05
		1932.61	-2.1368e-05	1911.5	-2.24672e-05	1813.74	-2.27098e-05	1810.83	0	1864.83	-9.50397e-05
		1935.07	-2.04799e-05	1913.48	-2.22953e-05	1816.25	-2.27098e-05	1812.76	0	1866.76	6.1558e-06
		1939.82	-1.70739e-05	1917.3	-2.16075e-05	1818.76	-2.27098e-05	1814.69	0	1868.68	-4.02013e-05
		1944.34	-9.9359e-06	1920.94	-2.00969e-05	1821.27	-2.27098e-05	1816.62	0	1870.61	-9.50397e-05
		1948.63	3.52822e-06	1924.39	-1.71269e-05	1823.78	-2.27098e-05	1818.54	0	1872.54	6.1558e-06
		1952.7	2.66079e-05	1927.67	-1.18466e-05	1826.29	-2.27098e-05	1820.47	0	1874.47	-4.02013e-05
		1956.55	6.28831e-05	1930.77	-3.27798e-06	1828.8	-2.27098e-05	1822.4	0	1876.4	-9.50397e-05
		1960.2	0.000115592	1933.71	9.52505e-06	1831.31	-2.27098e-05	1824.33	0	1878.33	-0.000558611
		1963.65	0.000186935	1936.48	2.728e-05	1833.82	-2.27098e-05	1826.26	0	1880.26	6.1558e-06
		1966.89	0.000277509	1939.1	5.03003e-05	1836.33	-2.27098e-05	1828.19	0	1882.18	-4.02013e-05
		1969.95	0.000386053	1941.56	7.83925e-05	1838.84	-2.27098e-05	1830.12	0	1884.11	-9.50397e-05
		1972.82	0.000509545	1943.87	0.000110855	1841.35	-2.27098e-05	1832.04	0	1886.04	-2.89171e-05
		1975.51	0.000643628	1946.04	0.000146574	1843.86	-2.27098e-05	1833.97	0	1887.97	-2.8846e-05
		1978.03	0.000783214	1948.06	0.000184181	1846.37	-2.27098e-05	1835.9	0	1889.9	-3.09778e-05
		1980.38	0.000923126	1949.96	0.000222238	1848.88	-2.27098e-05	1837.83	0	1891.83	-1.36073e-05
		1982.57	0.00106	1951.72	0.000259399	1851.39	-2.27098e-05	1839.76	0	1893.75	2.31485e-05
		1984.61	0.00119	1953.35	0.000294533	1853.9	-2.27098e-05	1841.69	0	1895.68	4.99142e-05
		1986.49	0.0013	1954.87	0.000326795	1856.41	-2.27098e-05	1843.61	0	1903.4	9.09193e-05
		1988.23	0.00141	1956.27	0.000355639	1858.92	-2.27098e-05	1845.54	0	1905.33	7.13372e-05
		1989.82	0.0015	1957.55	0.000380803	1861.43	-2.27098e-05	1847.47	0	1907.25	6.42509e-05
		1991.29	0.00157	1958.73	0.000402263	1863.94	-2.27098e-05	1849.4	0	1909.18	4.36256e-05
		1992.63	0.00164	1959.81	0.000420176	1866.45	-2.27098e-05	1851.33	0	1911.11	7.27334e-06
		1993.84	0.00169	1960.79	0.000434827	1868.96	-2.27098e-05	1853.26	0	1913.04	-1.908e-05
		1994.94	0.00173	1961.68	0.000446573	1871.47	-2.27098e-05	1855.18	0	1914.97	-3.33043e-05
		1995.94	0.00176	1962.47	0.000455808	1873.98	-2.27098e-05	1857.11	0	1916.9	-3.31058e-05
		1996.82	0.00179	1963.19	0.000462925	1876.49	-2.27098e-05	1859.04	0	1918.82	-4.77638e-06
		1997.61	0.00181	1963.82	0.000468299	1879	-2.27098e-05	1860.97	0	1920.75	1.78512e-05
		1998.31	0.00182	1964.38	0.000472269	1881.51	-2.27098e-05	1862.9	0	1922.68	3.21573e-05
		1998.91	0.00183	1964.87	0.000475135	1884.02	-2.27098e-05	1864.83	0	1924.61	2.8274e-05
		1999.44	0.00184	1965.3	0.000477151	1886.53	-2.27098e-05	1866.76	0	1926.54	2.50832e-05
		1999.89	0.00184	1965.66	0.000478529	1889.04	-2.27097e-05	1868.68	0	1928.47	3.32076e-05
		2000.28	0.00185	1965.97	0.00047944	1891.54	-2.27094e-05	1870.61	0	1930.39	1.26086e-05
		2000.6	0.00185	1966.23	0.000480019	1894.05	-2.27088e-05	1872.54	0	1932.32	-1.36952e-05
		2000.86	0.00185	1966.44	0.000480372	1896.56	-2.27074e-05	1874.47	0	1934.25	-3.77084e-06
		2001.07	0.00185	1966.61	0.000480574	1899.07	-2.27042e-05	1876.4	0	1936.18	2.0349e-06
		2001.23	0.00185	1966.74	0.000480683	1901.58	-2.2697e-05	1878.33	0	1938.11	-2.30184e-05
		2001.35	0.00185	1966.84	0.000480736	1904.09	-2.26813e-05	1880.26	0	1940.04	-3.58548e-06
		2001.44	0.00185	1966.91	0.00048076	1906.6	-2.26484e-05	1882.18	0	1941.97	2.47923e-05
		2001.5	0.00185	1966.95	0.000480768	1909.11	-2.25816e-05	1884.11	0	1943.89	6.39418e-05
		2001.54	0.00185	1966.98	0.000480771	1911.62	-2.24505e-05	1886.04	0	1945.82	0.000125375
		2001.55	0.00185	1967	0.000480771	1914.13	-2.22011e-05	1887.97	0	1947.75	0.000193403
		2001.56	0.00185	1967	0.000480771	1916.64	-2.17422e-05	1889.9	0	1949.68	0.000264749
		2001.56	0.00185	1967	0.000480771	1919.15	-2.09252e-05	1891.83	0	1951.61	0.000347256
		2001.56	0.00185	1967	0.000480771	1921.66	-1.95181e-05	1893.75	0	1953.54	0.000429996
		2001.57	0.00185	1967.01	0.000480771	1924.17	-1.71746e-05	1895.68	0	1955.46	0.000480592
		2001.59	0.00185	1967.03	0.000480771	1926.68	-1.34003e-05	1897.61	0	1957.39	0.000488475
		2001.62	0.00185	1967.06	0.000480768	1929.19	-7.52388e-06	1899.54	0	1959.32	0.000516957
		2001.68	0.00185	1967.11	0.000480757	1931.7	1.31905e-06	1901.47	0	1961.25	0.000584733
		2001.76	0.00185	1967.19	0.000480729	1934.21	1.41771e-05	1903.4	0	1963.18	0.000656452
		2001.88	0.00185	1967.29	0.000480665	1936.72	3.22381e-05	1905.33	0	1965.11	0.000716551
		2002.03	0.00185	1967.44	0.000480535	1939.23	5.67392e-05	1907.25	0	1967.04	0.000781388
		2002.23	0.00185	1967.62	0.000480293	1941.74	8.88318e-05	1909.18	0	1968.96	0.000829228
		2002.48	0.00185	1967.85	0.000479871	1944.25	0.000129413	1911.11	0	1970.89	0.000878874
		2002.79	0.00185	1968.13	0.000479177	1946.76	0.000178949	1913.04	0	1972.82	0.000939593
		2003.16	0.00184	1968.47	0.000478087	1949.27	0.000237325	1914.97	0	1974.75	0.000999966
		2003.59	0.00184	1968.87	0.00047644	1951.78	0.000303772	1916.9	0	1976.68	0.00108
		2004.09	0.00183	1969.33	0.00047403	1954.29	0.0003769	1918.82	0	1978.61	0.00119
		2004.68	0.00182	1969.87	0.000470609	1956.8	0.000454858	1920.75	0	1980.54	0.00127
		2005.34	0.00181	1970.48	0.000465874	1959.31	0.000535622	1922.68	0	1982.46	0.00134
		2006.1	0.00179	1971.18	0.000459479	1961.82	0.000617352	1924.61	0	1984.39	0.00141
		2006.94	0.00177	1971.96	0.00045103	1964.33	0.000698753	1926.54	0	1986.32	0.00151
		2007.89	0.00174	1972.83	0.000440104	1966.84	0.000779352	1928.47	0	1988.25	0.00161
		2008.95	0.0017	1973.8	0.000426268	1969.35	0.000859609	1930.39	0	1990.18	0.00169
		2010.11	0.00165	1974.87	0.000409109	1971.86	0.000940808	1932.32	0	1992.11	0.00174
		2011.39	0.00159	1976.05	0.000388282	1974.37	0.00102	1934.25	0	1994.04	0.00179
		2012.79	0.00152	1977.34	0.000363558	1976.88	0.00111	1936.18	0	1995.96	0.00181
		2014.32	0.00144	1978.75	0.000334896	1979.39	0.00121	1938.11	0	1997.89	0.00181
		2015.98	0.00134	1980.28	0.000302504	1981.9	0.00131	1940.04	0	1999.82	0.00183
		2017.79	0.00123	1981.94	0.000266896	1984.41	0.00141	1941.97	0	2001.75	0.00184
		2019.73	0.00111	1983.73	0.000228926	1986.92	0.00152	1943.89	0	2003.68	0.00183
		2021.83	0.000979231	1985.66	0.000189773	1989.43	0.00162	1945.82	0	2005.61	0.0018
		2024.08	0.000842627	1987.73	0.000150878	1991.94	0.00171	1947.75	0	2007.53	0.00174
		2026.49	0.000704323	1989.95	0.000113812	1994.45	0.00179	1949.68	0	2009.46	0.00168
		2029.06	0.000569139	1992.32	8.00841e-05	1996.96	0.00184	1951.61	0	2011.39	0.00159
		2031.81	0.000442056	1994.85	5.09399e-05	1999.47	0.00187	1953.54	0	2013.32	0.00151
		2034.74	0.000327646	1997.54	2.71664e-05	2001.98	0.00187	1955.46	0	2015.25	0.00141
		2037.84	0.000229471	2000.4	8.98069e-06	2004.49	0.00184	1957.39	0	2017.18	0.00129
		2041.14	0.000149595	2003.44	-3.96984e-06	2007	0.00178	1959.32	0	2019.11	0.00115
		2044.63	8.83319e-05	2006.65	-1.24868e-05	2009.51	0.00168	1961.25	0	2021.03	0.00104
		2048.32	4.43173e-05	2010.04	-1.76144e-05	2012.02	0.00157	1963.18	0	2022.96	0.000926341
		2052.21	1.48999e-05	2013.63	-2.04135e-05	2014.53	0.00143	1965.11	0	2024.89	0.000817989
		2056.32	-3.25328e-06	2017.41	-2.17846e-05	2017.04	0.00128	1967.04	0	2026.82	0.000728574
		2060.64	-1.3512e-05	2021.39	-2.23806e-05	2019.55	0.00112	1968.96	0	2028.75	0.000630359
		2065.18	-1.87744e-05	2025.57	-2.26078e-05	2022.06	0.000964988	1970.89	0	2030.68	0.000512344
		2067.54	-2.02381e-05	2027.74	-2.26561e-05	2024.57	0.000813546	1972.82	0	2032.6	0.000408607
		2090.85	-2.26999e-05	2055.03	-2.27098e-05	2027.08	0.000671898	1974.75	0	2034.53	0.000317195
		2114.16	-2.27098e-05	2082.32	-2.27098e-05	2029.59	0.000543293	1976.68	0	2036.46	0.000234471
		2137.48	-2.27098e-05	2109.61	-2.27098e-05	2032.1	0.00042974	1978.61	0	2038.39	0.000177169
		2160.79	-2.27098e-05	2136.91	-2.27098e-05	2034.61	0.000332097	1980.54	0	2040.32	0.000115352
		2184.1	-2.27098e-05	2164.2	-2.27098e-05	2037.12	0.00025024	1982.46	0	2042.25	4.00408e-05
		2207.41	-2.27098e-05	2191.49	-2.27098e-05	2039.63	0.000183277	1984.39	0	2044.17	-6.77152e-06
		2230.72	-2.27098e-05	2218.78	-2.27098e-05	2042.14	0.000129788	1986.32	0	2046.1	-1.73783e-05
		2254.04	-2.27098e-05	2246.08	-2.27098e-05	2044.65	8.80428e-05	1988.25	0	2048.03	-7.39697e-06
		2277.35	-2.27098e-05	2273.37	-2.27098e-05	2047.16	5.61962e-05	1990.18	0	2049.96	4.78776e-06
		2300.66	-2.27098e-05	2300.66	-2.27098e-05	2049.67	3.24385e-05	1992.11	0	2051.89	2.35082e-05
			--		--	2052.18	1.51013e-05	1994.04	0	2053.82	4.6862e-05
			--		--	2054.69	2.72175e-06	1995.96	0	2055.75	2.98817e-05
			--		--	2057.2	-5.9298e-06	1997.89	0	2057.67	-2.15672e-06
			--		--	2059.71	-1.18486e-05	1999.82	0	2059.6	-3.82543e-06
			--		--	2062.22	-1.58133e-05	2001.75	0	2061.53	1.32916e-05
			--		--	2064.73	-1.8414e-05	2003.68	0	2063.46	3.95779e-05
			--		--	2067.24	-2.00848e-05	2005.61	0	2065.39	5.48253e-05
			--		--	2069.75	-2.11363e-05	2007.53	0	2067.32	2.82363e-05
			--		--	2072.26	-2.17845e-05	2009.46	0	2069.24	1.77555e-06
			--		--	2074.77	-2.2176e-05	2011.39	0	2071.17	-7.29718e-06
			--		--	2077.28	-2.24078e-05	2013.32	0	2073.1	-2.00641e-05
			--		--	2079.79	-2.25421e-05	2015.25	0	2075.03	-2.13099e-05
			--		--	2082.3	-2.26185e-05	2017.18	0	2076.96	-1.31568e-05
			--		--	2084.81	-2.2661e-05	2019.11	0	2078.89	0
			--		--	2087.32	-2.26843e-05	2021.03	0	2080.82	-1.17814e-06
			--		--	2089.83	-2.26967e-05	2022.96	0	2082.74	-1.3303e-05
			--		--	2092.34	-2.27032e-05	2024.89	0	2084.67	-1.84838e-05
			--		--	2094.85	-2.27065e-05	2026.82	0	2086.6	-1.68114e-05
			--		--	2097.36	-2.27082e-05	2028.75	0	2088.53	-1.09561e-05
			--		--	2099.87	-2.27091e-05	2030.68	0	2090.46	-9.33895e-06
			--		--	2102.38	-2.27095e-05	2032.6	0	2092.39	-1.45647e-05
			--		--	2104.89	-2.27097e-05	2034.53	0	2094.32	-2.57829e-05
			--		--	2107.4	-2.27098e-05	2036.46	0	2096.24	-2.58186e-05
			--		--	2109.91	-2.27098e-05	2038.39	0	2098.17	-2.35899e-05
			--		--	2112.42	-2.27098e-05	2040.32	0		-2.40316e-05
			--		--	2114.93	-2.27098e-05	2042.25	0		0
			--		--	2117.44	-2.27098e-05	2044.17	0	2103.96	3.03905e-05
			--		--	2119.95	-2.27098e-05	2046.1	0	2105.89	4.15595e-05
			--		--	2122.46	-2.27098e-05	2048.03	0	2107.81	3.50056e-05
			--		--	2124.97	-2.27098e-05	2049.96	0	2109.74	3.74753e-05
			--		--	2127.48	-2.27098e-05	2051.89	0	2111.67	4.81296e-05
			--		--	2129.99	-2.27098e-05	2053.82	0	2113.6	4.86194e-05
			--		--	2132.5	-2.27098e-05	2055.75	0	2115.53	4.06788e-05
			--		--	2135.01	-2.27098e-05	2057.67	0	2117.46	2.25981e-05
			--		--	2137.52	-2.27098e-05	2059.6	0	2119.39	9.07504e-06
			--		--	2140.03	-2.27098e-05	2061.53	0	2121.31	5.52561e-06
			--		--	2142.54	-2.27098e-05	2063.46	0	2123.24	6.0633e-06
			--		--	2145.05	-2.27098e-05	2065.39	0	2125.17	-2.36098e-06
			--		--	2147.56	-2.27098e-05	2067.32	0	2127.1	-7.58472e-06
			--		--	2150.07	-2.27098e-05	2069.24	0	2129.03	0
			--		--	2152.58	-2.27098e-05	2071.17	0	2130.96	1.02996e-05
			--		--	2155.09	-2.27098e-05	2073.1	0	2132.88	2.29691e-06
			--		--	2157.6	-2.27098e-05	2075.03	0	2134.81	1.22116e-06
			--		--	2160.11	-2.27098e-05	2076.96	0	2136.74	8.82701e-06
			--		--	2162.62	-2.27098e-05	2078.89	0	2138.67	6.40675e-06
			--		--	2165.13	-2.27098e-05	2080.82	0	2140.6	-8.16099e-06
			--		--	2167.64	-2.27098e-05	2082.74	0	2142.53	-1.55238e-05
			--		--	2170.15	-2.27098e-05	2084.67	0	2144.45	-1.13517e-05
			--		--	2172.66	-2.27098e-05	2086.6	0	2146.38	-1.19187e-05
			--		--	2175.17	-2.27098e-05	2088.53	0
			--		--	2177.68	-2.27098e-05	2090.46	0
			--		--	2180.19	-2.27098e-05	2092.39	0
			--		--	2182.7	-2.27098e-05	2094.32	0
			--		--	2185.2	-2.27098e-05	2096.24	0
			--		--	2187.71	-2.27098e-05	2098.17	0
			--		--	2190.22	-2.27098e-05	2100.1	0
			--		--	2192.73	-2.27098e-05	2102.03	0
			--		--	2195.24	-2.27098e-05	2103.96	0
			--		--	2197.75	-2.27098e-05	2105.89	0
			--		--	2200.26	-2.27098e-05	2107.81	0
			--		--	2202.77	-2.27098e-05	2109.74	0
			--		--	2205.28	-2.27098e-05	2111.67	0
			--		--	2207.79	-2.27098e-05	2113.6	0
			--		--	2210.3	-2.27098e-05	2115.53	0
			--		--	2212.81	-2.27098e-05	2117.46	0
			--		--	2215.32	-2.27098e-05	2119.39	0
			--		--	2217.83	-2.27098e-05	2121.31	0
			--		--	2220.34	-2.27098e-05	2123.24	0
			--		--	2222.85	-2.27098e-05	2125.17	0
			--		--	2225.36	-2.27098e-05	2127.1	0
			--		--	2227.87	-2.27098e-05	2129.03	0
			--		--	2230.38	-2.27098e-05	2130.96	0
			--		--	2232.89	-2.27098e-05	2132.88	0
			--		--	2235.4	-2.27098e-05	2134.81	0
			--		--	2237.91	-2.27098e-05	2136.74	0
			--		--	2240.42	-2.27098e-05	2138.67	0
			--		--	2242.93	-2.27098e-05	2140.6	0
			--		--	2245.44	-2.27098e-05	2142.53	0
			--		--	2247.95	-2.27098e-05	2144.45	0
			--		--	2250.46	-2.27098e-05	2146.38	0
			--		--	2252.97	-2.27098e-05	2148.31	0
			--		--	2255.48	-2.27098e-05	2150.24	0
			--		--	2257.99	-2.27098e-05	2152.17	0
			--		--	2260.5	-2.27098e-05	2154.1	0
			--		--	2263.01	-2.27098e-05	2156.03	0
			--		--	2265.52	-2.27098e-05	2157.95	0
			--		--	2268.03	-2.27098e-05	2159.88	0
			--		--	2270.54	-2.27098e-05	2161.81	0
			--		--	2273.05	-2.27098e-05	2163.74	0
			--		--	2275.56	-2.27098e-05	2165.67	0
			--		--	2278.07	-2.27098e-05	2167.6	0
			--		--	2280.58	-2.27098e-05	2169.53	0
			--		--	2283.09	-2.27098e-05	2171.45	0
			--		--	2285.6	-2.27098e-05	2173.38	0
			--		--	2288.11	-2.27098e-05	2175.31	0
			--		--	2290.62	-2.27098e-05	2177.24	0
			--		--	2293.13	-2.27098e-05	2179.17	0
			--		--	2295.64	-2.27098e-05	2181.1	0
			--		--	2298.15	-2.27098e-05	2183.02	0
			--		--	2300.66	-2.27098e-05	2184.95	0
			--		--		--	2186.88	0
			--		--		--	2188.81	0
			--		--		--	2190.74	0
			--		--		--	2192.67	0
			--		--		--	2194.59	0
			--		--		--	2196.52	0
			--		--		--	2198.45	0
			--		--		--	2200.38	0
			--		--		--	2202.31	0
			--		--		--	2204.24	0
			--		--		--	2206.17	0
			--		--		--	2208.09	0
			--		--		--	2210.02	0
			--		--		--	2211.95	0
			--		--		--	2213.88	0
			--		--		--	2215.81	0
			--		--		--	2217.74	0
			--		--		--	2219.66	0
			--		--		--	2221.59	0
			--		--		--	2223.52	0
			--		--		--	2225.45	0
			--		--		--	2227.38	0
			--		--		--	2229.31	0
			--		--		--	2231.24	0
			--		--		--	2233.16	0
			--		--		--	2235.09	0
			--		--		--	2237.02	0
			--		--		--	2238.95	0
			--		--		--	2240.88	0
			--		--		--	2242.81	0
			--		--		--	2244.74	0
			--		--		--	2246.66	0
			--		--		--	2248.59	0
			--		--		--	2250.52	0
			--		--		--	2252.45	0
			--		--		--	2254.38	0
			--		--		--	2256.31	0
			--		--		--	2258.24	0
			--		--		--	2260.16	0
			--		--		--	2262.09	0
			--		--		--	2264.02	0
			--		--		--	2265.95	0
			--		--		--	2267.88	0
			--		--		--	2269.8	0
			--		--		--	2271.73	0
			--		--		--	2273.66	0
			--		--		--	2275.59	0
			--		--		--	2277.52	0
			--		--		--	2279.45	0
			--		--		--	2281.38	0
			--		--		--	2283.3	0
			--		--		--	2285.23	0
			--		--		--	2287.16	0
			--		--		--	2289.09	0
			--		--		--	2291.02	0
			--		--		--	2292.95	0
			--		--		--	2294.88	0
			--		--		--	2296.8	0
			--		--		--	2298.73	0
			--		--		--	2300.66	0

## Sheet: Figure 1d
Figure 1d		α-Ga2O3		e-Ga2O3		β-Ga2O3
	Time / s	Differential absorbance	Time/s	Differential absorbance	Time/s	Differential absorbance
	-900	-0.000984	-900	-0.000734	-900	0.000796
	-870	-0.000654	-870	0.00127	-870	-0.00816
	-840		-840	0.00336	-840	0.00137
	-810		-810	-0.000564	-810	0.0023
	-780	0.00136	-780	-4e-06	-780	0.00156
	-750	-0.00706	-750	0.00224	-750	0.00148
	-720	-0.00334	-720	0.00177	-720	-0.00722
	-690	-0.00484	-690	-0.00105	-690	-0.00435
	-660		-660	0.00107	-660	--
	-630	-0.00124	-630	0.00681	-630	--
	-600	-0.00309	-600	0.00208	-600	0.00494
	-570	0.0011	-570	-0.00295	-570	-0.00634
	-540	0.00114	-540	0.00119	-540	-0.0083
	-510	-0.00535	-510	0.00495	-510	--
	-480	-0.00113	-480	0.00641	-480	-0.000984
	-450		-450	0.00118	-450	0.00195
	-420	-0.0024	-420	0.00264	-420	-0.00329
	-390		-390	-0.00124	-390	--
	-360	0.0007936	-360	-0.00112	-360	-0.00722
	-330		-330	-0.00349	-330	-0.0061
	-300	-0.00611	-300	0.00186	-300	-0.00648
	-270	-0.00798	-270	-0.00585	-270	-0.000904
	-240	0.00408	-240	-0.00547		0.01324
		-0.00049		-0.00527		0.00559
	-180	0.00069	-180	-0.00489	-180	-0.00346
	-150	-0.00159	-150	0.00515	-150	-0.00225
	-120	0.00049	-120	0.00044	-120	-0.002
	-90	0.00125	-90	-0.00608	-90	0.00284
	-60	0.00181	-60	-0.00179	-60	0.00154
	-30	0.00465	-30	0	-30	-0.00592
	0	0	0	-0.00171	0	-0.00261
	30	-0.006	30	-0.00925	30	0.0041
	60	-0.012	60	-0.00747	60	-0.00229
	90	-0.01901	90	-0.00641	90	0.00147
	120	-0.01747	120	-0.00136	120	-0.001
	150	-0.02045	150	-0.00258	150	-0.00573
	180	-0.02512	180	0.00353	180	0.00196
	210	-0.02645	210	0.0057	210	0.00147
	240	-0.02195	240	0.00233	240	0.009
	270	-0.02037	270	0.00107	270	0.00492
	300	-0.0184	300	0.00172	300	0.00719
	330	-0.02134	330	0.00412	330	0.00315
	360	-0.02483	360	0.00318	360	0.00729
	390	-0.02168	390	0.00806	390	0.00112
	420	-0.02357	420	-0.00179	420	0.00541
	450	-0.02294	450	0.0092	450	0.00286
	480	-0.02294	480	0.00192	480	-0.0018
	510	-0.02571	510	0.00349	510	0.00158
	540	-0.02043	540	0.00877	540	0.00424
	570	-0.0227	570	0.01033	570	0.00122
	600	-0.02211	600	0.00395	600	0.00128
	630	-0.02899	630	0.00393	630	-0.00319
	660	-0.02693	660	0.00428	660	0.00035
	690	-0.02837	690	0.00627	690	0.00547
	720	-0.02459	720	0.00277	720	-0.00369
	750	-0.02668	750	0.00802	750	0.0012
	780	-0.02454	780	-0.00374	780	-0.00185
	810	-0.03192	810	0.00653	810	-0.00211
	840	-0.02857	840	6e-05	840	0.00118
	870	-0.03058	870	-0.00314	870	-0.00905
	900	-0.02398	900	0.01175	900	-0.00576
	930	-0.0287	930	0.00614	930	--
	960	-0.02679	960	-0.00113	960	0.000823
	990	-0.03261	990	-0.00335	990	0.00411
	1020	-0.031	1020	0.00103	1020	0.0012
	1050	-0.02871	1050	-0.00281	1050	-0.000185
	1080	-0.0284	1080	-0.00139	1080	-0.00121

## Sheet: Figure 2b
	Wavenumbers	Absorbance
Figure 2b	652.797	0.1791	0.18041	0.17833	0.17951	0.17994	0.17947	0.17879	0.18112	0.17947	0.17758	0.17907	0.17877	0.17838	0.17856	0.1797	0.17867	0.17926	0.17732	0.17785	0.17658	0.17829	0.17754	0.17785	0.17754	0.1781	0.1777	0.17769	0.17762	0.17707	0.17689	0.17739	0.17574	0.17627	0.17597	0.17571	0.17544	0.1763	0.17726	0.1759	0.17499	0.17447	0.17493	0.17537	0.17563	0.17586	0.17514	0.17511	0.17591
	653.279	0.18795	0.18902	0.18717	0.18821	0.1887	0.18824	0.1879	0.18994	0.18827	0.18637	0.188	0.18747	0.18709	0.18733	0.18848	0.18744	0.18805	0.18605	0.18648	0.18518	0.18726	0.1864	0.18673	0.18636	0.18674	0.1867	0.18655	0.18626	0.18585	0.18577	0.18631	0.18461	0.18509	0.1849	0.18445	0.1842	0.18523	0.18638	0.1849	0.18387	0.18331	0.1837	0.18429	0.18445	0.18464	0.18395	0.18393	0.18459
	653.761	0.19602	0.19685	0.19525	0.19604	0.19663	0.19621	0.19619	0.19786	0.19634	0.19439	0.19609	0.19529	0.195	0.19531	0.1963	0.19536	0.19598	0.19401	0.1943	0.19307	0.19532	0.19444	0.19485	0.19448	0.19461	0.19485	0.19449	0.19412	0.19388	0.19383	0.19434	0.19276	0.1931	0.19305	0.19238	0.19215	0.19327	0.1945	0.19305	0.19195	0.19143	0.19167	0.19243	0.19251	0.19258	0.19199	0.19198	0.19247
	654.243	0.20263	0.20331	0.20189	0.20239	0.20306	0.20272	0.20299	0.20425	0.20301	0.20101	0.20269	0.20162	0.20149	0.20181	0.20253	0.20183	0.20244	0.20053	0.20067	0.19963	0.20179	0.201	0.20156	0.20122	0.20106	0.20146	0.2009	0.20058	0.20051	0.20045	0.20081	0.19953	0.19965	0.19974	0.19888	0.19862	0.19974	0.20098	0.19969	0.19857	0.19817	0.19821	0.19912	0.19914	0.19906	0.19862	0.19859	0.19893
	654.726	0.20805	0.2087	0.20736	0.20756	0.20826	0.20809	0.20853	0.20943	0.20855	0.20649	0.20809	0.20678	0.20684	0.20709	0.20748	0.20714	0.20772	0.20593	0.20588	0.2051	0.20697	0.20637	0.20711	0.2068	0.20636	0.20677	0.20611	0.20598	0.206	0.20591	0.20599	0.20519	0.20499	0.20521	0.20423	0.20393	0.20494	0.20612	0.20509	0.20401	0.20379	0.20356	0.20461	0.2046	0.20436	0.20408	0.20405	0.20429
	655.208	0.2133	0.21404	0.21266	0.21261	0.21326	0.21336	0.21384	0.21446	0.21395	0.21186	0.21333	0.21186	0.21209	0.21217	0.21225	0.21233	0.21287	0.21124	0.21097	0.21048	0.21191	0.21159	0.21247	0.21218	0.21153	0.21181	0.21119	0.21135	0.21136	0.21124	0.21091	0.21073	0.21015	0.21047	0.20945	0.2091	0.20992	0.21102	0.21029	0.20929	0.20926	0.20876	0.2099	0.20988	0.20953	0.20938	0.20936	0.20955
	655.689	0.21954	0.22043	0.21894	0.21872	0.21926	0.21972	0.22007	0.2205	0.22033	0.21826	0.21956	0.21804	0.21839	0.2182	0.21804	0.21856	0.21905	0.21762	0.2171	0.21686	0.21785	0.21782	0.21879	0.2185	0.21772	0.21776	0.21734	0.21783	0.21772	0.2176	0.21677	0.21729	0.21626	0.21667	0.21568	0.21531	0.21591	0.21691	0.21646	0.21557	0.2157	0.21496	0.21615	0.21612	0.21572	0.21565	0.21565	0.21587
	656.171	0.22739	0.2284	0.22678	0.22647	0.22688	0.22774	0.22784	0.22812	0.22825	0.22625	0.22737	0.22594	0.22633	0.22581	0.22547	0.22639	0.22685	0.22566	0.22488	0.22478	0.22541	0.22563	0.22664	0.22631	0.22553	0.22528	0.22516	0.22599	0.22565	0.22555	0.22422	0.22543	0.22395	0.2244	0.22352	0.22318	0.22354	0.22444	0.22422	0.22346	0.22369	0.22275	0.22398	0.22392	0.22351	0.22345	0.22349	0.22379
	656.653	0.23654	0.23756	0.23584	0.23555	0.23581	0.23708	0.23681	0.23697	0.23734	0.23549	0.23641	0.2352	0.23556	0.2347	0.23426	0.23549	0.23593	0.23505	0.23399	0.23388	0.23433	0.2347	0.2357	0.23529	0.23463	0.23408	0.23429	0.23546	0.2348	0.23474	0.23297	0.23481	0.23289	0.23336	0.23262	0.23241	0.23252	0.23329	0.23328	0.23263	0.23286	0.23181	0.23307	0.23298	0.23257	0.23246	0.23257	0.23296
	657.135	0.24588	0.24678	0.24503	0.24482	0.24498	0.24656	0.24591	0.24594	0.24649	0.24483	0.24554	0.24469	0.24495	0.2438	0.24334	0.24473	0.24518	0.24466	0.24333	0.24307	0.24353	0.24391	0.24488	0.24434	0.24393	0.24312	0.2436	0.24507	0.24407	0.24404	0.24198	0.24429	0.242	0.24247	0.24188	0.2419	0.24177	0.24239	0.24255	0.24197	0.24213	0.24104	0.24237	0.24222	0.24178	0.24162	0.24178	0.24227
	657.617	0.25411	0.25476	0.25307	0.25299	0.25311	0.25486	0.25386	0.25375	0.25441	0.25298	0.25346	0.25306	0.25318	0.25186	0.25143	0.25282	0.2533	0.25317	0.25162	0.25108	0.25172	0.25199	0.25295	0.25223	0.25216	0.25115	0.25177	0.25352	0.25218	0.25215	0.25	0.25258	0.25001	0.25044	0.25003	0.25036	0.24998	0.25042	0.25074	0.2502	0.25022	0.24915	0.25058	0.25037	0.24987	0.24971	0.24986	0.25041
	658.1	0.26045	0.26079	0.25925	0.2593	0.25944	0.26117	0.25994	0.25967	0.26038	0.25919	0.25946	0.25951	0.25947	0.25814	0.25779	0.259	0.25953	0.25979	0.2581	0.25722	0.25812	0.2582	0.25918	0.25823	0.25856	0.2574	0.25804	0.26001	0.25839	0.25833	0.25628	0.2589	0.2562	0.25655	0.25632	0.257	0.25636	0.25663	0.25708	0.25654	0.2564	0.25537	0.25696	0.25669	0.25608	0.25603	0.25607	0.25666
	658.582	0.26509	0.2651	0.26376	0.26397	0.26415	0.26571	0.2644	0.26396	0.26466	0.26368	0.26376	0.2642	0.26402	0.26285	0.2626	0.2635	0.26406	0.26468	0.26294	0.26171	0.2629	0.26277	0.26379	0.2626	0.26331	0.26205	0.2626	0.26475	0.26289	0.2628	0.26102	0.26344	0.26076	0.26101	0.26095	0.26195	0.26105	0.26118	0.26174	0.26119	0.2609	0.25989	0.26168	0.26132	0.26062	0.26082	0.26061	0.26123
	659.064	0.269	0.26874	0.2676	0.268	0.26821	0.2695	0.26824	0.26765	0.2683	0.26749	0.2674	0.26814	0.26783	0.26695	0.2668	0.2673	0.26792	0.2688	0.26711	0.26558	0.26702	0.26669	0.2678	0.26636	0.26739	0.26605	0.26648	0.26873	0.2667	0.26659	0.26516	0.26721	0.26469	0.26481	0.26492	0.26616	0.26502	0.26509	0.26568	0.26514	0.26475	0.26371	0.26569	0.26523	0.2645	0.26505	0.26447	0.26513
	659.546	0.27339	0.27292	0.27195	0.27258	0.27278	0.27377	0.27267	0.27195	0.27255	0.27185	0.27162	0.27252	0.27209	0.2716	0.27153	0.27162	0.27231	0.27331	0.27175	0.27002	0.27163	0.27118	0.27236	0.27071	0.27197	0.27054	0.27089	0.27316	0.27101	0.27091	0.26987	0.27143	0.26917	0.26917	0.26942	0.27076	0.26943	0.26953	0.27006	0.26959	0.26914	0.268	0.27014	0.26958	0.26891	0.26987	0.26881	0.26955
	660.028	0.27896	0.27835	0.27748	0.2784	0.27852	0.27928	0.27837	0.27755	0.27814	0.27748	0.27712	0.27807	0.27753	0.27747	0.27745	0.27715	0.27795	0.2789	0.27755	0.27572	0.27743	0.27691	0.27815	0.27633	0.27773	0.2762	0.27656	0.27872	0.27651	0.27647	0.27578	0.27684	0.27489	0.27478	0.27514	0.27642	0.27501	0.27524	0.27557	0.27525	0.27476	0.2735	0.27572	0.27505	0.27454	0.27588	0.27434	0.2752
	660.51	0.28555	0.28487	0.28401	0.28529	0.28524	0.28587	0.28514	0.28428	0.2849	0.28423	0.28376	0.28464	0.284	0.28435	0.28434	0.28376	0.28468	0.28543	0.28431	0.28249	0.28424	0.28371	0.28495	0.28304	0.28449	0.28286	0.28334	0.28525	0.28305	0.2831	0.28272	0.28331	0.28167	0.28152	0.2819	0.28297	0.28161	0.28205	0.28206	0.282	0.28145	0.28005	0.28228	0.28149	0.28126	0.28282	0.2809	0.2819
	660.993	0.29227	0.29156	0.29065	0.29231	0.29203	0.29264	0.29205	0.29119	0.2919	0.29116	0.2906	0.29135	0.29062	0.29132	0.29127	0.29054	0.29157	0.292	0.29114	0.28942	0.29118	0.29065	0.29183	0.28993	0.29133	0.28963	0.29031	0.29185	0.28974	0.28987	0.28973	0.28998	0.28861	0.2885	0.28881	0.28954	0.28836	0.28908	0.28866	0.28892	0.28828	0.28679	0.28893	0.28806	0.28816	0.28972	0.28761	0.28874
	661.475	0.29802	0.29733	0.29631	0.29836	0.2978	0.29848	0.29796	0.29719	0.298	0.29714	0.29653	0.29712	0.29632	0.29728	0.29717	0.29643	0.29751	0.29754	0.29697	0.29541	0.29715	0.29661	0.29768	0.29587	0.29716	0.29545	0.29636	0.29745	0.29552	0.29568	0.29571	0.29578	0.29459	0.2946	0.29474	0.29508	0.29422	0.29519	0.29431	0.29492	0.29414	0.29265	0.29463	0.29372	0.29416	0.29545	0.29341	0.29464
	661.957	0.3022	0.30158	0.30042	0.3028	0.30196	0.30275	0.30225	0.30164	0.30253	0.30153	0.30092	0.30135	0.30053	0.30162	0.30144	0.30083	0.30187	0.30151	0.30121	0.29983	0.30159	0.30098	0.30188	0.30026	0.3014	0.29975	0.30085	0.30146	0.2998	0.2999	0.30005	0.3001	0.29897	0.29919	0.29909	0.29904	0.29858	0.29974	0.29843	0.29938	0.29841	0.29706	0.29883	0.29791	0.29865	0.29945	0.29772	0.29897
	662.439	0.30508	0.30458	0.30329	0.30591	0.30482	0.30568	0.3052	0.30482	0.3057	0.30456	0.304	0.30431	0.30352	0.30461	0.3044	0.304	0.30489	0.30419	0.30415	0.30295	0.30475	0.30401	0.30473	0.30335	0.30432	0.30281	0.30402	0.30419	0.30286	0.30279	0.30302	0.30317	0.30201	0.30249	0.30212	0.30174	0.30171	0.30293	0.30133	0.30253	0.30136	0.30027	0.30181	0.30093	0.30187	0.30206	0.30079	0.302
	662.921	0.30767	0.30731	0.30593	0.30867	0.30741	0.30825	0.30782	0.3077	0.30846	0.3072	0.30675	0.307	0.30628	0.30725	0.30707	0.30693	0.30756	0.3066	0.3068	0.30575	0.30764	0.30668	0.30725	0.30614	0.30693	0.30563	0.30684	0.30667	0.30567	0.30537	0.30563	0.30594	0.30469	0.30541	0.30483	0.30422	0.30456	0.30572	0.30399	0.30532	0.30397	0.30325	0.30457	0.30375	0.30478	0.30435	0.3036	0.3047
	663.404	0.31109	0.31086	0.30947	0.3122	0.3109	0.3116	0.31127	0.31137	0.31193	0.31056	0.31029	0.31055	0.30991	0.31065	0.31058	0.31071	0.311	0.30989	0.31026	0.30933	0.31136	0.31012	0.31059	0.30975	0.31035	0.30932	0.31045	0.31004	0.30931	0.30876	0.30904	0.30949	0.30811	0.30904	0.30835	0.3076	0.30823	0.30921	0.30751	0.30886	0.3074	0.30707	0.30822	0.30743	0.30849	0.30752	0.30723	0.30817
	663.886	0.31598	0.31582	0.3145	0.31709	0.31591	0.31634	0.31616	0.31641	0.3167	0.31529	0.31521	0.31555	0.315	0.31541	0.31551	0.31593	0.31583	0.31467	0.31514	0.3143	0.3165	0.31494	0.31537	0.31479	0.31519	0.31446	0.31543	0.31487	0.31435	0.31359	0.31387	0.31443	0.31289	0.31395	0.3133	0.31248	0.3133	0.31401	0.31246	0.31375	0.31227	0.31231	0.31332	0.31252	0.31356	0.31221	0.31222	0.31301
	664.367	0.32206	0.32191	0.32071	0.32308	0.32217	0.32223	0.32226	0.32253	0.32256	0.32114	0.32128	0.32175	0.32125	0.32128	0.32158	0.32228	0.32183	0.32068	0.32115	0.32039	0.32275	0.32089	0.32133	0.32099	0.3212	0.32076	0.32156	0.3209	0.32049	0.31961	0.3199	0.32049	0.3188	0.31991	0.31945	0.3186	0.31948	0.31991	0.31857	0.31974	0.31835	0.31867	0.31957	0.31874	0.31974	0.31814	0.31829	0.31896
	664.849	0.32836	0.32814	0.32712	0.32918	0.32868	0.32832	0.32858	0.32872	0.32859	0.32719	0.32753	0.32815	0.32766	0.32728	0.32779	0.32878	0.32803	0.32696	0.32732	0.32666	0.3291	0.32699	0.3275	0.32737	0.32738	0.32722	0.32786	0.32712	0.32674	0.32586	0.32618	0.32672	0.32489	0.32596	0.32582	0.32495	0.32578	0.326	0.32485	0.32589	0.32469	0.32516	0.32596	0.32508	0.32604	0.32433	0.32445	0.32506
	665.331	0.33369	0.33338	0.33252	0.33423	0.33425	0.33348	0.33395	0.33382	0.33368	0.33232	0.33282	0.33357	0.33303	0.3323	0.33295	0.33423	0.33327	0.33232	0.33251	0.33198	0.33436	0.33212	0.33271	0.33276	0.33258	0.33266	0.33318	0.33236	0.33195	0.33119	0.33155	0.33201	0.33004	0.33101	0.33126	0.33034	0.33105	0.33117	0.33014	0.33106	0.33011	0.33062	0.3313	0.33039	0.3313	0.32956	0.32956	0.33017
	665.813	0.33737	0.337	0.33625	0.3376	0.33815	0.33707	0.33767	0.33722	0.33725	0.33591	0.33652	0.33732	0.33668	0.33571	0.33643	0.33798	0.33691	0.3361	0.33608	0.33573	0.33785	0.33562	0.3363	0.33649	0.33615	0.33638	0.33685	0.33593	0.33546	0.33491	0.33536	0.3357	0.33362	0.33444	0.3351	0.33408	0.33462	0.3348	0.33378	0.33461	0.33393	0.3344	0.33494	0.33402	0.3349	0.33317	0.333	0.33367
	666.295	0.3396	0.33923	0.33852	0.33953	0.34056	0.3393	0.33993	0.33917	0.33953	0.33819	0.33882	0.3396	0.33883	0.33774	0.33848	0.34023	0.33913	0.33847	0.33828	0.33812	0.33981	0.33773	0.33846	0.33877	0.33829	0.33859	0.33909	0.33807	0.33753	0.33724	0.33779	0.33802	0.33582	0.33649	0.33752	0.33636	0.33672	0.33708	0.336	0.33678	0.33633	0.33673	0.33709	0.33623	0.33705	0.33534	0.335	0.33581
	666.778	0.34129	0.34103	0.34026	0.341	0.34239	0.34109	0.34167	0.34068	0.34145	0.34006	0.34066	0.34133	0.34043	0.33936	0.34008	0.34192	0.34087	0.34034	0.34004	0.34008	0.34121	0.33937	0.34014	0.34052	0.33994	0.34021	0.34081	0.33973	0.33913	0.33906	0.3397	0.33986	0.33757	0.3381	0.3394	0.33809	0.33829	0.33893	0.33774	0.33848	0.33817	0.33855	0.3387	0.33795	0.33869	0.33702	0.33654	0.33751
	667.26	0.34353	0.34344	0.34257	0.34311	0.34469	0.34349	0.34396	0.34287	0.34403	0.34258	0.34309	0.3436	0.34258	0.34164	0.34232	0.34413	0.34319	0.34276	0.34244	0.34264	0.34318	0.34163	0.34241	0.34282	0.34218	0.34234	0.34309	0.34198	0.34135	0.34143	0.34216	0.34227	0.33991	0.34033	0.3418	0.34035	0.34046	0.34136	0.34007	0.34078	0.34052	0.34094	0.34088	0.34026	0.34093	0.33931	0.33872	0.33985
	667.742	0.34693	0.34704	0.34603	0.34648	0.34808	0.34706	0.34739	0.34633	0.34781	0.34629	0.34667	0.34702	0.34592	0.34516	0.34581	0.34747	0.34667	0.34629	0.34605	0.34632	0.34635	0.34508	0.34586	0.34625	0.34561	0.34558	0.3465	0.34541	0.34478	0.34494	0.34571	0.3458	0.34341	0.34377	0.34528	0.34376	0.34382	0.34492	0.34359	0.34428	0.34397	0.34449	0.34424	0.34375	0.34435	0.3428	0.34214	0.3434
	668.224	0.3513	0.35156	0.35044	0.35087	0.35237	0.35155	0.35178	0.35083	0.35248	0.35093	0.35118	0.35139	0.35027	0.34969	0.35031	0.35174	0.35112	0.35075	0.35064	0.35088	0.35057	0.3495	0.35031	0.35061	0.35001	0.34976	0.35084	0.34981	0.3492	0.34936	0.35013	0.35022	0.34784	0.34819	0.34965	0.34814	0.34822	0.34937	0.34808	0.34875	0.34831	0.34897	0.34859	0.3482	0.34875	0.34729	0.34659	0.34791
	668.706	0.35577	0.35612	0.35493	0.35542	0.35674	0.35608	0.35628	0.35547	0.35714	0.35562	0.35575	0.35588	0.35479	0.35435	0.35494	0.35611	0.35567	0.35528	0.35532	0.35541	0.355	0.35404	0.35489	0.35506	0.35453	0.35406	0.35526	0.3543	0.35374	0.35384	0.35456	0.35467	0.35236	0.35275	0.35409	0.35264	0.35281	0.35384	0.35268	0.35334	0.35273	0.35351	0.35311	0.35273	0.35329	0.35191	0.3512	0.35252
	669.188	0.35942	0.35976	0.35855	0.35915	0.36028	0.3597	0.35994	0.35926	0.36083	0.35939	0.35942	0.35954	0.35852	0.35817	0.3587	0.35964	0.35939	0.35896	0.35913	0.359	0.35869	0.35774	0.35864	0.35865	0.35822	0.35756	0.35882	0.35792	0.35743	0.35745	0.35811	0.35824	0.356	0.35648	0.35768	0.35635	0.35663	0.35743	0.35643	0.3571	0.35631	0.35717	0.35683	0.3564	0.35701	0.35569	0.35501	0.35625
	669.671	0.36178	0.36207	0.36088	0.36161	0.36257	0.36202	0.36233	0.36173	0.36312	0.36183	0.36179	0.36194	0.36099	0.36067	0.36112	0.36192	0.36184	0.36136	0.36162	0.36126	0.36116	0.36018	0.36111	0.36099	0.36063	0.35984	0.36112	0.36026	0.35986	0.35979	0.36038	0.36054	0.35835	0.35895	0.36003	0.3588	0.3592	0.35974	0.35892	0.35958	0.35864	0.35952	0.35932	0.3588	0.35947	0.35816	0.35756	0.35868
	670.153	0.36319	0.36344	0.36227	0.3631	0.36398	0.3634	0.36376	0.3632	0.36442	0.36328	0.3632	0.36339	0.36245	0.36215	0.36252	0.36327	0.36333	0.36281	0.3631	0.3626	0.36267	0.36165	0.36258	0.3624	0.36206	0.36124	0.36252	0.36167	0.36134	0.36119	0.36174	0.36195	0.35974	0.36043	0.36149	0.3603	0.36076	0.36113	0.36046	0.36106	0.36004	0.36092	0.36084	0.36024	0.36098	0.35964	0.35911	0.36013
	670.635	0.36443	0.36469	0.36353	0.3644	0.36528	0.36465	0.365	0.36448	0.36558	0.36455	0.36446	0.36466	0.36366	0.36338	0.36372	0.36447	0.36464	0.36411	0.36439	0.36383	0.36396	0.36296	0.36384	0.36369	0.36329	0.36252	0.36379	0.36294	0.36267	0.36247	0.36298	0.36325	0.36098	0.36171	0.36281	0.36162	0.36205	0.36241	0.36183	0.36232	0.36127	0.36219	0.36214	0.36152	0.3623	0.3609	0.36043	0.3614
	671.117	0.36629	0.36663	0.36546	0.36631	0.36721	0.36656	0.3669	0.36642	0.36748	0.3665	0.36639	0.36654	0.36549	0.36525	0.3656	0.36631	0.36655	0.36605	0.36631	0.36578	0.36583	0.36489	0.36573	0.36563	0.36515	0.36441	0.36571	0.36486	0.36462	0.36441	0.36488	0.36522	0.36289	0.3636	0.36476	0.36356	0.36392	0.36436	0.36382	0.36419	0.36314	0.36413	0.36404	0.36343	0.36421	0.36279	0.36235	0.36333
	671.599	0.36934	0.36975	0.36856	0.36936	0.37024	0.36963	0.37002	0.36956	0.37067	0.3697	0.36955	0.36958	0.3686	0.36841	0.36874	0.36935	0.36962	0.36918	0.36948	0.36891	0.36886	0.36799	0.36885	0.3687	0.36823	0.36741	0.36875	0.3679	0.36771	0.36751	0.36793	0.36829	0.366	0.36671	0.36782	0.36668	0.36705	0.36745	0.36694	0.3673	0.36619	0.36726	0.36711	0.36653	0.36729	0.36589	0.36546	0.36646
	672.082	0.37347	0.3739	0.37267	0.37347	0.37423	0.37373	0.37426	0.37378	0.37502	0.37404	0.37379	0.37368	0.37289	0.37276	0.373	0.37345	0.37377	0.37334	0.37378	0.37307	0.37297	0.37215	0.37309	0.37279	0.37241	0.37139	0.37278	0.37195	0.37183	0.37164	0.37199	0.37235	0.37017	0.37094	0.37188	0.37089	0.37136	0.37155	0.37108	0.37158	0.37033	0.37144	0.37127	0.37069	0.37144	0.37014	0.36968	0.37067
	672.564	0.37775	0.37815	0.37688	0.37774	0.3783	0.37796	0.37862	0.37814	0.37948	0.37852	0.37813	0.37792	0.37732	0.37728	0.37739	0.37764	0.3781	0.37763	0.37825	0.37731	0.37723	0.37644	0.37749	0.37697	0.37674	0.37545	0.37692	0.37611	0.37608	0.37587	0.37617	0.37651	0.37446	0.37532	0.37605	0.37521	0.37586	0.37574	0.37538	0.37604	0.3746	0.37573	0.37559	0.37498	0.37576	0.37456	0.37408	0.37503
	673.046	0.38097	0.38134	0.38003	0.38103	0.38136	0.38115	0.38185	0.38145	0.38278	0.38192	0.38138	0.38116	0.3806	0.3807	0.38068	0.3807	0.38144	0.38086	0.38165	0.38046	0.38045	0.3797	0.38082	0.38012	0.38	0.37847	0.38003	0.37928	0.37933	0.37904	0.37931	0.37966	0.37765	0.37863	0.37922	0.37847	0.37929	0.3789	0.37873	0.37943	0.37779	0.37894	0.3789	0.37823	0.37907	0.37795	0.37748	0.37834
	673.528	0.38248	0.38286	0.38151	0.3827	0.38282	0.38269	0.38331	0.38309	0.3842	0.38355	0.38289	0.38276	0.38208	0.38232	0.38221	0.382	0.38314	0.38246	0.38334	0.38189	0.382	0.38132	0.38243	0.38161	0.38155	0.37986	0.38149	0.38084	0.38096	0.38054	0.38077	0.38118	0.37914	0.38025	0.38077	0.38005	0.38096	0.38042	0.38051	0.38107	0.37924	0.38045	0.38055	0.37981	0.38073	0.37963	0.37924	0.37997
	674.01	0.38254	0.38297	0.38162	0.38302	0.38297	0.38285	0.38329	0.38331	0.38397	0.38368	0.38295	0.38296	0.38207	0.38242	0.38225	0.38186	0.38341	0.38269	0.38358	0.38189	0.38217	0.38159	0.3826	0.38173	0.38166	0.37991	0.38159	0.38106	0.38124	0.38065	0.38082	0.38135	0.37921	0.38043	0.38099	0.38024	0.38115	0.38056	0.38095	0.38121	0.37923	0.3805	0.3808	0.37997	0.38098	0.37985	0.37962	0.38018
	674.492	0.38214	0.38264	0.38134	0.38297	0.38279	0.38261	0.38282	0.38312	0.38316	0.38332	0.38258	0.38273	0.38162	0.38205	0.38184	0.3813	0.38323	0.38254	0.38335	0.38148	0.38197	0.38148	0.38231	0.38148	0.38133	0.37962	0.38129	0.38093	0.38115	0.38036	0.38044	0.38112	0.37888	0.38019	0.38084	0.38007	0.38086	0.38031	0.38101	0.38082	0.37874	0.38008	0.38065	0.3797	0.38079	0.37958	0.37956	0.37995
	674.975	0.38241	0.38298	0.3818	0.38364	0.38337	0.3831	0.38303	0.38363	0.38298	0.38362	0.3829	0.38316	0.38188	0.38237	0.38212	0.3815	0.38369	0.3831	0.38379	0.38177	0.38249	0.38208	0.38271	0.38195	0.3817	0.3801	0.38169	0.38155	0.38178	0.3808	0.38075	0.38158	0.37928	0.38062	0.38141	0.38064	0.38122	0.38075	0.38174	0.38103	0.37893	0.38032	0.38117	0.38011	0.38123	0.37992	0.38017	0.3804
	675.457	0.38401	0.38461	0.38362	0.38562	0.38528	0.38494	0.38458	0.38548	0.38417	0.38524	0.38456	0.38483	0.38351	0.38404	0.38374	0.3831	0.38543	0.38496	0.38552	0.38341	0.38434	0.38396	0.3844	0.38375	0.38337	0.38196	0.38339	0.38353	0.38372	0.38258	0.38239	0.38333	0.38103	0.38233	0.38324	0.38257	0.38285	0.3825	0.38371	0.38248	0.38044	0.38186	0.38298	0.38184	0.38291	0.38153	0.38202	0.38212
	675.938	0.38676	0.38733	0.38658	0.38869	0.38829	0.38792	0.38729	0.38846	0.38666	0.388	0.38734	0.38756	0.38627	0.38688	0.38651	0.38591	0.38826	0.38787	0.38832	0.38617	0.3873	0.38688	0.38721	0.38668	0.38616	0.38496	0.38617	0.38666	0.38674	0.3855	0.38519	0.38617	0.38394	0.38513	0.3861	0.38563	0.38555	0.38535	0.38668	0.38501	0.38312	0.38453	0.38586	0.38467	0.38562	0.38421	0.3849	0.38491
	676.42	0.3898	0.39029	0.38981	0.39194	0.3915	0.39113	0.39027	0.39168	0.38963	0.39101	0.39036	0.39046	0.38926	0.39001	0.38957	0.38904	0.39131	0.39094	0.39131	0.38914	0.39046	0.38992	0.39025	0.38983	0.38918	0.38821	0.38916	0.39002	0.38994	0.38866	0.3883	0.38921	0.38711	0.38814	0.38909	0.38892	0.38843	0.38844	0.38977	0.38777	0.38612	0.38747	0.38893	0.38775	0.38851	0.38711	0.38795	0.3879
	676.902	0.39208	0.39247	0.39225	0.39431	0.39383	0.39349	0.3925	0.39404	0.39203	0.39324	0.39258	0.39251	0.39142	0.39239	0.39186	0.39141	0.39356	0.39314	0.39344	0.39127	0.39274	0.39205	0.39248	0.39215	0.39138	0.39063	0.39129	0.39255	0.39225	0.39099	0.39066	0.39142	0.38951	0.39033	0.39116	0.39134	0.39045	0.39072	0.39193	0.38977	0.38841	0.38967	0.39114	0.39002	0.39055	0.38921	0.39012	0.39004
	677.384	0.39298	0.39335	0.39331	0.39522	0.39471	0.39439	0.3934	0.39495	0.39321	0.39407	0.39342	0.39318	0.39215	0.39339	0.3928	0.39239	0.39443	0.39389	0.39414	0.39196	0.39357	0.39272	0.3933	0.39303	0.39219	0.39164	0.39201	0.39363	0.39309	0.39189	0.39169	0.39221	0.39054	0.39115	0.39178	0.39229	0.39103	0.39164	0.39261	0.39046	0.38939	0.39054	0.39194	0.3909	0.39121	0.38993	0.39086	0.39076
	677.866	0.39273	0.39319	0.39321	0.3949	0.39441	0.39407	0.3932	0.39464	0.39331	0.39376	0.39315	0.39275	0.39173	0.39325	0.39262	0.39222	0.39414	0.39348	0.39366	0.39149	0.39318	0.39224	0.39297	0.39272	0.39186	0.39148	0.39158	0.3935	0.39273	0.3916	0.39163	0.39185	0.39045	0.39083	0.39126	0.39198	0.39045	0.39144	0.39209	0.39011	0.38929	0.3903	0.39159	0.39065	0.39077	0.38953	0.39045	0.3903
	678.349	0.39223	0.39294	0.39287	0.39429	0.39388	0.39348	0.39281	0.39403	0.39312	0.39322	0.39269	0.39214	0.39111	0.39285	0.39224	0.39179	0.39359	0.39284	0.39296	0.39079	0.39252	0.39159	0.39239	0.39217	0.39132	0.39108	0.39096	0.39308	0.39212	0.39102	0.39136	0.39126	0.39013	0.39031	0.39058	0.39135	0.38963	0.39104	0.39134	0.38964	0.38895	0.38985	0.39101	0.39018	0.39015	0.38894	0.38981	0.38961
	678.831	0.39254	0.39362	0.39331	0.39447	0.39418	0.3937	0.39328	0.39419	0.39362	0.3935	0.39313	0.39243	0.39137	0.39324	0.3927	0.39216	0.39382	0.39303	0.39312	0.39099	0.39266	0.39187	0.39261	0.39242	0.39164	0.39152	0.39122	0.39344	0.39234	0.39124	0.39193	0.3915	0.39063	0.39062	0.39083	0.39145	0.38968	0.39146	0.39144	0.39006	0.38941	0.3902	0.39126	0.39053	0.3904	0.38919	0.38999	0.38974
	679.313	0.39426	0.39578	0.39511	0.39601	0.39589	0.39536	0.39514	0.39572	0.39536	0.3952	0.39504	0.39417	0.39312	0.39498	0.39457	0.39393	0.3954	0.39462	0.39473	0.3927	0.3942	0.39366	0.39421	0.39409	0.3934	0.39338	0.39298	0.39517	0.39398	0.39286	0.3939	0.39315	0.39252	0.39232	0.39257	0.3929	0.39122	0.39326	0.393	0.39194	0.39123	0.39192	0.39291	0.39228	0.3921	0.39089	0.39158	0.39128
	679.795	0.39721	0.39913	0.39806	0.39872	0.39878	0.39826	0.39817	0.39844	0.39816	0.39811	0.39819	0.39715	0.39616	0.39788	0.39761	0.39692	0.39814	0.3974	0.39759	0.39575	0.39694	0.39673	0.397	0.39698	0.3964	0.39647	0.39601	0.39808	0.39685	0.39571	0.39706	0.39601	0.39559	0.3952	0.39556	0.39552	0.39406	0.39621	0.39582	0.39503	0.39422	0.39478	0.39573	0.39521	0.39502	0.39383	0.39438	0.39404
	680.277	0.40056	0.40273	0.40127	0.40173	0.40195	0.40155	0.40148	0.40148	0.40122	0.40136	0.4017	0.40047	0.39959	0.40107	0.40093	0.40025	0.40121	0.4005	0.40084	0.39926	0.40003	0.40015	0.4001	0.40023	0.39976	0.3999	0.39944	0.40131	0.40007	0.39896	0.40055	0.39923	0.39895	0.39837	0.39889	0.39848	0.39735	0.39942	0.39903	0.39844	0.39754	0.39793	0.39884	0.39846	0.39828	0.39715	0.39752	0.39719
	680.76	0.40328	0.4055	0.40373	0.40403	0.40437	0.40418	0.40403	0.40382	0.40358	0.40393	0.4045	0.40308	0.40235	0.4035	0.40347	0.40291	0.40362	0.40289	0.40344	0.40219	0.40246	0.40284	0.40251	0.4028	0.40243	0.40263	0.4022	0.40382	0.40261	0.40158	0.40333	0.40177	0.40155	0.40084	0.40147	0.40078	0.40005	0.40187	0.40159	0.40112	0.40018	0.40037	0.40122	0.40098	0.40084	0.39981	0.40001	0.39971
	681.242	0.40477	0.40686	0.40489	0.40506	0.40546	0.40556	0.40528	0.4049	0.40474	0.40525	0.40598	0.40441	0.40382	0.40463	0.40465	0.40433	0.40483	0.40402	0.40479	0.4039	0.40365	0.40416	0.40368	0.40411	0.40383	0.40406	0.40367	0.40505	0.40389	0.40301	0.4048	0.40307	0.40282	0.40205	0.40268	0.40186	0.40154	0.40302	0.4029	0.40248	0.4016	0.40155	0.40232	0.40223	0.40213	0.40124	0.40128	0.40106
	681.724	0.4052	0.40705	0.405	0.40508	0.40547	0.40589	0.40546	0.40492	0.40494	0.40553	0.40632	0.40466	0.40418	0.40467	0.40473	0.40469	0.40507	0.40413	0.40511	0.40453	0.40385	0.40434	0.40383	0.40433	0.40416	0.40439	0.40404	0.40522	0.40411	0.40344	0.40515	0.40332	0.40299	0.40225	0.40274	0.40196	0.40198	0.40312	0.40317	0.40272	0.40199	0.40173	0.40237	0.40241	0.40235	0.40162	0.40155	0.40144
	682.206	0.40575	0.40732	0.40531	0.40532	0.40568	0.40637	0.40581	0.40512	0.40539	0.40599	0.40673	0.40505	0.40463	0.40485	0.40493	0.40522	0.40554	0.40444	0.40556	0.40524	0.40426	0.40458	0.40418	0.40468	0.40466	0.40482	0.40449	0.40554	0.40449	0.40403	0.40557	0.40373	0.40329	0.40266	0.40288	0.40229	0.40252	0.40342	0.40359	0.40306	0.40254	0.40215	0.40262	0.40276	0.40271	0.40215	0.402	0.40206
	682.688	0.40704	0.40838	0.40647	0.40645	0.40678	0.40765	0.40701	0.40616	0.40671	0.40725	0.40787	0.40625	0.40585	0.40582	0.40597	0.40655	0.40685	0.40559	0.40678	0.40663	0.40555	0.40559	0.40539	0.40577	0.40597	0.40601	0.40566	0.40667	0.4057	0.40539	0.40671	0.40494	0.4044	0.40392	0.40379	0.40348	0.40377	0.40459	0.40479	0.40416	0.40388	0.40344	0.40372	0.40393	0.40383	0.40343	0.40325	0.4035
	683.17	0.40955	0.41075	0.40898	0.40896	0.40929	0.4102	0.40953	0.40854	0.40936	0.40978	0.41022	0.40873	0.40836	0.40809	0.40835	0.40918	0.40945	0.40804	0.40923	0.40917	0.4082	0.40789	0.40794	0.40812	0.40859	0.40847	0.40806	0.40908	0.4082	0.40797	0.40904	0.40745	0.40684	0.40651	0.40598	0.40603	0.4062	0.40713	0.40727	0.40653	0.40648	0.40608	0.40617	0.40642	0.4062	0.40594	0.40576	0.40623
	683.653	0.41305	0.41413	0.41256	0.41255	0.41292	0.41374	0.41309	0.41201	0.41301	0.41329	0.41353	0.41222	0.41192	0.4114	0.41182	0.41284	0.41305	0.41149	0.41262	0.41262	0.41191	0.41125	0.41156	0.41148	0.41228	0.41192	0.41145	0.4125	0.41172	0.41151	0.41234	0.41097	0.41034	0.41013	0.40923	0.40965	0.40957	0.41076	0.41077	0.40993	0.41005	0.40978	0.4097	0.40995	0.40955	0.40941	0.40925	0.40992
	684.135	0.41666	0.41763	0.41629	0.41633	0.41675	0.41737	0.41675	0.41567	0.41676	0.41684	0.41694	0.41585	0.41567	0.41487	0.41549	0.41664	0.41674	0.41506	0.41608	0.41611	0.41576	0.4148	0.41535	0.41498	0.41613	0.4155	0.41498	0.41602	0.41536	0.41514	0.41573	0.41465	0.41401	0.41388	0.41268	0.41347	0.41306	0.41456	0.41442	0.4135	0.41371	0.41361	0.4134	0.41365	0.41301	0.41296	0.41283	0.41367
	684.616	0.41942	0.42022	0.41917	0.41927	0.41973	0.42007	0.4195	0.41851	0.4196	0.41945	0.41948	0.41862	0.41861	0.41752	0.41834	0.41959	0.41953	0.41774	0.41862	0.41873	0.41873	0.41754	0.4183	0.4177	0.41914	0.41822	0.41769	0.41865	0.41809	0.41788	0.41829	0.41749	0.41684	0.41674	0.41533	0.41648	0.41572	0.41753	0.41724	0.41625	0.41649	0.41657	0.41625	0.41651	0.41563	0.41561	0.41554	0.41648
	685.098	0.42083	0.42138	0.42065	0.42084	0.42127	0.42133	0.42079	0.42	0.42103	0.42062	0.42068	0.42002	0.42022	0.41887	0.41984	0.42115	0.42092	0.41906	0.41979	0.42	0.42025	0.41894	0.41987	0.41913	0.42077	0.41957	0.41911	0.41988	0.41938	0.41927	0.41952	0.41898	0.41828	0.41821	0.41668	0.41814	0.41711	0.41912	0.41872	0.41769	0.41787	0.41812	0.41772	0.41802	0.41695	0.41691	0.41692	0.41785
	685.58	0.42115	0.4214	0.42101	0.4213	0.42162	0.42143	0.42091	0.42038	0.42132	0.42068	0.42083	0.42034	0.42072	0.41916	0.42021	0.42159	0.42122	0.41931	0.4199	0.42026	0.42056	0.41924	0.42031	0.41956	0.42127	0.41983	0.41948	0.42	0.41951	0.41959	0.41972	0.41936	0.41858	0.41855	0.41698	0.41868	0.4175	0.41957	0.4191	0.41807	0.41813	0.41853	0.41806	0.41841	0.41725	0.41714	0.41726	0.41808
	686.062	0.42124	0.42117	0.42109	0.42153	0.42163	0.42128	0.42075	0.4205	0.42134	0.42055	0.4208	0.42045	0.42096	0.41927	0.4203	0.42176	0.42131	0.41939	0.41985	0.42038	0.42053	0.41928	0.42047	0.41983	0.42147	0.41985	0.41968	0.41989	0.41934	0.4197	0.41973	0.4195	0.41858	0.41864	0.4171	0.41893	0.41776	0.41976	0.41925	0.41825	0.41813	0.41866	0.41815	0.41856	0.41742	0.41719	0.41746	0.41806
	686.544	0.42203	0.4217	0.42185	0.42247	0.42229	0.42185	0.42131	0.42131	0.42207	0.42122	0.42155	0.42131	0.42185	0.42012	0.42106	0.42259	0.42212	0.42024	0.42063	0.42131	0.42111	0.41999	0.42128	0.42085	0.42232	0.42061	0.42062	0.42055	0.41986	0.42054	0.42047	0.42031	0.41922	0.41943	0.41798	0.41983	0.41879	0.42061	0.42007	0.41915	0.4188	0.41948	0.41892	0.41937	0.41839	0.41802	0.41844	0.41877
	687.027	0.42397	0.42349	0.42377	0.42461	0.4241	0.42365	0.42307	0.42328	0.42394	0.4232	0.42351	0.42338	0.42384	0.42218	0.42297	0.42456	0.42414	0.42232	0.4227	0.42346	0.42283	0.42186	0.42321	0.42305	0.42429	0.42258	0.42274	0.42246	0.42156	0.42252	0.42235	0.42227	0.42097	0.4214	0.42009	0.42183	0.42102	0.42261	0.42201	0.42122	0.42062	0.42145	0.42087	0.42132	0.4206	0.42009	0.42065	0.4207
	687.509	0.42681	0.42628	0.42658	0.42767	0.42685	0.42641	0.42581	0.42615	0.42671	0.42621	0.42639	0.42637	0.42665	0.42515	0.42576	0.42739	0.42704	0.42535	0.42577	0.42651	0.42546	0.42464	0.42602	0.42611	0.42713	0.4255	0.42573	0.42536	0.4242	0.42534	0.42509	0.4251	0.4236	0.42427	0.42318	0.42468	0.42414	0.42548	0.42479	0.42418	0.42336	0.42431	0.42373	0.42412	0.42372	0.42311	0.42378	0.42358
	687.991	0.42968	0.42921	0.42944	0.43077	0.42969	0.42927	0.42869	0.42908	0.4295	0.42934	0.42933	0.4294	0.42942	0.42817	0.42858	0.43024	0.42997	0.42844	0.42898	0.42956	0.42819	0.42748	0.42887	0.42917	0.43001	0.42852	0.42872	0.42839	0.42694	0.42814	0.42781	0.42798	0.42629	0.42718	0.42639	0.42755	0.42727	0.42836	0.42755	0.42717	0.42617	0.42718	0.42664	0.42691	0.42683	0.42619	0.42692	0.42656
	688.473	0.43165	0.43129	0.43142	0.43295	0.4317	0.43125	0.43076	0.43114	0.43139	0.4316	0.43138	0.43151	0.43123	0.43028	0.43052	0.43217	0.43197	0.43061	0.43133	0.43164	0.43012	0.42949	0.43084	0.43127	0.43197	0.4307	0.43076	0.43055	0.42885	0.42997	0.42957	0.42998	0.42813	0.42921	0.42876	0.42952	0.42946	0.43032	0.42938	0.42925	0.42817	0.42912	0.42865	0.42876	0.42897	0.42837	0.4291	0.42867
	688.955	0.43226	0.43203	0.43209	0.43373	0.43239	0.43188	0.43156	0.43186	0.43192	0.43245	0.43208	0.4322	0.43162	0.43102	0.43112	0.43272	0.43256	0.43139	0.43234	0.43226	0.4308	0.43021	0.43149	0.43197	0.43255	0.43157	0.43138	0.43134	0.42945	0.43041	0.42996	0.43066	0.42869	0.42989	0.42979	0.43015	0.43024	0.43088	0.42984	0.42994	0.42892	0.42965	0.42927	0.42924	0.42963	0.42915	0.42984	0.42943
	689.438	0.43178	0.43165	0.43175	0.43338	0.43202	0.43143	0.43137	0.43154	0.43141	0.43213	0.43176	0.43178	0.43092	0.43065	0.43068	0.43218	0.43205	0.43108	0.43226	0.43175	0.43049	0.42993	0.43111	0.43159	0.43202	0.43138	0.43088	0.431	0.42904	0.42978	0.4293	0.43031	0.42828	0.42952	0.42973	0.42972	0.42994	0.43036	0.42925	0.42953	0.42869	0.42909	0.42878	0.42866	0.42913	0.42882	0.42942	0.4291
	689.92	0.43109	0.43103	0.43128	0.4328	0.43146	0.43078	0.43105	0.43104	0.43074	0.43151	0.4313	0.43114	0.43003	0.43005	0.43009	0.43143	0.43133	0.43056	0.43194	0.43101	0.43004	0.42951	0.43057	0.43102	0.43124	0.431	0.43014	0.43039	0.42848	0.429	0.42851	0.42981	0.42777	0.42898	0.42942	0.4291	0.42944	0.42965	0.42852	0.4289	0.42835	0.42834	0.42807	0.42792	0.42838	0.42826	0.42874	0.42854
	690.402	0.43115	0.43112	0.43165	0.43295	0.43167	0.43093	0.43154	0.43134	0.43089	0.43154	0.43168	0.43125	0.42994	0.43017	0.43031	0.43143	0.4314	0.4308	0.43234	0.43107	0.43036	0.42988	0.43079	0.43124	0.43114	0.43139	0.43016	0.43047	0.42871	0.42904	0.42858	0.4301	0.42812	0.42924	0.42981	0.42922	0.42971	0.42973	0.42865	0.42902	0.42881	0.42839	0.42811	0.42801	0.42839	0.42847	0.42881	0.42872
	690.884	0.43248	0.43245	0.43334	0.43439	0.43316	0.43244	0.43334	0.43297	0.43238	0.43277	0.43339	0.43268	0.43117	0.43154	0.43187	0.4327	0.43278	0.43233	0.43397	0.43246	0.43194	0.43153	0.43228	0.43274	0.43224	0.43303	0.43146	0.43179	0.43027	0.43043	0.43003	0.43171	0.42981	0.43082	0.43142	0.43059	0.43129	0.43115	0.43017	0.43043	0.43055	0.4298	0.42945	0.42946	0.42975	0.42997	0.43017	0.43018
	691.366	0.4349	0.43488	0.43616	0.43693	0.43577	0.43514	0.43622	0.43575	0.43502	0.43505	0.43622	0.43524	0.43355	0.434	0.43458	0.43506	0.43529	0.43496	0.43664	0.43499	0.43459	0.43424	0.43485	0.43532	0.43439	0.43574	0.43389	0.43422	0.43298	0.43299	0.43268	0.43442	0.43263	0.43351	0.43408	0.43303	0.43399	0.43375	0.43291	0.43295	0.43337	0.43241	0.43194	0.43207	0.43232	0.43261	0.43268	0.43274
	691.848	0.43768	0.43769	0.43931	0.43982	0.43876	0.43828	0.43939	0.43893	0.43804	0.43765	0.43938	0.43818	0.43631	0.43682	0.4377	0.43776	0.43818	0.43794	0.43959	0.43792	0.43756	0.43724	0.43775	0.43818	0.43689	0.43875	0.43673	0.43705	0.4361	0.43594	0.43574	0.4375	0.43581	0.43655	0.43709	0.43582	0.43705	0.43678	0.4361	0.43586	0.43646	0.43546	0.43486	0.43509	0.43539	0.43564	0.43561	0.43567
	692.331	0.43997	0.44005	0.44192	0.44219	0.44125	0.44097	0.44196	0.44163	0.44055	0.43975	0.44195	0.44063	0.4386	0.43918	0.44036	0.43996	0.44058	0.44042	0.44194	0.44033	0.44003	0.43966	0.44013	0.44043	0.43892	0.44118	0.43914	0.43945	0.43875	0.43843	0.43833	0.44005	0.43844	0.43905	0.43961	0.43812	0.4396	0.43936	0.43886	0.4383	0.43898	0.43809	0.43735	0.43764	0.43808	0.43815	0.4381	0.43814
	692.813	0.44131	0.4415	0.44351	0.44359	0.44279	0.44271	0.44343	0.44335	0.44208	0.44094	0.44345	0.44209	0.43994	0.44063	0.44209	0.44123	0.44201	0.44194	0.44323	0.44175	0.44155	0.44104	0.44156	0.4416	0.44011	0.44256	0.44068	0.44096	0.44047	0.43999	0.43997	0.44162	0.44004	0.44053	0.44118	0.43949	0.44114	0.44101	0.44071	0.43983	0.44044	0.43978	0.43893	0.43923	0.43991	0.43966	0.43967	0.43966
	693.294	0.44192	0.44226	0.4443	0.44418	0.44356	0.44365	0.44402	0.44426	0.44283	0.44145	0.44407	0.44274	0.44054	0.44139	0.44309	0.44178	0.44265	0.44273	0.4437	0.44236	0.44236	0.4416	0.44227	0.44192	0.4407	0.44311	0.44154	0.44179	0.44141	0.44084	0.44082	0.44239	0.44079	0.44119	0.44202	0.44016	0.44186	0.44188	0.44179	0.44064	0.44105	0.44069	0.43978	0.44004	0.44102	0.44032	0.44048	0.44042
	693.776	0.44249	0.44299	0.44499	0.44468	0.44428	0.44447	0.44445	0.44504	0.4435	0.44202	0.44455	0.44326	0.44113	0.44215	0.44406	0.44234	0.4432	0.44351	0.44406	0.44287	0.44317	0.44207	0.44297	0.44212	0.4414	0.44355	0.44239	0.44258	0.44227	0.44168	0.44159	0.44304	0.44142	0.44174	0.44277	0.44081	0.44245	0.44263	0.44279	0.44141	0.44153	0.44149	0.44056	0.44077	0.44204	0.44081	0.44121	0.4411
	694.258	0.44379	0.44443	0.44636	0.44584	0.4457	0.4459	0.44551	0.44641	0.44488	0.44339	0.44565	0.44441	0.44247	0.44361	0.44571	0.44365	0.44441	0.44503	0.44511	0.44406	0.44472	0.44325	0.44441	0.44302	0.44293	0.44467	0.44395	0.44407	0.44377	0.44327	0.44304	0.44432	0.44268	0.44295	0.44418	0.44218	0.44367	0.44399	0.44442	0.4429	0.44264	0.4429	0.44199	0.44218	0.44368	0.44188	0.44256	0.44243
	694.74	0.44615	0.44689	0.44874	0.448	0.44818	0.4483	0.44759	0.44873	0.44732	0.44589	0.44777	0.44652	0.44493	0.4461	0.44835	0.44605	0.44662	0.44761	0.44723	0.44629	0.44731	0.44549	0.44693	0.44502	0.4456	0.44684	0.44651	0.44657	0.44626	0.44593	0.44552	0.44657	0.44495	0.44521	0.44653	0.44457	0.44586	0.44629	0.44702	0.44542	0.44475	0.44526	0.44441	0.44461	0.44625	0.44392	0.44488	0.44474
	695.222	0.44933	0.45004	0.45186	0.45087	0.45143	0.45139	0.45046	0.45172	0.45054	0.44918	0.45066	0.44935	0.44824	0.44929	0.45166	0.44923	0.44956	0.45094	0.45016	0.44932	0.45061	0.44851	0.45021	0.44789	0.44905	0.4498	0.44974	0.44979	0.44946	0.44935	0.44875	0.44952	0.44796	0.44826	0.44955	0.44768	0.44876	0.44925	0.4503	0.4487	0.44761	0.44829	0.44754	0.44781	0.44947	0.44671	0.4479	0.44776
	695.705	0.45258	0.45314	0.45494	0.45372	0.45469	0.45445	0.45338	0.45466	0.45379	0.45246	0.45358	0.45218	0.45164	0.45243	0.45486	0.45242	0.4525	0.45424	0.45317	0.4524	0.45386	0.45158	0.45349	0.45089	0.45248	0.4528	0.45286	0.45298	0.45265	0.45272	0.452	0.45245	0.45101	0.45139	0.45249	0.45077	0.45167	0.45215	0.4535	0.45198	0.4505	0.45127	0.45068	0.45102	0.45261	0.44958	0.4509	0.45079
	696.187	0.45513	0.4554	0.45721	0.45579	0.45717	0.45671	0.4556	0.4568	0.45627	0.45489	0.4558	0.4543	0.45434	0.45476	0.45713	0.45485	0.45471	0.45668	0.45548	0.45475	0.45623	0.4539	0.45596	0.45325	0.45506	0.45507	0.45509	0.45537	0.45507	0.45524	0.45448	0.45462	0.45331	0.45383	0.4546	0.45307	0.45385	0.45427	0.45586	0.45449	0.45271	0.45344	0.45305	0.45347	0.45493	0.45182	0.45316	0.45308
	696.669	0.45664	0.45653	0.45831	0.45674	0.45849	0.45782	0.4568	0.45783	0.4576	0.4561	0.45697	0.45542	0.45595	0.45596	0.45815	0.45615	0.45589	0.4579	0.45673	0.45601	0.4574	0.45513	0.45727	0.45461	0.45642	0.45624	0.45612	0.45663	0.45639	0.45654	0.45584	0.45573	0.45453	0.45523	0.45561	0.45423	0.455	0.45528	0.45705	0.45588	0.45392	0.4545	0.45435	0.45481	0.4561	0.45312	0.45438	0.45432
	697.151	0.45738	0.45687	0.45858	0.45691	0.45893	0.45807	0.45723	0.45804	0.45802	0.45641	0.45741	0.45586	0.45673	0.45638	0.45825	0.45663	0.45638	0.45821	0.45716	0.45645	0.45767	0.45555	0.45771	0.45522	0.45685	0.45659	0.45629	0.45706	0.45692	0.45692	0.45636	0.45608	0.45496	0.45585	0.45583	0.45457	0.45542	0.45553	0.45737	0.45643	0.45443	0.45478	0.45485	0.45532	0.45645	0.45378	0.45488	0.4548
	697.633	0.45807	0.4572	0.45877	0.45707	0.45924	0.45824	0.45765	0.45819	0.45828	0.45662	0.45785	0.45637	0.4574	0.4568	0.45825	0.45706	0.45692	0.45839	0.45748	0.45679	0.45783	0.45591	0.45805	0.45579	0.45713	0.45685	0.45642	0.45743	0.45739	0.45718	0.45679	0.45644	0.45535	0.45637	0.45605	0.45486	0.45587	0.45576	0.45757	0.4569	0.45498	0.45507	0.45531	0.45574	0.45673	0.4545	0.45541	0.45525
	698.115	0.45943	0.45832	0.45967	0.45799	0.4602	0.45911	0.45876	0.45905	0.45914	0.45755	0.45904	0.45771	0.4587	0.458	0.45895	0.45821	0.45828	0.45922	0.45842	0.45778	0.45867	0.45697	0.45903	0.45703	0.45806	0.45779	0.45733	0.45848	0.45855	0.45813	0.45788	0.45757	0.45645	0.45753	0.45703	0.45583	0.45708	0.45674	0.45843	0.45803	0.45628	0.45613	0.45648	0.45683	0.45769	0.45598	0.45672	0.4564
	698.598	0.46178	0.46058	0.46165	0.46003	0.46216	0.46104	0.46089	0.46096	0.46097	0.4596	0.46128	0.46017	0.46097	0.46029	0.46072	0.46044	0.46075	0.46108	0.4603	0.45974	0.46058	0.4591	0.46102	0.45927	0.46001	0.45976	0.45937	0.46054	0.4607	0.46015	0.45999	0.45978	0.45862	0.45964	0.4591	0.45786	0.45937	0.45879	0.46029	0.46014	0.45864	0.45832	0.4587	0.45892	0.45967	0.45849	0.45911	0.45854
	699.08	0.46485	0.4637	0.46444	0.4629	0.46489	0.4638	0.46376	0.46369	0.46359	0.46254	0.46429	0.46343	0.46394	0.46339	0.46333	0.46348	0.46402	0.46372	0.4629	0.46244	0.46331	0.46203	0.46374	0.46225	0.46276	0.46254	0.46231	0.46335	0.46357	0.46303	0.46287	0.46281	0.4616	0.46242	0.46199	0.46069	0.46245	0.46162	0.46291	0.46298	0.46175	0.46136	0.46171	0.46175	0.46241	0.46171	0.46228	0.46141
	699.562	0.46793	0.46694	0.46736	0.46592	0.46772	0.46672	0.46666	0.46656	0.46636	0.46566	0.46734	0.46674	0.46693	0.46656	0.46607	0.46662	0.4673	0.46646	0.46559	0.46519	0.4662	0.46509	0.46654	0.46531	0.46565	0.46545	0.46543	0.46621	0.46643	0.46607	0.46584	0.46595	0.46471	0.46519	0.46501	0.46366	0.46558	0.46452	0.46564	0.46585	0.46487	0.46451	0.46481	0.46462	0.46524	0.46491	0.4655	0.46429
	700.044	0.47034	0.46955	0.46968	0.46834	0.46996	0.46908	0.46891	0.46889	0.46863	0.4682	0.46973	0.46935	0.46923	0.46904	0.46821	0.46914	0.46985	0.46861	0.46772	0.46734	0.46856	0.46758	0.4687	0.46775	0.46799	0.4678	0.468	0.46843	0.46859	0.46854	0.4682	0.46848	0.46722	0.46728	0.46743	0.4661	0.46806	0.46679	0.4678	0.46802	0.46727	0.46702	0.46732	0.46682	0.46746	0.46737	0.46804	0.46648
	700.526	0.47181	0.47119	0.47112	0.46986	0.47131	0.47058	0.47026	0.47039	0.47013	0.46981	0.47117	0.47095	0.47056	0.47051	0.46946	0.47071	0.47132	0.46987	0.46906	0.4686	0.47009	0.4692	0.46998	0.46929	0.46947	0.46928	0.46968	0.46972	0.46977	0.47009	0.46963	0.47007	0.46882	0.46845	0.46898	0.46775	0.46956	0.46811	0.46912	0.46922	0.46865	0.46853	0.46891	0.46808	0.46882	0.46879	0.4696	0.46773
	701.009	0.47266	0.47213	0.47194	0.47072	0.47206	0.47145	0.47104	0.47135	0.47114	0.47075	0.47197	0.47184	0.47124	0.47127	0.4701	0.4716	0.47201	0.47055	0.46993	0.46928	0.47108	0.47024	0.47068	0.47022	0.47037	0.47017	0.47072	0.4704	0.47028	0.47096	0.47042	0.471	0.46976	0.46902	0.46994	0.46891	0.47038	0.46879	0.4699	0.46974	0.46932	0.4693	0.46988	0.46869	0.46959	0.4695	0.47044	0.46832
	701.491	0.47359	0.47308	0.47282	0.47161	0.47289	0.47234	0.47196	0.47242	0.47227	0.47168	0.47284	0.47272	0.47196	0.47201	0.47082	0.47247	0.47263	0.47131	0.47096	0.47008	0.47216	0.47136	0.4715	0.4712	0.47133	0.47113	0.47177	0.47115	0.47085	0.47178	0.47123	0.47191	0.4707	0.46971	0.47096	0.47022	0.47121	0.46953	0.47083	0.47028	0.46998	0.47	0.47088	0.46936	0.47047	0.47019	0.47126	0.46895
	701.973	0.47528	0.47471	0.47442	0.47315	0.47447	0.47386	0.47368	0.47421	0.47411	0.47329	0.47443	0.47429	0.47339	0.47345	0.47229	0.474	0.47391	0.47283	0.47278	0.47165	0.47394	0.47317	0.47309	0.47286	0.473	0.47281	0.47348	0.47265	0.47216	0.4732	0.47272	0.47344	0.47225	0.4712	0.47267	0.47229	0.47271	0.47098	0.47253	0.47153	0.47133	0.47129	0.47256	0.47078	0.47208	0.47156	0.47272	0.47029
	702.455	0.47795	0.4773	0.47694	0.4756	0.47706	0.47623	0.47642	0.47692	0.47682	0.47586	0.47698	0.47682	0.47579	0.47587	0.47474	0.47643	0.47613	0.47533	0.47555	0.4742	0.47661	0.47589	0.47569	0.47541	0.47558	0.47542	0.47606	0.47512	0.47447	0.47546	0.47513	0.47583	0.47466	0.47374	0.47526	0.47528	0.47512	0.47341	0.47519	0.47374	0.47364	0.47345	0.47513	0.47324	0.47463	0.47389	0.47508	0.47257
	702.937	0.48125	0.48056	0.48005	0.47863	0.48032	0.47913	0.4798	0.48018	0.48004	0.47911	0.48011	0.47999	0.47884	0.47896	0.47785	0.47945	0.47902	0.4785	0.4789	0.47741	0.47979	0.47914	0.47894	0.47852	0.47876	0.47866	0.4792	0.47823	0.47747	0.47829	0.47816	0.47876	0.4776	0.477	0.47836	0.47877	0.47812	0.47649	0.47845	0.47664	0.47662	0.47622	0.47826	0.47642	0.47779	0.47689	0.47804	0.47549
	703.419	0.48443	0.48377	0.48304	0.48156	0.48355	0.4819	0.48306	0.48327	0.48305	0.48235	0.48308	0.48308	0.48181	0.48203	0.4809	0.4824	0.48191	0.48161	0.48212	0.48055	0.48276	0.48218	0.4821	0.48148	0.48186	0.48183	0.48218	0.48127	0.48048	0.48103	0.48114	0.48155	0.4804	0.48028	0.48127	0.48201	0.48101	0.47954	0.48156	0.47956	0.47959	0.47896	0.48127	0.47964	0.48086	0.47987	0.48093	0.47834
	703.902	0.48679	0.48625	0.48523	0.48377	0.48605	0.48394	0.48546	0.48552	0.48521	0.4849	0.48519	0.48542	0.48404	0.48441	0.48317	0.48462	0.48414	0.484	0.48454	0.48295	0.48484	0.48434	0.48449	0.48366	0.48421	0.48424	0.48434	0.48355	0.48282	0.48308	0.48343	0.48359	0.48242	0.48287	0.48331	0.48428	0.48313	0.48187	0.48382	0.48183	0.48188	0.48104	0.48346	0.48221	0.48318	0.48219	0.4831	0.4805
	704.384	0.48805	0.48772	0.48639	0.48503	0.48754	0.48506	0.48673	0.48669	0.48631	0.48645	0.48618	0.48672	0.48525	0.48581	0.48441	0.48588	0.48545	0.4854	0.48596	0.48434	0.48583	0.48537	0.48582	0.48481	0.4856	0.48564	0.48543	0.48481	0.48422	0.48423	0.48478	0.48467	0.48344	0.48448	0.48427	0.48536	0.48425	0.48324	0.48498	0.48319	0.48323	0.48225	0.48459	0.48383	0.48452	0.48358	0.4843	0.48174
	704.865	0.48853	0.48846	0.48684	0.48571	0.48829	0.48563	0.4872	0.48714	0.48675	0.48729	0.48639	0.4873	0.48577	0.48652	0.48495	0.48651	0.48615	0.48615	0.48673	0.48504	0.48613	0.48563	0.48641	0.48528	0.48633	0.48632	0.48579	0.4854	0.48499	0.48481	0.48548	0.48515	0.48385	0.48538	0.48454	0.48561	0.48469	0.48396	0.48538	0.48393	0.48391	0.48289	0.48496	0.48478	0.48521	0.48436	0.48485	0.48237
	705.347	0.48894	0.48912	0.4873	0.48651	0.48896	0.48639	0.48759	0.48757	0.48727	0.48804	0.48657	0.48783	0.48627	0.48719	0.48549	0.4872	0.48689	0.48694	0.48754	0.48574	0.48649	0.48587	0.48695	0.48578	0.4871	0.48696	0.48612	0.486	0.48578	0.48551	0.48619	0.48573	0.48434	0.48619	0.48484	0.48582	0.48515	0.4847	0.48572	0.48471	0.48458	0.48365	0.48528	0.48568	0.48593	0.48517	0.48543	0.4831
	705.829	0.48996	0.49034	0.48846	0.48809	0.4902	0.488	0.48864	0.48868	0.48855	0.48935	0.48745	0.489	0.48744	0.48847	0.48675	0.48861	0.48833	0.48846	0.48905	0.4871	0.48763	0.48681	0.48811	0.48697	0.48853	0.48822	0.48711	0.48732	0.48722	0.48694	0.48752	0.48707	0.48562	0.48754	0.48588	0.48674	0.48632	0.48611	0.48673	0.48616	0.48588	0.48514	0.48622	0.48718	0.48733	0.48667	0.48667	0.48459
	706.311	0.49191	0.4924	0.49058	0.49072	0.49229	0.49069	0.49071	0.49075	0.49086	0.4915	0.48938	0.4911	0.48957	0.49066	0.48904	0.49101	0.49072	0.49097	0.4915	0.48941	0.48986	0.48879	0.49021	0.48911	0.49088	0.49039	0.48905	0.48965	0.48956	0.48936	0.4897	0.48942	0.48796	0.48968	0.48793	0.48871	0.4885	0.48846	0.48869	0.48854	0.48808	0.48762	0.4881	0.48953	0.48965	0.48911	0.48886	0.4871
	706.793	0.49455	0.49506	0.49342	0.4941	0.49502	0.49417	0.49359	0.49356	0.49395	0.49425	0.49218	0.49392	0.49242	0.49353	0.49216	0.49413	0.49381	0.49423	0.49462	0.49243	0.49293	0.49162	0.49303	0.49199	0.49389	0.49324	0.49174	0.49279	0.49254	0.49249	0.49249	0.49251	0.49111	0.49239	0.49077	0.49153	0.49145	0.49151	0.49142	0.49163	0.49097	0.49082	0.49073	0.49252	0.49259	0.49225	0.49177	0.4904
	707.276	0.49733	0.49778	0.49639	0.4976	0.49787	0.49778	0.49676	0.49654	0.49719	0.49707	0.49532	0.4969	0.49544	0.49652	0.49554	0.49736	0.49699	0.49763	0.49779	0.49561	0.49623	0.49472	0.49604	0.49504	0.49698	0.49622	0.49463	0.49615	0.49559	0.49572	0.49532	0.49574	0.49448	0.49514	0.49381	0.49463	0.49462	0.49468	0.49435	0.49488	0.494	0.49414	0.49358	0.49558	0.49558	0.49551	0.49487	0.4939
	707.758	0.49972	0.50006	0.49895	0.50062	0.50031	0.50088	0.49967	0.49915	0.5	0.49943	0.49827	0.49954	0.49809	0.49912	0.49858	0.50014	0.49971	0.50058	0.50048	0.49839	0.49916	0.49754	0.49872	0.49773	0.49961	0.4988	0.49718	0.49919	0.49817	0.4985	0.49769	0.49853	0.49746	0.49747	0.4965	0.49742	0.49745	0.49745	0.49695	0.49776	0.49665	0.497	0.49616	0.49818	0.49805	0.49837	0.49762	0.49704
	708.24	0.50153	0.50181	0.50091	0.50294	0.50221	0.50326	0.50212	0.50124	0.50219	0.50121	0.50082	0.50168	0.50019	0.50117	0.50107	0.50226	0.50177	0.50287	0.50253	0.50059	0.5015	0.49987	0.50091	0.49993	0.50164	0.5008	0.49925	0.50168	0.50011	0.50066	0.4995	0.5007	0.49983	0.49929	0.49869	0.49968	0.49974	0.49965	0.49906	0.50012	0.49878	0.49924	0.49829	0.50017	0.49987	0.50064	0.49987	0.49962
	708.722	0.50309	0.50338	0.50261	0.50488	0.50389	0.50519	0.50438	0.5031	0.50405	0.50276	0.50322	0.50362	0.50205	0.50294	0.50326	0.50404	0.50348	0.50477	0.50427	0.50252	0.50352	0.50195	0.50291	0.50194	0.5034	0.50252	0.50111	0.50388	0.50174	0.50252	0.50109	0.50256	0.50184	0.50097	0.50068	0.50162	0.50178	0.50159	0.50097	0.50223	0.50068	0.50115	0.50026	0.50188	0.50141	0.50262	0.50191	0.5019
	709.204	0.50501	0.5054	0.50463	0.50702	0.50594	0.50728	0.50697	0.5053	0.50619	0.50468	0.50598	0.50596	0.50426	0.50503	0.50567	0.50607	0.50543	0.50688	0.50632	0.50472	0.50578	0.50433	0.50531	0.50434	0.50551	0.50453	0.50334	0.50631	0.50369	0.50469	0.50309	0.50469	0.50405	0.50313	0.50306	0.50379	0.5041	0.50388	0.50324	0.50464	0.50292	0.50334	0.50262	0.50391	0.50332	0.50487	0.50427	0.50442
	709.687	0.5078	0.50841	0.50751	0.50992	0.50884	0.51008	0.51036	0.50832	0.50914	0.50751	0.5095	0.50916	0.50735	0.50791	0.50879	0.50887	0.50814	0.50969	0.50918	0.50769	0.50876	0.50747	0.50857	0.5076	0.50848	0.50734	0.50639	0.50943	0.50647	0.50767	0.50602	0.50762	0.50696	0.50627	0.50633	0.50667	0.50717	0.50702	0.50635	0.50782	0.50598	0.50633	0.50581	0.50676	0.50613	0.50787	0.50741	0.50765
	710.169	0.51159	0.51247	0.51134	0.51371	0.5127	0.51376	0.51458	0.51222	0.51302	0.51136	0.51381	0.51329	0.51142	0.5117	0.51272	0.5126	0.51176	0.51333	0.51296	0.5115	0.51258	0.51147	0.51276	0.51174	0.5124	0.51105	0.51033	0.51331	0.51021	0.51158	0.50997	0.51146	0.5107	0.51044	0.51054	0.51041	0.51108	0.5111	0.51037	0.51183	0.50993	0.51024	0.50991	0.51057	0.50999	0.5117	0.51141	0.51165
	710.651	0.51604	0.51719	0.51577	0.51807	0.51713	0.51801	0.51924	0.51662	0.51749	0.51584	0.51849	0.51796	0.51611	0.51605	0.5171	0.51692	0.51596	0.51749	0.51727	0.51581	0.5169	0.51598	0.51749	0.51634	0.5169	0.51533	0.51478	0.51759	0.51457	0.51603	0.51456	0.51585	0.51496	0.51523	0.51528	0.51469	0.51546	0.51575	0.51491	0.51632	0.51442	0.51474	0.51456	0.515	0.51451	0.516	0.51587	0.51609
	711.133	0.52051	0.52185	0.52016	0.52235	0.52149	0.52223	0.52368	0.52087	0.52191	0.52029	0.52288	0.52249	0.52076	0.52035	0.52132	0.52121	0.52015	0.52155	0.52149	0.51999	0.52109	0.52039	0.52209	0.52072	0.52132	0.51958	0.51909	0.52165	0.51894	0.52036	0.51912	0.52015	0.51915	0.51993	0.51984	0.51897	0.5197	0.52032	0.51931	0.52067	0.51881	0.51918	0.51912	0.5194	0.51905	0.52016	0.52017	0.52032
	711.615	0.52442	0.52582	0.52394	0.526	0.52523	0.52588	0.52736	0.52443	0.52571	0.5241	0.52644	0.52631	0.5248	0.5241	0.52487	0.52489	0.52379	0.52499	0.52508	0.52355	0.52463	0.52414	0.526	0.52429	0.52505	0.52328	0.5227	0.52501	0.52277	0.524	0.52307	0.52381	0.52278	0.52391	0.52362	0.52276	0.52327	0.52423	0.523	0.52437	0.52256	0.52301	0.52306	0.52321	0.52298	0.52365	0.5238	0.52385
	712.097	0.52757	0.52888	0.52694	0.52884	0.52817	0.52878	0.53012	0.52718	0.52869	0.52706	0.52909	0.52925	0.52801	0.52713	0.52762	0.52778	0.52674	0.52767	0.52793	0.52635	0.52739	0.5271	0.52903	0.52693	0.52791	0.52626	0.52548	0.52756	0.52589	0.52677	0.5262	0.52664	0.5257	0.52699	0.52644	0.52593	0.52606	0.5273	0.52581	0.52728	0.52551	0.52603	0.52623	0.52626	0.52609	0.52634	0.52662	0.52652
	712.58	0.53023	0.53128	0.52942	0.53112	0.5306	0.53118	0.5323	0.52945	0.53109	0.52942	0.53118	0.53159	0.53066	0.52971	0.52988	0.53012	0.52926	0.5299	0.53036	0.52872	0.52967	0.52953	0.53146	0.52898	0.53015	0.52879	0.52773	0.52966	0.52856	0.52896	0.52876	0.52892	0.52819	0.52942	0.5286	0.52871	0.52837	0.52979	0.52805	0.52971	0.52793	0.52848	0.52889	0.52877	0.52863	0.52856	0.52892	0.52865
	713.062	0.53354	0.53424	0.53258	0.53404	0.53371	0.53425	0.53515	0.5325	0.53407	0.53238	0.53401	0.53457	0.53391	0.53298	0.53288	0.53309	0.53251	0.53289	0.53359	0.53187	0.53268	0.53261	0.53451	0.53172	0.53297	0.53201	0.53066	0.53254	0.53192	0.53179	0.53188	0.53186	0.53145	0.53242	0.53136	0.53226	0.53142	0.53287	0.53096	0.53287	0.531	0.53154	0.53222	0.53192	0.53175	0.5315	0.53192	0.53145
	713.543	0.53734	0.53761	0.53627	0.53745	0.53731	0.53779	0.53853	0.5362	0.53744	0.53582	0.53745	0.53802	0.5376	0.53673	0.53647	0.53652	0.5363	0.53648	0.53744	0.53562	0.53627	0.53615	0.53801	0.5351	0.53621	0.53573	0.53414	0.53609	0.53578	0.53515	0.5354	0.53531	0.53528	0.53586	0.53463	0.5363	0.53504	0.53637	0.53443	0.53658	0.53455	0.53504	0.53603	0.53552	0.53532	0.53499	0.53543	0.53475
	714.025	0.54167	0.54154	0.54058	0.54143	0.54148	0.54184	0.54253	0.54065	0.5413	0.53987	0.54159	0.54203	0.54182	0.54098	0.54073	0.54051	0.54067	0.54074	0.54196	0.54	0.5405	0.54022	0.54204	0.53926	0.53999	0.53998	0.53825	0.54035	0.54017	0.53919	0.53936	0.53937	0.53972	0.53984	0.53855	0.54084	0.5393	0.54035	0.53858	0.54089	0.53863	0.53905	0.54037	0.53965	0.53944	0.53908	0.53951	0.53864
	714.507	0.54622	0.54575	0.54518	0.54569	0.5459	0.54608	0.54682	0.5455	0.54536	0.54428	0.54608	0.54628	0.54627	0.54538	0.54532	0.54478	0.54527	0.54535	0.54676	0.54466	0.54504	0.5445	0.54628	0.5439	0.54407	0.54443	0.54268	0.54498	0.54474	0.54363	0.54348	0.54379	0.54443	0.54408	0.54287	0.54551	0.54385	0.5445	0.54311	0.54545	0.54295	0.5433	0.54491	0.54402	0.54383	0.54346	0.54385	0.54282
	714.989	0.55047	0.54978	0.54956	0.54977	0.55007	0.55	0.55088	0.55019	0.54917	0.54858	0.55037	0.55026	0.55046	0.54942	0.5497	0.54887	0.54958	0.54975	0.55128	0.54902	0.54936	0.54851	0.55024	0.54851	0.54801	0.54861	0.54694	0.54941	0.54899	0.54802	0.54727	0.54808	0.54887	0.54812	0.54708	0.54979	0.54817	0.54834	0.54752	0.54976	0.54703	0.54731	0.54915	0.54814	0.54803	0.54759	0.54797	0.54683
	715.471	0.55404	0.55326	0.55336	0.55331	0.55362	0.55326	0.55432	0.55428	0.55243	0.55241	0.55405	0.55361	0.554	0.55278	0.55348	0.55245	0.55325	0.55353	0.55509	0.55269	0.55306	0.5519	0.55355	0.55263	0.55151	0.55217	0.55065	0.55322	0.5526	0.55197	0.55045	0.5519	0.55265	0.55158	0.5508	0.55336	0.55187	0.55153	0.55138	0.55343	0.55052	0.55075	0.55273	0.55165	0.55166	0.55111	0.55154	0.55031
	715.954	0.55693	0.55619	0.55654	0.55633	0.55657	0.5559	0.55712	0.55769	0.55521	0.55575	0.55709	0.55634	0.55689	0.55553	0.55663	0.55553	0.55628	0.55664	0.55819	0.55567	0.55613	0.55473	0.55622	0.55618	0.55463	0.55515	0.55382	0.55635	0.55562	0.55544	0.55309	0.55523	0.55574	0.55447	0.55398	0.55629	0.55495	0.55412	0.55464	0.55646	0.55346	0.55363	0.55566	0.55458	0.55474	0.55402	0.55459	0.55331
	716.436	0.55952	0.55894	0.55947	0.55921	0.55933	0.55835	0.55969	0.56074	0.55794	0.55889	0.55988	0.55886	0.55948	0.55811	0.5595	0.55848	0.55905	0.5594	0.56094	0.55834	0.55893	0.55739	0.55865	0.5594	0.55771	0.55794	0.55682	0.55913	0.55847	0.55871	0.55561	0.55839	0.55849	0.55717	0.55694	0.55901	0.55778	0.55655	0.5576	0.55921	0.55623	0.55635	0.55832	0.5573	0.55759	0.5567	0.55747	0.55618
	716.918	0.56233	0.56199	0.56264	0.56244	0.56241	0.56117	0.56255	0.56388	0.56114	0.56228	0.56294	0.5617	0.56227	0.56106	0.5626	0.56175	0.5621	0.56233	0.56389	0.56124	0.56198	0.56042	0.56137	0.56273	0.56122	0.56105	0.56012	0.56207	0.56167	0.5622	0.55855	0.56182	0.56141	0.56016	0.56015	0.56208	0.56086	0.55938	0.56072	0.56218	0.55931	0.5594	0.5612	0.5603	0.56069	0.55965	0.56067	0.5594
	717.4	0.56573	0.56567	0.56637	0.56632	0.56615	0.56473	0.5661	0.56748	0.56512	0.56618	0.56666	0.56524	0.56561	0.56473	0.5663	0.56565	0.56576	0.56576	0.56741	0.56476	0.56562	0.56415	0.56474	0.56644	0.56539	0.5648	0.56406	0.56554	0.56556	0.56616	0.56225	0.56579	0.56485	0.56379	0.5639	0.56582	0.56453	0.56297	0.56433	0.5657	0.56303	0.56312	0.56466	0.56391	0.56434	0.56322	0.56447	0.56328
	717.882	0.56974	0.56994	0.57062	0.57079	0.57052	0.56902	0.57031	0.57151	0.56979	0.57053	0.57103	0.56945	0.56948	0.56907	0.57058	0.57013	0.56999	0.56972	0.57148	0.5689	0.56984	0.56852	0.56874	0.57051	0.57011	0.56916	0.56855	0.56954	0.57006	0.57052	0.56664	0.5702	0.56882	0.56803	0.56818	0.57018	0.56878	0.5673	0.56847	0.56973	0.56735	0.5675	0.56866	0.56812	0.56849	0.56739	0.56878	0.56772
	718.365	0.57403	0.57443	0.57504	0.57545	0.57514	0.57369	0.57483	0.57567	0.57472	0.57494	0.57568	0.57397	0.57357	0.57367	0.5751	0.57479	0.57441	0.57391	0.57573	0.5733	0.57428	0.57315	0.57305	0.57463	0.57491	0.57374	0.57321	0.57376	0.57473	0.57493	0.57132	0.57465	0.57299	0.57252	0.57263	0.57473	0.57322	0.572	0.57282	0.57393	0.5719	0.57216	0.57287	0.57258	0.57278	0.57182	0.5732	0.57234
	718.847	0.57816	0.57866	0.57918	0.57978	0.5795	0.57823	0.57917	0.57953	0.57934	0.57893	0.58011	0.57832	0.57744	0.578	0.57942	0.57918	0.57854	0.57792	0.57972	0.57752	0.57846	0.57753	0.57721	0.5784	0.57931	0.57805	0.57753	0.57779	0.57905	0.57894	0.57578	0.57869	0.57693	0.57681	0.57682	0.57894	0.57739	0.57655	0.57699	0.57786	0.57622	0.57664	0.57687	0.57682	0.57677	0.57606	0.57728	0.57665
	719.329	0.58186	0.58232	0.5828	0.5835	0.58333	0.58232	0.583	0.58286	0.5833	0.58226	0.58399	0.58221	0.58086	0.58175	0.58324	0.58302	0.58209	0.58151	0.58317	0.58127	0.58211	0.58134	0.58095	0.58165	0.58303	0.58184	0.58122	0.58137	0.5827	0.58236	0.57972	0.58207	0.58042	0.58063	0.5805	0.58247	0.58102	0.58063	0.58073	0.5813	0.58003	0.58061	0.5804	0.58059	0.58019	0.57986	0.58079	0.58039
	719.811	0.5852	0.58549	0.58599	0.58668	0.58667	0.58598	0.58633	0.58578	0.58664	0.58503	0.58733	0.5857	0.58393	0.58499	0.58665	0.5864	0.58515	0.58477	0.58618	0.58462	0.5853	0.58465	0.58435	0.58453	0.58621	0.58516	0.58438	0.58458	0.58574	0.58534	0.5832	0.58495	0.58355	0.58404	0.58376	0.5854	0.58416	0.58423	0.58411	0.58438	0.58341	0.58412	0.58358	0.58396	0.58318	0.58331	0.58385	0.58365
	720.293	0.58851	0.58851	0.58915	0.58974	0.58993	0.58954	0.58951	0.5887	0.58973	0.58767	0.59047	0.58914	0.587	0.58809	0.58998	0.58969	0.58813	0.58805	0.58913	0.58793	0.5884	0.5878	0.58775	0.58749	0.5893	0.58838	0.5874	0.58778	0.5886	0.5883	0.58659	0.58775	0.5867	0.58736	0.58699	0.58812	0.58719	0.58768	0.58742	0.58748	0.58675	0.58749	0.58679	0.58728	0.58612	0.58676	0.58691	0.58682
	720.775	0.59219	0.59179	0.59269	0.59312	0.59352	0.5934	0.59293	0.59204	0.59304	0.59065	0.5938	0.59294	0.5905	0.59151	0.59362	0.59328	0.59148	0.59171	0.59248	0.59161	0.59184	0.59122	0.59153	0.59097	0.59279	0.5919	0.59074	0.59136	0.59176	0.5917	0.59032	0.59099	0.59029	0.59098	0.59059	0.5911	0.59054	0.59138	0.59103	0.59102	0.59042	0.59107	0.59044	0.59094	0.58948	0.59059	0.59044	0.59033
	721.258	0.59642	0.59556	0.59683	0.59709	0.59766	0.59774	0.59682	0.59603	0.59683	0.59423	0.59756	0.59729	0.59459	0.59551	0.59776	0.59737	0.59546	0.59593	0.59641	0.59586	0.59583	0.59515	0.59584	0.59517	0.59693	0.5959	0.59463	0.59549	0.59548	0.59573	0.59458	0.5949	0.59452	0.59505	0.59475	0.59463	0.59443	0.59555	0.59509	0.59517	0.59465	0.59505	0.59471	0.59512	0.59347	0.59498	0.59464	0.59442
	721.74	0.60107	0.59972	0.60138	0.60154	0.60224	0.60243	0.6011	0.60055	0.60106	0.59836	0.60167	0.60203	0.59914	0.59999	0.60224	0.6018	0.59998	0.60056	0.6008	0.60053	0.60026	0.59949	0.6005	0.59996	0.60157	0.60024	0.59897	0.60005	0.59971	0.60026	0.59924	0.5994	0.59923	0.59941	0.59933	0.59865	0.59875	0.60011	0.59947	0.59974	0.59927	0.59932	0.59944	0.5997	0.59802	0.59975	0.59938	0.59898
	722.221	0.60577	0.60396	0.60595	0.60612	0.60688	0.60713	0.60548	0.60524	0.60542	0.60273	0.60581	0.60676	0.60378	0.6046	0.60668	0.6062	0.60471	0.60524	0.60526	0.60525	0.60477	0.60392	0.60511	0.60493	0.60633	0.60456	0.60341	0.60466	0.60412	0.6049	0.60391	0.6041	0.60405	0.60368	0.60393	0.60288	0.60318	0.60474	0.60387	0.60432	0.60394	0.60354	0.60426	0.60432	0.60276	0.60452	0.60426	0.60366
	722.703	0.61018	0.60796	0.61016	0.61044	0.61119	0.61145	0.60965	0.60973	0.60958	0.60699	0.60971	0.61109	0.60814	0.60898	0.61073	0.61022	0.60927	0.60963	0.6094	0.60961	0.60902	0.60812	0.60929	0.60966	0.61079	0.60851	0.60757	0.60897	0.60836	0.60927	0.60821	0.60863	0.60858	0.60752	0.60819	0.60701	0.60738	0.60914	0.60803	0.60851	0.6083	0.60742	0.60878	0.60862	0.60734	0.60893	0.6089	0.60811
	723.185	0.61417	0.61167	0.61388	0.61435	0.61502	0.61529	0.61355	0.61389	0.61343	0.61102	0.61331	0.61487	0.6121	0.613	0.61428	0.61377	0.6135	0.61365	0.6131	0.61348	0.61289	0.61202	0.61295	0.61399	0.61478	0.61203	0.61133	0.61286	0.61232	0.61327	0.61199	0.6128	0.61267	0.61086	0.61197	0.61093	0.61125	0.61321	0.61192	0.61219	0.61224	0.6109	0.61288	0.6125	0.61161	0.61289	0.61314	0.61221
	723.667	0.61793	0.61529	0.61733	0.618	0.61856	0.61885	0.6174	0.61786	0.61712	0.61496	0.61683	0.61831	0.61586	0.61682	0.61758	0.61707	0.61754	0.6175	0.61657	0.61705	0.61659	0.61582	0.61633	0.61806	0.61847	0.61537	0.61487	0.61654	0.61617	0.61709	0.61545	0.61675	0.61649	0.61396	0.61548	0.61481	0.61502	0.61715	0.61579	0.6156	0.61598	0.61423	0.61673	0.61619	0.61571	0.61662	0.61717	0.61613
	724.149	0.62183	0.6192	0.62094	0.62175	0.6222	0.62251	0.62157	0.622	0.62101	0.61914	0.62066	0.62184	0.61982	0.62081	0.62107	0.62054	0.62169	0.62155	0.6202	0.62073	0.62049	0.61988	0.61987	0.6222	0.62225	0.61897	0.61857	0.62038	0.62027	0.62112	0.619	0.62082	0.6204	0.61727	0.61913	0.61898	0.61905	0.62131	0.62	0.61918	0.61991	0.61782	0.6207	0.62007	0.61996	0.62053	0.62134	0.62022
	724.632	0.62617	0.6237	0.62508	0.62592	0.62626	0.62663	0.62634	0.62657	0.62539	0.6238	0.62508	0.62583	0.62429	0.62526	0.62512	0.62454	0.62623	0.62609	0.62436	0.62485	0.62494	0.6245	0.62397	0.62669	0.62645	0.62318	0.62275	0.6247	0.62493	0.62564	0.62299	0.62529	0.62473	0.62115	0.62327	0.62368	0.62365	0.62595	0.6248	0.62332	0.62433	0.62197	0.62509	0.62447	0.6246	0.62495	0.62595	0.62475
	725.114	0.63096	0.62879	0.62983	0.63058	0.63084	0.63128	0.63168	0.63158	0.6303	0.62892	0.63009	0.63038	0.62931	0.63023	0.62981	0.62911	0.63115	0.6311	0.62912	0.6295	0.62995	0.62965	0.6287	0.63156	0.63113	0.62805	0.62748	0.62955	0.63014	0.63067	0.62751	0.6302	0.62954	0.6257	0.62798	0.62889	0.62882	0.63106	0.63013	0.62811	0.62927	0.62672	0.62995	0.62942	0.62963	0.62991	0.63101	0.6297
	725.596	0.63594	0.63415	0.63493	0.63549	0.6357	0.63623	0.63726	0.63675	0.63549	0.63421	0.63535	0.63526	0.63461	0.63547	0.63486	0.63402	0.6362	0.63627	0.63426	0.63446	0.63526	0.63502	0.63383	0.63655	0.63606	0.63329	0.6325	0.63467	0.63562	0.63589	0.63233	0.63527	0.63462	0.63066	0.63301	0.63429	0.63427	0.63633	0.63562	0.63334	0.63446	0.6318	0.63503	0.63466	0.63477	0.63512	0.63622	0.63478
	726.078	0.6407	0.63934	0.63999	0.64029	0.64046	0.6411	0.64261	0.64168	0.64058	0.63926	0.6404	0.64007	0.63974	0.64057	0.63983	0.63885	0.641	0.64118	0.63937	0.63935	0.64043	0.64015	0.63893	0.6413	0.64084	0.63848	0.63743	0.6397	0.6409	0.64087	0.63709	0.64014	0.6396	0.63564	0.63799	0.63946	0.63954	0.64131	0.64081	0.63857	0.63949	0.63679	0.63997	0.63979	0.63963	0.64015	0.64113	0.6396
	726.56	0.645	0.64405	0.64466	0.64472	0.64484	0.64563	0.64738	0.64613	0.6453	0.6438	0.64492	0.64451	0.64439	0.64526	0.64437	0.64334	0.6453	0.64557	0.64416	0.64392	0.64513	0.64471	0.64369	0.64558	0.64523	0.6433	0.64199	0.64436	0.64567	0.64529	0.64153	0.64453	0.64423	0.64032	0.64262	0.64412	0.6443	0.6457	0.64541	0.64348	0.64408	0.64145	0.64453	0.6445	0.64398	0.6447	0.64548	0.64392
	727.043	0.64888	0.64831	0.64893	0.6488	0.64886	0.64983	0.6516	0.65016	0.64965	0.64787	0.64894	0.64859	0.64855	0.64952	0.64846	0.64749	0.64921	0.64953	0.64862	0.64817	0.64935	0.64873	0.64806	0.6495	0.64926	0.64775	0.6462	0.6487	0.64992	0.6492	0.64565	0.64848	0.64854	0.6447	0.64691	0.64835	0.64856	0.64956	0.6495	0.64802	0.64826	0.6458	0.64876	0.64881	0.64788	0.64881	0.6493	0.6478
	727.525	0.65274	0.65245	0.65307	0.65281	0.65284	0.65401	0.65557	0.65415	0.65395	0.65182	0.65282	0.6526	0.65252	0.65365	0.65238	0.65162	0.65307	0.65344	0.65304	0.65241	0.65339	0.65255	0.65232	0.65345	0.65328	0.65215	0.65038	0.65304	0.65398	0.65297	0.64979	0.65233	0.65281	0.64907	0.65116	0.6525	0.65261	0.65325	0.65347	0.65241	0.65236	0.65019	0.65301	0.65301	0.65172	0.65284	0.65297	0.65163
	728.007	0.65701	0.65693	0.65748	0.65714	0.65719	0.65855	0.65976	0.65854	0.65854	0.65606	0.65702	0.65693	0.65672	0.65801	0.65654	0.65612	0.65733	0.65777	0.65777	0.65701	0.65767	0.65662	0.65685	0.65788	0.65773	0.65691	0.65491	0.65776	0.65828	0.65705	0.65432	0.6565	0.6574	0.65378	0.65575	0.65702	0.65687	0.65725	0.6578	0.657	0.65678	0.65501	0.65764	0.6575	0.65594	0.65722	0.65697	0.65586
	728.489	0.66194	0.66198	0.66236	0.66195	0.66215	0.66363	0.66442	0.66357	0.66361	0.66083	0.66181	0.66182	0.66141	0.66282	0.66122	0.66121	0.66221	0.66278	0.663	0.66216	0.66246	0.66123	0.66187	0.66303	0.66283	0.66226	0.65999	0.66307	0.6631	0.66172	0.65948	0.66121	0.66248	0.65904	0.66087	0.66214	0.66158	0.66185	0.66274	0.66198	0.66176	0.66043	0.66285	0.66249	0.66078	0.66221	0.66158	0.66071
	728.971	0.66741	0.66752	0.6676	0.66714	0.6676	0.66913	0.66949	0.66912	0.66904	0.66601	0.66712	0.66718	0.66651	0.66798	0.66636	0.66675	0.66757	0.66833	0.66857	0.66771	0.66769	0.66632	0.6673	0.66876	0.66845	0.66808	0.6655	0.66881	0.66838	0.66689	0.66513	0.66638	0.6679	0.66472	0.66639	0.66773	0.66666	0.66699	0.66816	0.66727	0.66719	0.66629	0.66846	0.66788	0.66614	0.66774	0.66674	0.66605
	729.453	0.67303	0.67314	0.67284	0.67233	0.67318	0.67463	0.6746	0.67477	0.67446	0.67121	0.67257	0.67265	0.67171	0.67314	0.67164	0.67232	0.673	0.67397	0.67408	0.67326	0.67304	0.67154	0.6728	0.67463	0.67415	0.67396	0.67104	0.67459	0.67378	0.67217	0.6709	0.67166	0.67326	0.67043	0.67188	0.67339	0.67175	0.67235	0.67365	0.67252	0.67268	0.67214	0.67404	0.6733	0.67162	0.6734	0.67209	0.67147
	729.936	0.67833	0.67839	0.67768	0.67717	0.67848	0.67972	0.67937	0.68004	0.6795	0.67603	0.67774	0.67784	0.67664	0.67797	0.6767	0.67752	0.67808	0.67921	0.67911	0.67838	0.67815	0.67653	0.678	0.68014	0.67945	0.67944	0.6762	0.67998	0.67888	0.67715	0.67636	0.67668	0.67816	0.67577	0.67692	0.67865	0.67647	0.67752	0.67875	0.67741	0.67783	0.67751	0.67916	0.67835	0.67683	0.67875	0.67724	0.67653
	730.418	0.68312	0.68309	0.68201	0.68157	0.6833	0.68424	0.68368	0.68475	0.68406	0.68034	0.68246	0.68259	0.68117	0.68238	0.68138	0.68218	0.68266	0.68384	0.68354	0.68291	0.68289	0.68113	0.68278	0.68508	0.68415	0.68433	0.68086	0.68484	0.68352	0.68166	0.68136	0.68134	0.68249	0.68061	0.68134	0.68335	0.68071	0.68234	0.6833	0.68186	0.68251	0.68224	0.68369	0.6829	0.68162	0.68361	0.68204	0.68106
	730.9	0.68762	0.68743	0.68609	0.68581	0.68786	0.68843	0.68777	0.68908	0.68842	0.68441	0.68693	0.68713	0.68552	0.68666	0.6859	0.68655	0.687	0.68807	0.68766	0.68709	0.68747	0.68558	0.68737	0.68965	0.68844	0.68882	0.68528	0.6894	0.6879	0.68593	0.68611	0.68585	0.68653	0.68519	0.68539	0.68773	0.68472	0.687	0.68754	0.68614	0.68694	0.68656	0.68789	0.6872	0.6862	0.68816	0.68669	0.68533
	731.382	0.69231	0.6919	0.69045	0.69042	0.69261	0.69281	0.69214	0.69353	0.69306	0.68876	0.69166	0.69192	0.69016	0.69129	0.69072	0.69114	0.69163	0.69241	0.69201	0.69144	0.69233	0.69034	0.69225	0.69434	0.69284	0.6934	0.68999	0.69416	0.69247	0.69048	0.69105	0.69069	0.6908	0.69001	0.68958	0.6923	0.68901	0.69194	0.69202	0.69077	0.69161	0.69103	0.69229	0.69175	0.69107	0.69286	0.69165	0.68984
	731.864	0.69764	0.69697	0.69556	0.69584	0.69797	0.69784	0.69727	0.69857	0.69838	0.6939	0.6971	0.6974	0.69551	0.69668	0.69627	0.6964	0.69702	0.69736	0.6971	0.69643	0.69784	0.69583	0.69786	0.69961	0.69785	0.6985	0.69548	0.69951	0.69763	0.6958	0.6966	0.69624	0.69576	0.6955	0.69439	0.69754	0.69406	0.69755	0.69721	0.69616	0.69695	0.69616	0.69738	0.69699	0.69662	0.69813	0.69731	0.69506
	732.346	0.70372	0.70279	0.70154	0.70213	0.70405	0.70366	0.70323	0.70433	0.70444	0.69994	0.70337	0.70362	0.70166	0.70285	0.70263	0.70246	0.70331	0.70312	0.70304	0.70218	0.70403	0.70213	0.70426	0.70561	0.70362	0.70428	0.70186	0.70553	0.70348	0.70203	0.70285	0.70254	0.70152	0.70175	0.7	0.70359	0.7	0.70392	0.70324	0.70237	0.70302	0.7021	0.70329	0.70303	0.70293	0.70409	0.70373	0.70116
	732.828	0.71025	0.7091	0.70806	0.7089	0.71051	0.70995	0.70971	0.71054	0.71082	0.7066	0.71015	0.71023	0.70829	0.70939	0.7095	0.70896	0.71012	0.70944	0.70952	0.70839	0.71053	0.70886	0.71112	0.71207	0.70991	0.71043	0.70879	0.71183	0.70969	0.70889	0.70943	0.70919	0.70776	0.70842	0.70613	0.71013	0.70652	0.7107	0.70979	0.70901	0.70949	0.70857	0.7097	0.70955	0.70963	0.71041	0.71053	0.70781
	733.311	0.71664	0.71535	0.71451	0.71551	0.7168	0.71614	0.71607	0.71666	0.7169	0.71327	0.71681	0.7166	0.71482	0.71565	0.71629	0.71531	0.71684	0.71577	0.71592	0.71451	0.71672	0.71542	0.71784	0.71841	0.71616	0.71641	0.71564	0.71779	0.7157	0.71577	0.71577	0.71558	0.71394	0.7149	0.71228	0.71659	0.71304	0.7173	0.71625	0.71545	0.71575	0.71497	0.71605	0.71596	0.71611	0.71651	0.71709	0.71446
	733.792	0.72239	0.72106	0.72036	0.7214	0.72244	0.72173	0.7218	0.72225	0.72222	0.71946	0.72282	0.72222	0.7208	0.72112	0.72248	0.72098	0.72289	0.72165	0.72172	0.72007	0.72215	0.72127	0.72393	0.72416	0.72189	0.72175	0.72189	0.72295	0.72105	0.72213	0.7214	0.72121	0.7196	0.7207	0.71799	0.72245	0.71907	0.72325	0.72211	0.7212	0.72136	0.72078	0.72186	0.72176	0.72186	0.72195	0.72294	0.72061
	734.274	0.7274	0.72615	0.72549	0.72648	0.72735	0.72664	0.72682	0.72727	0.72678	0.72503	0.72801	0.72701	0.72614	0.72577	0.72796	0.72588	0.72815	0.72694	0.7268	0.72502	0.72678	0.72634	0.7293	0.72922	0.72702	0.72641	0.7274	0.7273	0.72568	0.72781	0.72629	0.72607	0.72471	0.72576	0.72321	0.72761	0.72448	0.72846	0.72727	0.72618	0.72625	0.7259	0.72708	0.72686	0.72682	0.72666	0.72801	0.72616
	734.756	0.73211	0.73096	0.7303	0.73117	0.73195	0.73125	0.73153	0.73212	0.7311	0.73035	0.73277	0.7314	0.73124	0.73008	0.73306	0.73043	0.73298	0.73201	0.73154	0.72976	0.73109	0.73102	0.73434	0.73398	0.73193	0.73079	0.73254	0.73134	0.73004	0.73313	0.73088	0.73063	0.7297	0.73053	0.7283	0.73245	0.72961	0.73334	0.73212	0.73084	0.7309	0.73068	0.73212	0.73162	0.73143	0.7311	0.73275	0.73147
	735.238	0.73716	0.73608	0.73542	0.73614	0.73686	0.73617	0.73661	0.73743	0.73594	0.73599	0.7377	0.73611	0.73669	0.73477	0.7384	0.73529	0.73806	0.73742	0.73658	0.73494	0.7358	0.736	0.73966	0.73903	0.73723	0.73554	0.73795	0.73585	0.73479	0.73863	0.73583	0.7356	0.73519	0.73567	0.73384	0.73759	0.73505	0.73853	0.73731	0.73586	0.73596	0.73576	0.73758	0.73665	0.73637	0.73594	0.73783	0.73711
	735.721	0.74306	0.74196	0.74134	0.74193	0.74257	0.74184	0.74256	0.74362	0.74183	0.74239	0.74333	0.74169	0.74291	0.74038	0.7444	0.741	0.74391	0.74359	0.74239	0.74099	0.74142	0.74176	0.74569	0.74482	0.74339	0.74113	0.7441	0.74136	0.74041	0.74474	0.74162	0.74149	0.74158	0.74169	0.74025	0.74348	0.7412	0.74446	0.74331	0.74172	0.74193	0.74161	0.74389	0.74239	0.74215	0.74165	0.74373	0.74348
	736.203	0.74982	0.74857	0.74806	0.74857	0.74908	0.74824	0.7494	0.75062	0.74875	0.74949	0.74968	0.74821	0.74983	0.74691	0.75108	0.7476	0.75056	0.75046	0.74898	0.74785	0.74796	0.74832	0.75236	0.75132	0.75038	0.74757	0.75099	0.7479	0.74693	0.7514	0.7482	0.74829	0.74878	0.74857	0.74742	0.7501	0.74801	0.7511	0.7501	0.74844	0.74877	0.74825	0.75095	0.74883	0.74879	0.74826	0.75041	0.75051
	736.685	0.75693	0.7554	0.75505	0.75557	0.75587	0.75486	0.7566	0.75783	0.7561	0.75674	0.75631	0.75519	0.75687	0.75382	0.75795	0.75462	0.75753	0.75752	0.75582	0.75495	0.7549	0.75519	0.75913	0.758	0.75769	0.75434	0.75807	0.75491	0.75381	0.75811	0.75501	0.75545	0.75615	0.75575	0.7548	0.75691	0.75494	0.75793	0.75714	0.75547	0.75592	0.75518	0.75816	0.75547	0.75577	0.75523	0.75732	0.75762
	737.167	0.7636	0.76177	0.76154	0.76223	0.76224	0.76096	0.76339	0.76444	0.76302	0.76337	0.76252	0.7619	0.76331	0.76032	0.76434	0.76136	0.7641	0.76404	0.76216	0.76149	0.76147	0.76163	0.76526	0.76414	0.76453	0.76075	0.76457	0.76158	0.76035	0.76416	0.76126	0.76217	0.76287	0.76245	0.76162	0.76319	0.76128	0.76423	0.76368	0.76207	0.7626	0.76171	0.76474	0.76167	0.76238	0.76184	0.76367	0.76409
	737.649	0.76928	0.76724	0.76702	0.76804	0.76771	0.7661	0.76922	0.76995	0.76889	0.76889	0.76786	0.76781	0.76867	0.76591	0.7698	0.76733	0.76975	0.76953	0.76752	0.76697	0.76719	0.76716	0.77032	0.76933	0.7704	0.76632	0.76998	0.76732	0.76602	0.76911	0.76647	0.76793	0.76841	0.76813	0.7674	0.76845	0.76656	0.76953	0.76923	0.76774	0.76828	0.76735	0.77022	0.767	0.76811	0.76756	0.76901	0.76949
	738.131	0.77401	0.77193	0.77155	0.7731	0.77242	0.77041	0.77413	0.77447	0.77373	0.77342	0.77242	0.77295	0.77313	0.77067	0.77449	0.77258	0.77455	0.77414	0.77202	0.7715	0.77216	0.77189	0.77452	0.77374	0.77534	0.77119	0.77441	0.77217	0.77093	0.77317	0.77078	0.77278	0.77289	0.7729	0.77229	0.77284	0.77093	0.774	0.77392	0.7726	0.77306	0.77219	0.77476	0.77168	0.77306	0.77249	0.77349	0.77403
	738.614	0.77839	0.77655	0.77582	0.77806	0.77703	0.77461	0.77877	0.77875	0.77823	0.77768	0.77687	0.77792	0.77743	0.77531	0.7791	0.77773	0.77915	0.77855	0.7764	0.77583	0.77705	0.77651	0.77866	0.77812	0.78003	0.77605	0.77857	0.77676	0.77572	0.77711	0.77497	0.77739	0.77708	0.77745	0.77699	0.7771	0.77513	0.77836	0.77851	0.77732	0.7776	0.77688	0.77914	0.77643	0.77788	0.77726	0.77788	0.77848
	739.096	0.78332	0.78194	0.78073	0.78376	0.78242	0.7796	0.784	0.78373	0.78332	0.7826	0.78204	0.78351	0.78249	0.78072	0.78448	0.78356	0.78441	0.78364	0.78156	0.7809	0.78277	0.7819	0.7837	0.78338	0.78533	0.78172	0.78342	0.78196	0.78121	0.78188	0.78003	0.78265	0.78193	0.78271	0.78239	0.78212	0.78005	0.78349	0.78391	0.7828	0.78279	0.78224	0.78427	0.78212	0.7834	0.7827	0.78314	0.7838
	739.578	0.78935	0.78857	0.78686	0.79068	0.78911	0.78592	0.79038	0.79002	0.78966	0.78879	0.78844	0.79024	0.78885	0.78747	0.79111	0.79053	0.79085	0.78991	0.78808	0.78733	0.78983	0.78859	0.7902	0.79004	0.79182	0.78871	0.78957	0.78832	0.78792	0.78809	0.78658	0.78909	0.78805	0.78928	0.78904	0.78847	0.78625	0.78992	0.79069	0.78954	0.78917	0.78877	0.79072	0.78921	0.7901	0.7893	0.78984	0.79049
	740.06	0.79643	0.79627	0.79414	0.7986	0.79691	0.79344	0.79781	0.79753	0.79719	0.79614	0.79591	0.79794	0.79632	0.79541	0.79879	0.79839	0.79836	0.79722	0.79583	0.79502	0.79806	0.79643	0.79801	0.79791	0.79939	0.79679	0.79693	0.79574	0.79567	0.79561	0.79448	0.7966	0.79532	0.79704	0.79674	0.79602	0.79362	0.79743	0.79871	0.7974	0.79659	0.79629	0.79828	0.79746	0.79779	0.79689	0.79779	0.79837
	740.542	0.80389	0.80421	0.80185	0.80668	0.80502	0.80139	0.80555	0.80546	0.80519	0.80393	0.80368	0.80586	0.80407	0.80373	0.8067	0.80632	0.80619	0.80481	0.804	0.80322	0.80662	0.80463	0.80626	0.80614	0.80732	0.80512	0.80477	0.80347	0.8037	0.80366	0.80293	0.80439	0.80297	0.80522	0.80469	0.80395	0.80141	0.80523	0.80713	0.80556	0.80431	0.80403	0.80613	0.806	0.80566	0.80469	0.80616	0.80654
	741.024	0.81084	0.81147	0.80906	0.81391	0.81245	0.80882	0.81268	0.81284	0.81267	0.81121	0.81084	0.81305	0.81109	0.81141	0.81382	0.81333	0.81339	0.81179	0.81158	0.81091	0.81445	0.81218	0.81386	0.81368	0.81468	0.81269	0.81211	0.81061	0.81106	0.81121	0.81084	0.81153	0.81003	0.81283	0.81189	0.81129	0.80872	0.8123	0.8149	0.81302	0.81137	0.81107	0.81326	0.81378	0.81279	0.81177	0.81386	0.81393
	741.506	0.81681	0.81753	0.81521	0.81976	0.81863	0.81518	0.81866	0.81905	0.819	0.81744	0.81691	0.81903	0.81684	0.81784	0.81962	0.81894	0.81941	0.81772	0.81797	0.8175	0.82092	0.81852	0.82016	0.81991	0.82096	0.81896	0.81834	0.81665	0.81724	0.81766	0.8175	0.81747	0.81597	0.81923	0.81784	0.81744	0.81504	0.81815	0.82137	0.81923	0.8173	0.81692	0.81912	0.82022	0.81872	0.81767	0.82026	0.81996
	741.989	0.82205	0.82274	0.82056	0.82456	0.8238	0.82074	0.82381	0.82432	0.82434	0.82287	0.82223	0.82411	0.82164	0.82326	0.82439	0.82352	0.82452	0.82297	0.82339	0.82315	0.82625	0.82388	0.82537	0.82507	0.82645	0.82423	0.82365	0.82192	0.82256	0.82319	0.82306	0.82251	0.82108	0.82462	0.82285	0.82268	0.82068	0.8231	0.82675	0.82445	0.82242	0.82195	0.82408	0.82557	0.82382	0.82275	0.82558	0.8249
	742.47	0.82749	0.82814	0.82603	0.82939	0.82895	0.82646	0.82912	0.82956	0.82954	0.82842	0.82782	0.82933	0.82653	0.82862	0.82915	0.82815	0.82966	0.8286	0.8288	0.82877	0.83144	0.82924	0.83046	0.83016	0.83208	0.82955	0.82896	0.82741	0.82805	0.82871	0.82841	0.82764	0.82636	0.8299	0.82797	0.82798	0.82662	0.82818	0.83199	0.82966	0.82777	0.82717	0.82923	0.83084	0.82918	0.82806	0.83083	0.8298
	742.952	0.83414	0.83484	0.8327	0.83548	0.83522	0.83345	0.83574	0.8359	0.83566	0.83518	0.83482	0.83582	0.83271	0.83507	0.8351	0.83406	0.83593	0.83573	0.83534	0.83544	0.83765	0.8357	0.83661	0.83632	0.83896	0.8361	0.83533	0.83424	0.83483	0.83532	0.83468	0.83397	0.83297	0.83618	0.83438	0.83448	0.83392	0.83459	0.83824	0.83598	0.83447	0.8337	0.83576	0.83716	0.83595	0.83472	0.83719	0.83587
	743.434	0.84254	0.84341	0.84114	0.84352	0.84325	0.84227	0.84431	0.84392	0.84327	0.84369	0.84376	0.84421	0.84083	0.84322	0.84291	0.8419	0.84392	0.84489	0.84366	0.84373	0.84556	0.84386	0.84449	0.8442	0.84761	0.84451	0.84336	0.84298	0.8435	0.8436	0.84257	0.84211	0.8415	0.84407	0.84271	0.84278	0.84309	0.84293	0.84615	0.84399	0.8431	0.8421	0.84429	0.84514	0.8447	0.8433	0.84531	0.84379
	743.916	0.85129	0.8524	0.85	0.85219	0.85171	0.85154	0.85348	0.8523	0.85105	0.85255	0.85319	0.8531	0.84956	0.85173	0.85129	0.85032	0.85226	0.85457	0.85242	0.85229	0.85385	0.85232	0.85282	0.85247	0.85659	0.85339	0.8517	0.85213	0.85265	0.85219	0.85081	0.85068	0.85054	0.85222	0.85154	0.85151	0.85261	0.8518	0.85437	0.85228	0.85218	0.85091	0.85335	0.85338	0.85393	0.85227	0.85383	0.85217
	744.399	0.86019	0.86153	0.85906	0.86132	0.86047	0.86105	0.86303	0.86093	0.85895	0.86154	0.86279	0.86227	0.85869	0.86043	0.86014	0.8591	0.86084	0.86441	0.86154	0.86097	0.86243	0.86091	0.86151	0.861	0.86571	0.86253	0.86023	0.86147	0.86205	0.86096	0.85938	0.85953	0.85988	0.86059	0.86067	0.86054	0.86219	0.86104	0.86282	0.86074	0.86147	0.85992	0.86266	0.86174	0.86338	0.86142	0.86265	0.86093
	744.881	0.86802	0.86949	0.86708	0.86961	0.8683	0.86953	0.87166	0.86863	0.86588	0.86942	0.87119	0.87039	0.86692	0.86811	0.86828	0.86696	0.8685	0.87299	0.86978	0.86857	0.87012	0.86838	0.86938	0.8686	0.8737	0.87061	0.86775	0.86962	0.87038	0.8687	0.86715	0.86743	0.86822	0.86802	0.86877	0.8686	0.8705	0.8694	0.87033	0.86817	0.86962	0.86784	0.87083	0.86905	0.87166	0.86941	0.87052	0.86881
	745.363	0.87424	0.87566	0.87341	0.87637	0.87457	0.87635	0.87864	0.87486	0.8714	0.87558	0.87767	0.87674	0.87358	0.87419	0.87507	0.87322	0.87471	0.87959	0.87655	0.87453	0.87632	0.87414	0.87581	0.87467	0.87996	0.87693	0.87368	0.87593	0.87697	0.87485	0.87352	0.87381	0.87488	0.874	0.87521	0.87508	0.87685	0.87625	0.87635	0.87407	0.87594	0.87406	0.87713	0.87483	0.87812	0.87561	0.87683	0.87519
	745.845	0.87937	0.88057	0.87851	0.88197	0.87969	0.88197	0.88431	0.88014	0.87609	0.8805	0.88271	0.88172	0.87909	0.87917	0.88092	0.87832	0.88	0.88466	0.88227	0.87934	0.88148	0.8787	0.88124	0.87971	0.88504	0.88194	0.87851	0.88085	0.8822	0.87989	0.87893	0.87915	0.88033	0.87906	0.88042	0.88041	0.88174	0.88206	0.88137	0.87899	0.88089	0.8791	0.88203	0.87965	0.88322	0.88053	0.88206	0.88054
	746.327	0.88476	0.88564	0.88368	0.88765	0.88492	0.88771	0.88988	0.88579	0.88131	0.88554	0.88769	0.8866	0.88472	0.88441	0.88699	0.88354	0.88568	0.88955	0.88817	0.88435	0.88687	0.88343	0.88692	0.885	0.89033	0.88694	0.88355	0.88578	0.88739	0.88514	0.88459	0.88477	0.88586	0.88448	0.88575	0.88591	0.88658	0.88816	0.88672	0.88431	0.88581	0.88433	0.8869	0.88493	0.88834	0.88554	0.8875	0.88613
	746.809	0.89183	0.89236	0.89033	0.89472	0.8916	0.89498	0.89668	0.89312	0.88845	0.89207	0.89414	0.89281	0.89188	0.89131	0.89453	0.8903	0.8931	0.89576	0.89553	0.89091	0.89384	0.88977	0.89416	0.8919	0.89729	0.89337	0.89018	0.8922	0.89393	0.89199	0.89176	0.89203	0.89291	0.89161	0.89262	0.89292	0.89284	0.89589	0.89376	0.8914	0.89216	0.89119	0.89326	0.89209	0.89497	0.89207	0.89454	0.89331
	747.292	0.90121	0.90144	0.89913	0.90379	0.90036	0.9044	0.90537	0.90269	0.89808	0.90077	0.90283	0.90105	0.90123	0.9005	0.90402	0.89927	0.90281	0.90398	0.90488	0.89966	0.90294	0.89844	0.90354	0.90098	0.90661	0.90193	0.89909	0.90087	0.9025	0.90108	0.90097	0.90152	0.90212	0.90098	0.90172	0.90211	0.90127	0.90579	0.90305	0.90083	0.90067	0.90033	0.90185	0.90174	0.9038	0.90077	0.90377	0.90263
	747.774	0.91235	0.91237	0.9096	0.91431	0.91072	0.91544	0.91546	0.91387	0.90962	0.9111	0.91332	0.91092	0.91229	0.91141	0.91484	0.90996	0.91414	0.91376	0.91559	0.91006	0.91362	0.90895	0.91447	0.91167	0.91776	0.91217	0.90982	0.91134	0.91265	0.91187	0.91164	0.91269	0.913	0.91199	0.91252	0.91294	0.91143	0.9172	0.914	0.91195	0.9109	0.91123	0.91221	0.91328	0.91435	0.91111	0.91463	0.9135
	748.256	0.92376	0.92367	0.92033	0.92484	0.92134	0.92663	0.9256	0.92509	0.92153	0.92166	0.92419	0.9211	0.92361	0.92253	0.92551	0.92098	0.92551	0.92365	0.92614	0.92066	0.92441	0.91989	0.92549	0.9225	0.92922	0.92271	0.921	0.92222	0.92303	0.92292	0.92231	0.92402	0.92407	0.92312	0.92358	0.92398	0.92195	0.9285	0.92509	0.92315	0.92153	0.92243	0.92292	0.92515	0.92518	0.92164	0.92562	0.92439
	748.738	0.9338	0.93367	0.92975	0.93386	0.93074	0.93634	0.93437	0.93472	0.93214	0.9309	0.9338	0.93012	0.93361	0.93222	0.93451	0.93079	0.93525	0.93216	0.93497	0.92992	0.93376	0.92969	0.93502	0.93191	0.93931	0.93207	0.93112	0.93197	0.93217	0.93264	0.93144	0.93391	0.93377	0.93274	0.93329	0.93371	0.93129	0.93797	0.9347	0.93279	0.93106	0.93231	0.93236	0.93564	0.93471	0.9308	0.93513	0.93372
	749.22	0.94166	0.94153	0.93708	0.94072	0.93827	0.94381	0.94116	0.94202	0.94062	0.93816	0.94134	0.93731	0.9415	0.93969	0.94124	0.93869	0.94257	0.93861	0.94145	0.93713	0.94102	0.93756	0.94238	0.93922	0.94719	0.93953	0.93947	0.93983	0.93942	0.94029	0.93841	0.94159	0.94135	0.94015	0.94089	0.94138	0.93876	0.94484	0.9421	0.9401	0.93881	0.94009	0.93977	0.94393	0.94223	0.93793	0.94245	0.94079
	749.702	0.94787	0.94779	0.94287	0.94615	0.94453	0.94963	0.9467	0.94764	0.94752	0.94411	0.94728	0.9433	0.94784	0.94558	0.94647	0.94525	0.94814	0.94374	0.94635	0.94294	0.9469	0.94404	0.94824	0.9451	0.95339	0.94571	0.94657	0.94634	0.94542	0.94648	0.94393	0.94769	0.94746	0.94598	0.94696	0.94763	0.94496	0.94983	0.94797	0.9458	0.94536	0.94635	0.94574	0.9506	0.94836	0.94374	0.94829	0.94634
	750.184	0.95403	0.95402	0.94868	0.95186	0.95106	0.95542	0.95265	0.9533	0.9544	0.95038	0.95319	0.94964	0.95419	0.95155	0.95194	0.95206	0.9537	0.94926	0.95148	0.94898	0.9531	0.95066	0.95428	0.95121	0.95949	0.95217	0.95389	0.95307	0.95173	0.95282	0.94971	0.95383	0.95374	0.95191	0.95314	0.95404	0.95143	0.95475	0.95397	0.95164	0.95224	0.95268	0.95188	0.95726	0.95475	0.94996	0.95433	0.95211
	750.667	0.96177	0.96189	0.95614	0.95953	0.95939	0.96286	0.96064	0.96073	0.9629	0.95862	0.96069	0.95789	0.96217	0.95932	0.95938	0.9607	0.96103	0.95688	0.95862	0.9569	0.96135	0.959	0.96217	0.95919	0.96715	0.9605	0.96292	0.96157	0.9599	0.96096	0.95746	0.96168	0.96186	0.95961	0.96107	0.96221	0.95976	0.96148	0.96184	0.95942	0.96096	0.9607	0.95988	0.96559	0.96305	0.95828	0.96232	0.95982
	751.148	0.97185	0.97212	0.96599	0.96985	0.97007	0.97266	0.97132	0.97065	0.97372	0.96947	0.97053	0.96868	0.97246	0.96965	0.96948	0.97178	0.97092	0.9673	0.96853	0.96735	0.97232	0.96975	0.9726	0.96967	0.97711	0.97129	0.9742	0.97247	0.97051	0.9716	0.96787	0.97195	0.9725	0.96978	0.97145	0.97279	0.97053	0.97088	0.97228	0.96994	0.97205	0.97108	0.97045	0.97628	0.97392	0.96939	0.97296	0.9702
	751.63	0.98358	0.98403	0.9776	0.98203	0.98232	0.98413	0.98389	0.98234	0.98611	0.98211	0.98206	0.98123	0.98435	0.98182	0.9815	0.98449	0.9827	0.9798	0.98048	0.97955	0.98524	0.9822	0.98483	0.98184	0.98867	0.98375	0.98689	0.98497	0.98274	0.98403	0.9802	0.9839	0.98489	0.98168	0.98353	0.985	0.98294	0.98237	0.98454	0.98248	0.98465	0.9831	0.98289	0.98856	0.98657	0.98253	0.9855	0.9825
	752.112	0.99524	0.99582	0.98927	0.9942	0.99431	0.99553	0.99647	0.99396	0.99825	0.99462	0.99356	0.99369	0.99603	0.99401	0.99357	0.99692	0.99457	0.99247	0.99263	0.99163	0.9982	0.99458	0.997	0.9938	1.00006	0.996	0.99913	0.99718	0.99473	0.99644	0.99259	0.99577	0.99711	0.99347	0.99546	0.997	0.99512	0.99417	0.99677	0.9952	0.99684	0.99496	0.99535	1.00053	0.99908	0.99573	0.99804	0.99486
	752.594	1.005	1.00561	0.99925	1.00441	1.00424	1.00507	1.00708	1.00364	1.00824	1.00496	1.00322	1.00412	1.00566	1.00424	1.00378	1.0071	1.00459	1.00332	1.00299	1.00166	1.00913	1.00504	1.0072	1.00364	1.00947	1.00614	1.00907	1.00717	1.00459	1.00691	1.00306	1.00569	1.00721	1.00324	1.00532	1.00693	1.00517	1.00437	1.007	1.00609	1.00673	1.00484	1.00591	1.01026	1.00946	1.00696	1.00859	1.00536
	753.077	1.0121	1.01262	1.00679	1.01188	1.01145	1.01209	1.0149	1.01061	1.01531	1.01225	1.01032	1.0117	1.01252	1.01168	1.01131	1.01425	1.0119	1.01147	1.01071	1.00886	1.01713	1.01282	1.01467	1.01062	1.01618	1.01342	1.01605	1.01419	1.01162	1.01465	1.01075	1.01297	1.01434	1.01023	1.01233	1.01409	1.01238	1.01211	1.01444	1.01425	1.01363	1.01205	1.01371	1.01696	1.01689	1.0153	1.0163	1.01319
	753.559	1.01741	1.01778	1.01277	1.01757	1.01698	1.01757	1.0208	1.01587	1.02042	1.01737	1.01578	1.01732	1.01761	1.01717	1.01702	1.01932	1.01735	1.01772	1.01662	1.01419	1.02301	1.0188	1.02035	1.01579	1.0212	1.01882	1.02116	1.01925	1.01683	1.02054	1.01653	1.01855	1.01945	1.0154	1.01744	1.01946	1.01776	1.01818	1.02001	1.02054	1.01862	1.01758	1.01962	1.02162	1.0223	1.0216	1.02206	1.0193
	754.041	1.02297	1.02316	1.01915	1.02365	1.02302	1.02363	1.02688	1.02157	1.02573	1.02245	1.02164	1.02306	1.02305	1.02278	1.02297	1.02449	1.023	1.02414	1.02277	1.01982	1.02885	1.02501	1.02639	1.02138	1.02668	1.0245	1.02662	1.02458	1.02241	1.02662	1.02246	1.02456	1.02472	1.02091	1.02284	1.02521	1.0235	1.02456	1.02587	1.02704	1.02394	1.02358	1.02573	1.02641	1.02785	1.02796	1.02798	1.0258
	754.523	1.03073	1.03078	1.02786	1.03222	1.03159	1.03227	1.0352	1.02982	1.03335	1.0296	1.0299	1.03101	1.03092	1.03058	1.03115	1.0319	1.0309	1.03276	1.03118	1.02787	1.03675	1.03343	1.03487	1.02953	1.0347	1.03254	1.03452	1.03231	1.03043	1.03491	1.03061	1.03302	1.03232	1.02885	1.03067	1.03339	1.0317	1.03325	1.03413	1.03586	1.03172	1.03206	1.03411	1.03347	1.03563	1.03648	1.03611	1.03478
	755.005	1.04144	1.04144	1.03957	1.04406	1.04344	1.04422	1.04656	1.0414	1.04412	1.0397	1.0413	1.04201	1.04202	1.04137	1.04233	1.04235	1.04187	1.04437	1.04262	1.03921	1.04754	1.04478	1.04658	1.04108	1.04604	1.04374	1.04564	1.0433	1.04165	1.04618	1.04183	1.04464	1.04316	1.04007	1.0418	1.04472	1.04314	1.045	1.04563	1.04785	1.04279	1.04374	1.04558	1.04364	1.04646	1.048	1.04723	1.04698
	755.487	1.05416	1.05415	1.05325	1.05811	1.05747	1.05838	1.05996	1.05531	1.0571	1.05187	1.05482	1.05514	1.05538	1.05421	1.05551	1.05489	1.05501	1.05797	1.05609	1.05289	1.06029	1.05805	1.06049	1.05506	1.05969	1.05707	1.0589	1.05658	1.05508	1.05941	1.0552	1.0584	1.05637	1.05363	1.05532	1.05812	1.0568	1.05883	1.05941	1.06208	1.05613	1.05753	1.05918	1.05599	1.05936	1.06154	1.06029	1.06133
	755.97	1.0667	1.06663	1.0666	1.0719	1.07125	1.07234	1.07308	1.06911	1.07	1.06395	1.06814	1.06818	1.06869	1.06685	1.06843	1.06721	1.06805	1.07123	1.06926	1.0666	1.07277	1.07096	1.07423	1.06908	1.07327	1.07021	1.07192	1.06979	1.06839	1.0723	1.06848	1.07194	1.06969	1.06728	1.06896	1.07121	1.07029	1.07243	1.07314	1.07621	1.06944	1.07099	1.07263	1.06828	1.07203	1.07475	1.07295	1.0754
	756.452	1.07688	1.0766	1.07729	1.08289	1.0823	1.08364	1.08353	1.0803	1.08049	1.07372	1.07889	1.07885	1.07962	1.07701	1.07883	1.07702	1.07869	1.08178	1.07979	1.07792	1.08272	1.08127	1.08537	1.08071	1.08434	1.08079	1.08229	1.08048	1.07924	1.08254	1.07935	1.08291	1.0808	1.07866	1.08032	1.0816	1.0812	1.08343	1.0844	1.08782	1.08038	1.08168	1.08359	1.07827	1.08214	1.08526	1.08287	1.08669
	756.934	1.084	1.08325	1.08446	1.09007	1.08966	1.09135	1.09043	1.08784	1.08768	1.08039	1.08621	1.08627	1.08726	1.08388	1.0859	1.08352	1.08599	1.08878	1.08683	1.08583	1.08938	1.08825	1.09295	1.08896	1.09189	1.08794	1.08915	1.08768	1.0868	1.08933	1.08692	1.09046	1.08875	1.08687	1.08843	1.08842	1.08861	1.09093	1.09223	1.09592	1.08806	1.08871	1.09121	1.08512	1.08888	1.09219	1.08928	1.09423
	757.416	1.08938	1.0879	1.08937	1.0947	1.09458	1.09675	1.09503	1.09288	1.09278	1.08522	1.0914	1.09165	1.09284	1.08878	1.09098	1.08809	1.09115	1.09356	1.09173	1.09147	1.09412	1.09328	1.09822	1.09503	1.09713	1.09297	1.09382	1.0926	1.09235	1.09402	1.09236	1.09589	1.09468	1.09308	1.0944	1.09305	1.0938	1.09616	1.09781	1.10171	1.09376	1.09341	1.09676	1.09015	1.09361	1.09688	1.09363	1.09931
	757.898	1.09566	1.09324	1.09468	1.09963	1.09977	1.1026	1.10006	1.09814	1.09845	1.09086	1.09721	1.09765	1.099	1.09446	1.09675	1.0935	1.09676	1.09896	1.09725	1.09746	1.09967	1.09914	1.10392	1.10162	1.10273	1.09862	1.09906	1.09795	1.09858	1.09939	1.09826	1.10192	1.10113	1.09992	1.10084	1.0983	1.09954	1.10179	1.10382	1.10786	1.10014	1.0986	1.10297	1.09599	1.09909	1.10211	1.09881	1.10473
	758.38	1.10527	1.10182	1.10292	1.10758	1.10785	1.1115	1.10808	1.10622	1.10717	1.09978	1.10625	1.10673	1.10822	1.10346	1.10568	1.10234	1.10533	1.1076	1.10602	1.10633	1.10857	1.10836	1.11263	1.11131	1.11128	1.10744	1.10746	1.10633	1.10795	1.10805	1.10706	1.11106	1.11052	1.10983	1.11025	1.10682	1.10842	1.11034	1.11283	1.11691	1.10965	1.10692	1.11235	1.10512	1.10786	1.11048	1.10747	1.11312
	758.862	1.11899	1.11454	1.11499	1.11966	1.1198	1.12442	1.12	1.11811	1.11981	1.11283	1.11948	1.11983	1.12136	1.11667	1.11855	1.11551	1.11775	1.12043	1.11897	1.11902	1.12165	1.12176	1.1253	1.12501	1.12373	1.12031	1.11992	1.11874	1.12124	1.12093	1.11959	1.12411	1.12364	1.12365	1.12353	1.11959	1.12138	1.12268	1.12577	1.12975	1.12305	1.11937	1.12579	1.11835	1.12079	1.12293	1.12054	1.12546
	759.345	1.13536	1.1301	1.12963	1.13466	1.1344	1.14006	1.13455	1.13261	1.13503	1.12871	1.13561	1.13562	1.13702	1.13274	1.1339	1.13165	1.13281	1.13611	1.13474	1.13424	1.1375	1.13791	1.14062	1.14135	1.13882	1.13588	1.13509	1.13398	1.13698	1.13674	1.13452	1.13961	1.13907	1.13995	1.13937	1.13532	1.13709	1.1375	1.14133	1.14501	1.13882	1.13468	1.14185	1.1343	1.13647	1.13811	1.13662	1.14044
	759.827	1.15128	1.14557	1.14403	1.14967	1.14879	1.15542	1.14881	1.14686	1.14988	1.14447	1.15164	1.15119	1.15215	1.14861	1.14867	1.14764	1.14767	1.15155	1.15029	1.14907	1.153	1.15367	1.15562	1.15722	1.15364	1.1511	1.14994	1.14916	1.15203	1.15249	1.1489	1.15444	1.15378	1.15561	1.15482	1.15104	1.15252	1.15182	1.15657	1.15962	1.15378	1.14991	1.15742	1.14994	1.15181	1.15298	1.15255	1.15508
	760.309	1.16366	1.15795	1.15537	1.16161	1.16011	1.16745	1.15986	1.15799	1.16139	1.15714	1.16442	1.16352	1.16373	1.16119	1.15986	1.16028	1.15952	1.1636	1.16251	1.16053	1.16502	1.16591	1.16731	1.16945	1.16523	1.16295	1.16146	1.16129	1.16334	1.1651	1.1599	1.16557	1.1648	1.16752	1.16687	1.16373	1.16456	1.16275	1.16852	1.17055	1.16486	1.1621	1.16938	1.16227	1.16375	1.16451	1.16508	1.1664
	760.791	1.17136	1.16612	1.1627	1.16923	1.16731	1.17505	1.1667	1.16498	1.16848	1.16563	1.17268	1.17148	1.17068	1.16927	1.16645	1.16825	1.16737	1.171	1.17023	1.16754	1.17241	1.17348	1.17463	1.17685	1.17251	1.17035	1.16856	1.16926	1.16995	1.17336	1.16661	1.17201	1.1712	1.17454	1.17441	1.17222	1.17206	1.16933	1.17611	1.17677	1.17109	1.17014	1.17659	1.17023	1.17121	1.17163	1.17292	1.1734
	761.273	1.17605	1.17165	1.16773	1.17407	1.17201	1.17989	1.17104	1.16953	1.17284	1.17157	1.17798	1.17668	1.17475	1.1745	1.1703	1.17314	1.1729	1.17534	1.17509	1.17182	1.17689	1.17809	1.17929	1.18112	1.17715	1.17506	1.17294	1.17465	1.17378	1.17883	1.17088	1.17564	1.17486	1.17843	1.17914	1.1781	1.17669	1.17336	1.18106	1.18011	1.17442	1.1757	1.18081	1.17554	1.17596	1.17611	1.17767	1.17787
	761.755	1.18125	1.1779	1.17382	1.17949	1.17754	1.1855	1.17634	1.1751	1.17793	1.17839	1.18377	1.18252	1.17952	1.18042	1.17506	1.17846	1.1795	1.18012	1.18063	1.17689	1.18204	1.18331	1.18483	1.18592	1.18261	1.18063	1.17814	1.18085	1.17864	1.18488	1.17627	1.18016	1.17946	1.18282	1.18456	1.18479	1.18202	1.1784	1.18685	1.1842	1.17863	1.1822	1.18568	1.18169	1.18162	1.18155	1.1829	1.18336
	762.238	1.19019	1.18797	1.18402	1.1887	1.18693	1.19511	1.18576	1.18483	1.18694	1.18928	1.19334	1.19216	1.1883	1.1903	1.18405	1.18759	1.19021	1.18866	1.19016	1.18604	1.19121	1.19245	1.19444	1.19462	1.19207	1.19034	1.18739	1.19104	1.18797	1.19471	1.18598	1.18892	1.18834	1.19109	1.19389	1.19548	1.19137	1.18765	1.19669	1.19237	1.18717	1.19279	1.19454	1.1919	1.19156	1.19123	1.19196	1.19312
	762.719	1.20404	1.2029	1.19931	1.20286	1.20114	1.20989	1.20036	1.19979	1.20096	1.20533	1.20793	1.20673	1.20224	1.20534	1.19846	1.20183	1.20599	1.20218	1.20489	1.2005	1.20557	1.2067	1.20921	1.20846	1.20666	1.20532	1.20185	1.20633	1.203	1.20942	1.20103	1.20306	1.20265	1.20448	1.20825	1.21124	1.20599	1.20218	1.21157	1.20575	1.20127	1.20846	1.2086	1.20723	1.20694	1.20632	1.20613	1.20821
	763.201	1.22088	1.22069	1.21762	1.22011	1.21811	1.22785	1.21817	1.21798	1.21805	1.22451	1.2257	1.22428	1.21944	1.22355	1.2164	1.21944	1.2247	1.21888	1.22292	1.21845	1.22319	1.22413	1.22712	1.22551	1.22442	1.22355	1.21959	1.22479	1.22179	1.22709	1.21933	1.2206	1.22042	1.22119	1.22566	1.23004	1.22402	1.21997	1.2294	1.22239	1.21899	1.22707	1.22593	1.22564	1.22582	1.22482	1.22357	1.22654
	763.683	1.23731	1.23782	1.23536	1.237	1.23438	1.24545	1.23571	1.2358	1.2348	1.24314	1.24313	1.24135	1.2364	1.24128	1.23433	1.237	1.24262	1.23541	1.24074	1.23643	1.2405	1.24126	1.24454	1.24223	1.24185	1.24141	1.23711	1.24289	1.24065	1.24425	1.23715	1.23795	1.23806	1.23781	1.24258	1.24821	1.24202	1.23745	1.24648	1.23876	1.23673	1.24484	1.24302	1.24349	1.2445	1.24307	1.24084	1.2444
	764.165	1.24972	1.25058	1.24871	1.24982	1.24631	1.25882	1.2492	1.24934	1.24751	1.25715	1.25633	1.25422	1.24933	1.25448	1.24837	1.25071	1.25581	1.24811	1.25452	1.25058	1.25364	1.2543	1.25762	1.2547	1.25515	1.25491	1.25061	1.25678	1.25542	1.25718	1.25046	1.25121	1.25159	1.25065	1.25516	1.26182	1.25613	1.25077	1.25891	1.25107	1.25054	1.25775	1.25605	1.25693	1.2589	1.25703	1.25418	1.2578
	764.648	1.25691	1.25775	1.25637	1.25721	1.25279	1.26656	1.25737	1.25717	1.25491	1.26496	1.26379	1.26161	1.25684	1.2616	1.25696	1.25902	1.26292	1.25569	1.26281	1.25927	1.26117	1.26193	1.26498	1.2615	1.26297	1.26261	1.25869	1.26506	1.26436	1.26459	1.25772	1.25894	1.25948	1.25836	1.26206	1.26942	1.26485	1.25856	1.26541	1.25803	1.25885	1.26439	1.26366	1.2646	1.26739	1.26513	1.26227	1.2653
	765.13	1.26119	1.26172	1.26061	1.26137	1.25622	1.2709	1.2625	1.26151	1.25925	1.2687	1.26759	1.26582	1.26112	1.2648	1.26211	1.26393	1.26635	1.26037	1.26781	1.26442	1.26533	1.26642	1.26894	1.26481	1.26753	1.26675	1.2635	1.26991	1.26944	1.26877	1.26114	1.26333	1.26379	1.26308	1.26553	1.27332	1.27023	1.26306	1.26846	1.26195	1.26373	1.26716	1.26809	1.26888	1.27201	1.26954	1.26738	1.26922
	765.612	1.26706	1.26709	1.26604	1.26677	1.26114	1.27638	1.26913	1.26693	1.26494	1.27292	1.2722	1.2714	1.26664	1.2687	1.26815	1.26975	1.27087	1.26657	1.27406	1.27027	1.27072	1.27231	1.2741	1.26919	1.27337	1.27196	1.26949	1.27586	1.27515	1.27417	1.26535	1.26888	1.26895	1.26917	1.2701	1.27814	1.27665	1.26881	1.27284	1.26737	1.26963	1.27089	1.27389	1.27447	1.2773	1.27485	1.27406	1.27421
	766.094	1.2785	1.27801	1.27679	1.27749	1.27157	1.28713	1.28143	1.27769	1.27596	1.28186	1.28179	1.2825	1.2775	1.27762	1.27909	1.28055	1.28081	1.2783	1.28572	1.2808	1.28158	1.28372	1.28465	1.27884	1.28464	1.28253	1.28069	1.28705	1.28574	1.28483	1.27465	1.27974	1.27904	1.28059	1.2799	1.2881	1.28815	1.27997	1.28292	1.27846	1.28067	1.28002	1.28517	1.28561	1.28747	1.28534	1.2865	1.28451
	766.576	1.29686	1.29587	1.29435	1.29497	1.28882	1.30458	1.30084	1.29542	1.29367	1.29709	1.29794	1.30063	1.29518	1.29324	1.29634	1.29779	1.29779	1.29693	1.30426	1.29745	1.29945	1.30206	1.302	1.29533	1.30285	1.30007	1.29848	1.30496	1.30284	1.30205	1.29074	1.29738	1.29551	1.2987	1.2964	1.30464	1.30615	1.29798	1.30028	1.29671	1.29832	1.29626	1.30335	1.30381	1.30409	1.30264	1.30616	1.30165
	767.058	1.31988	1.31845	1.31664	1.31706	1.31069	1.32652	1.32514	1.31814	1.31581	1.31662	1.31878	1.32368	1.31762	1.3137	1.31778	1.31942	1.31975	1.32019	1.32747	1.31819	1.32227	1.3251	1.32396	1.31672	1.32588	1.32255	1.32064	1.32744	1.32447	1.32351	1.3118	1.3197	1.31629	1.32131	1.31749	1.32561	1.32847	1.3207	1.32286	1.32001	1.3205	1.31771	1.32621	1.32691	1.3251	1.32474	1.33082	1.32344
	767.54	1.34247	1.3407	1.33875	1.33879	1.33224	1.34792	1.34904	1.34099	1.33741	1.33576	1.33963	1.3467	1.33994	1.33435	1.33853	1.34058	1.34175	1.34296	1.35015	1.33829	1.34503	1.34771	1.34545	1.33828	1.34875	1.34508	1.34215	1.34952	1.34578	1.34416	1.3332	1.34178	1.33658	1.34344	1.33837	1.34603	1.35017	1.34309	1.34565	1.34336	1.34228	1.33961	1.34859	1.34981	1.34568	1.34676	1.35521	1.3449
	768.023	1.35935	1.35733	1.35557	1.35499	1.34843	1.36359	1.36692	1.35872	1.35331	1.34974	1.35564	1.3644	1.35702	1.35027	1.35365	1.35622	1.35848	1.35986	1.36686	1.35293	1.3624	1.36451	1.36128	1.35505	1.36614	1.36245	1.35788	1.36602	1.36169	1.3589	1.35003	1.35852	1.35147	1.35996	1.35403	1.36091	1.36617	1.35989	1.36329	1.36147	1.35855	1.35689	1.36516	1.36713	1.36083	1.36356	1.37369	1.36089
	768.505	1.36857	1.36643	1.36519	1.36375	1.35751	1.37169	1.37645	1.36917	1.36169	1.357	1.36496	1.37464	1.36688	1.35958	1.36146	1.36452	1.3678	1.36889	1.37549	1.36054	1.37223	1.37349	1.36958	1.36512	1.37598	1.37263	1.3661	1.37515	1.37038	1.36607	1.36034	1.36802	1.35939	1.36905	1.36272	1.36859	1.3748	1.36912	1.37354	1.37222	1.36749	1.36745	1.37393	1.37679	1.36888	1.37318	1.38399	1.36962
	768.987	1.37315	1.37107	1.37054	1.3681	1.36256	1.37533	1.38052	1.37501	1.36565	1.36065	1.37041	1.38019	1.37245	1.36509	1.36518	1.36848	1.37246	1.37309	1.37911	1.36425	1.37737	1.37768	1.37353	1.37129	1.38112	1.37852	1.37004	1.3801	1.37492	1.36898	1.36679	1.37331	1.36352	1.37382	1.36745	1.37234	1.37931	1.37379	1.3791	1.37847	1.37219	1.37396	1.37802	1.38178	1.37298	1.37858	1.38911	1.37428
	769.469	1.37928	1.37745	1.37761	1.37422	1.36972	1.38067	1.38543	1.38215	1.37134	1.36666	1.37778	1.387	1.37974	1.37263	1.37093	1.37417	1.37839	1.37878	1.38405	1.37008	1.38395	1.38336	1.37936	1.37935	1.38766	1.38618	1.37598	1.38719	1.38148	1.37393	1.37506	1.38046	1.36997	1.38044	1.37425	1.37837	1.38597	1.3801	1.38593	1.38632	1.37883	1.38216	1.38372	1.38827	1.37924	1.38586	1.39547	1.38114
	769.951	1.39251	1.39123	1.39179	1.38777	1.38446	1.3932	1.39702	1.39604	1.38432	1.38038	1.39233	1.40054	1.39426	1.3876	1.38419	1.38707	1.39105	1.39168	1.39608	1.38343	1.39765	1.3962	1.39275	1.39457	1.40119	1.40114	1.38956	1.40215	1.39562	1.38647	1.39039	1.39491	1.3842	1.39446	1.38853	1.39219	1.40036	1.39371	1.39958	1.40143	1.39299	1.39734	1.39672	1.40192	1.39307	1.40058	1.40906	1.39584
	770.433	1.41483	1.41443	1.41493	1.4109	1.40881	1.41483	1.41759	1.4187	1.4066	1.40372	1.41593	1.42276	1.41804	1.41203	1.40684	1.40917	1.41248	1.41394	1.41733	1.40621	1.42065	1.41827	1.41575	1.4187	1.4238	1.42537	1.41279	1.42708	1.41939	1.40858	1.41463	1.41851	1.40816	1.41788	1.41226	1.41571	1.42434	1.41669	1.4221	1.42587	1.4167	1.42135	1.41909	1.42472	1.41627	1.42477	1.43217	1.42038
	770.916	1.44336	1.44421	1.44401	1.44095	1.43995	1.44267	1.4446	1.44738	1.43547	1.43397	1.44572	1.45079	1.44832	1.44328	1.43603	1.43776	1.43999	1.44278	1.44507	1.43571	1.45032	1.44673	1.44561	1.44867	1.45282	1.45586	1.44284	1.45906	1.44993	1.43741	1.44499	1.44825	1.43903	1.44782	1.44263	1.44598	1.45481	1.44633	1.45079	1.45679	1.44714	1.45123	1.448	1.45379	1.44582	1.45559	1.46212	1.45182
	771.397	1.47123	1.47358	1.47202	1.47111	1.47093	1.46995	1.47156	1.47538	1.46425	1.46453	1.47493	1.47786	1.47826	1.47459	1.46489	1.46613	1.46705	1.47132	1.47252	1.4653	1.47989	1.47473	1.4755	1.47738	1.48155	1.48539	1.47274	1.49082	1.48018	1.46615	1.47467	1.47705	1.4699	1.47737	1.47278	1.47601	1.48446	1.47581	1.47899	1.487	1.47742	1.48003	1.47656	1.48212	1.47467	1.48602	1.49195	1.48301
	771.879	1.49102	1.49492	1.49152	1.49371	1.49404	1.48957	1.49141	1.49559	1.48562	1.48809	1.49622	1.49682	1.50039	1.4984	1.486	1.48704	1.4867	1.49197	1.49234	1.48772	1.50189	1.49485	1.49792	1.49727	1.50279	1.50606	1.49485	1.51416	1.50233	1.48735	1.49637	1.49747	1.49312	1.499	1.49515	1.49817	1.50541	1.49767	1.49959	1.50861	1.49993	1.50039	1.49726	1.50221	1.49527	1.50832	1.51396	1.50603
	772.361	1.50002	1.50524	1.49996	1.50541	1.50605	1.49913	1.50151	1.5056	1.49668	1.50164	1.50686	1.50532	1.51182	1.51139	1.49647	1.49761	1.49646	1.50173	1.50179	1.5	1.51329	1.50434	1.50985	1.50576	1.51383	1.51492	1.5061	1.52553	1.51318	1.49808	1.5074	1.50697	1.50548	1.50982	1.50664	1.50945	1.51469	1.50899	1.5101	1.51843	1.51166	1.50981	1.50726	1.51135	1.50493	1.51945	1.52512	1.51767
	772.843	1.50272	1.50904	1.50218	1.5102	1.51116	1.50332	1.50618	1.51014	1.5016	1.50919	1.5113	1.50821	1.51701	1.51753	1.50065	1.5021	1.50081	1.50493	1.50535	1.50618	1.51837	1.50774	1.51559	1.50774	1.51915	1.5167	1.51085	1.52921	1.51705	1.5026	1.51228	1.51055	1.51115	1.51429	1.51143	1.51427	1.51706	1.51414	1.51518	1.52105	1.517	1.51323	1.51106	1.51427	1.5084	1.52386	1.52994	1.52246
	773.326	1.508	1.51549	1.50741	1.51681	1.51838	1.51108	1.51407	1.51827	1.50904	1.51934	1.51848	1.51455	1.52496	1.52552	1.50741	1.50918	1.50846	1.5106	1.51193	1.51476	1.52599	1.51408	1.52407	1.51252	1.52756	1.52084	1.51819	1.53449	1.52312	1.5097	1.52001	1.51769	1.51901	1.52143	1.51832	1.52162	1.52193	1.5221	1.52377	1.52582	1.52497	1.51999	1.51769	1.52018	1.51493	1.53069	1.53764	1.52978
	773.808	1.52373	1.53294	1.5238	1.53337	1.53598	1.53032	1.53304	1.53808	1.52685	1.54001	1.53643	1.53233	1.54385	1.54339	1.52482	1.52676	1.5272	1.52699	1.52963	1.5335	1.54424	1.53148	1.54343	1.52826	1.54696	1.53577	1.5364	1.54988	1.53977	1.5274	1.53862	1.53683	1.53724	1.53933	1.53529	1.53962	1.53771	1.54103	1.5439	1.54125	1.54381	1.53837	1.53529	1.53727	1.53277	1.54815	1.55654	1.54819
	774.29	1.55305	1.56504	1.55472	1.56335	1.56752	1.56414	1.56634	1.5728	1.55833	1.57447	1.56842	1.56478	1.57697	1.57445	1.55628	1.55807	1.56023	1.55768	1.56184	1.56553	1.57642	1.56335	1.57706	1.55826	1.58044	1.56496	1.56904	1.5789	1.57066	1.5591	1.57131	1.57158	1.56931	1.57122	1.56566	1.57149	1.5678	1.57434	1.57885	1.571	1.57691	1.5718	1.56725	1.56892	1.56536	1.57951	1.58998	1.58138
	774.772	1.58292	1.59881	1.58714	1.59372	1.59983	1.59881	1.60062	1.60858	1.5904	1.60894	1.60098	1.59842	1.61057	1.60509	1.58887	1.59001	1.59432	1.5899	1.59543	1.59739	1.60874	1.5965	1.61118	1.58917	1.61382	1.59518	1.60274	1.60797	1.60257	1.59175	1.60428	1.60839	1.60179	1.60344	1.59607	1.60345	1.59871	1.6083	1.61459	1.60186	1.61046	1.60667	1.60022	1.60163	1.59926	1.61074	1.62353	1.61559
	775.254	1.61164	1.63235	1.61898	1.62293	1.63115	1.63172	1.63381	1.64266	1.62128	1.64114	1.6322	1.63107	1.64235	1.63363	1.6207	1.62057	1.62729	1.62203	1.62843	1.62723	1.63917	1.62902	1.64365	1.619	1.64479	1.62469	1.63543	1.63549	1.63397	1.62362	1.63525	1.64478	1.63284	1.63393	1.62493	1.63339	1.62846	1.64081	1.64887	1.6325	1.64243	1.64077	1.63237	1.63361	1.63227	1.63988	1.65476	1.64877
	775.736	1.62917	1.65449	1.63935	1.64073	1.65069	1.65131	1.6548	1.66301	1.64052	1.65984	1.65123	1.65145	1.66102	1.64968	1.64104	1.63906	1.64809	1.64333	1.64978	1.64463	1.65675	1.64985	1.66321	1.63704	1.6622	1.6428	1.6558	1.65094	1.65413	1.64402	1.65305	1.66864	1.65173	1.65185	1.64204	1.65048	1.64609	1.66055	1.67017	1.6524	1.66163	1.66257	1.65289	1.65401	1.653	1.65608	1.67193	1.66937
	776.218	1.63244	1.66066	1.64413	1.64368	1.65464	1.65352	1.65955	1.66526	1.64461	1.66142	1.65441	1.65539	1.66275	1.65024	1.64585	1.64169	1.6526	1.64956	1.65527	1.64648	1.65801	1.65479	1.66612	1.63969	1.66275	1.64572	1.65955	1.65116	1.65911	1.64903	1.65405	1.67486	1.65494	1.65382	1.64436	1.65148	1.64781	1.66355	1.6745	1.65777	1.66433	1.66767	1.65794	1.65895	1.65722	1.65628	1.67139	1.67316
	776.701	1.62851	1.65731	1.64001	1.63883	1.64996	1.64592	1.65511	1.65705	1.64052	1.65371	1.649	1.64982	1.65521	1.64295	1.64182	1.63541	1.6477	1.647	1.65166	1.64032	1.65064	1.65051	1.6601	1.63408	1.65461	1.64031	1.65369	1.64356	1.65565	1.64532	1.64591	1.67038	1.64988	1.64751	1.6392	1.64428	1.64074	1.65728	1.66956	1.65539	1.65817	1.66315	1.65461	1.6555	1.652	1.64851	1.66145	1.66752
	777.183	1.62956	1.65694	1.63951	1.63856	1.64934	1.6419	1.65446	1.65224	1.64072	1.65012	1.64789	1.64762	1.65173	1.6405	1.64142	1.63275	1.64607	1.64793	1.65171	1.63882	1.6478	1.64956	1.65862	1.63285	1.6514	1.63896	1.65123	1.6408	1.6563	1.64531	1.64187	1.66874	1.64955	1.64597	1.63907	1.6421	1.63759	1.65507	1.66902	1.65767	1.65644	1.66226	1.65576	1.65645	1.65051	1.64608	1.65611	1.66579
	777.665	1.64543	1.67003	1.65302	1.65313	1.66324	1.65234	1.66828	1.66213	1.65539	1.66132	1.66165	1.65939	1.66296	1.65292	1.65508	1.64399	1.6581	1.66277	1.66611	1.65207	1.66006	1.6623	1.67264	1.64642	1.6639	1.65189	1.66285	1.65297	1.67151	1.65926	1.65252	1.68128	1.66446	1.65964	1.65398	1.65553	1.64864	1.6678	1.68395	1.67504	1.66986	1.67598	1.67196	1.67237	1.6636	1.65959	1.66647	1.67887
	778.147	1.67919	1.69989	1.68401	1.68607	1.69518	1.68089	1.70015	1.69067	1.68784	1.69061	1.69392	1.6887	1.69221	1.6832	1.68644	1.67264	1.68707	1.69516	1.69849	1.68313	1.69078	1.69212	1.7058	1.67838	1.69568	1.6825	1.69216	1.68328	1.70475	1.69057	1.68131	1.71183	1.6981	1.6918	1.68718	1.68816	1.67722	1.69916	1.71797	1.71104	1.70186	1.708	1.70674	1.70678	1.69509	1.69255	1.69626	1.7102
	778.629	1.72506	1.7408	1.72709	1.73237	1.73992	1.7224	1.74462	1.73286	1.7326	1.7324	1.73967	1.73034	1.73378	1.72563	1.73053	1.71383	1.7274	1.73995	1.74354	1.72627	1.73449	1.73352	1.75266	1.72372	1.74145	1.7256	1.73386	1.72639	1.75064	1.73394	1.72307	1.75489	1.74489	1.73668	1.73313	1.73483	1.71811	1.74391	1.76522	1.76025	1.7468	1.75283	1.75445	1.75415	1.73986	1.73962	1.74029	1.75395
	779.111	1.76865	1.77878	1.76852	1.77848	1.78375	1.76355	1.7875	1.77524	1.77581	1.77281	1.78534	1.77098	1.77355	1.7664	1.77411	1.75486	1.7655	1.78341	1.78719	1.76751	1.77715	1.77293	1.79873	1.76902	1.78724	1.76781	1.77446	1.76883	1.79502	1.77584	1.76455	1.79597	1.79033	1.77977	1.77786	1.78185	1.75818	1.78812	1.81052	1.80804	1.79027	1.79618	1.8003	1.79998	1.78412	1.78666	1.78486	1.79551
	779.594	1.79319	1.7984	1.79225	1.80792	1.81045	1.78864	1.81211	1.80149	1.80128	1.79596	1.81454	1.79514	1.79536	1.78988	1.8014	1.78094	1.7862	1.80927	1.81278	1.79083	1.80224	1.79504	1.82653	1.79792	1.81616	1.79353	1.79829	1.79489	1.82127	1.80071	1.79026	1.81826	1.81707	1.80401	1.80482	1.81251	1.78233	1.81513	1.8358	1.83666	1.81541	1.82121	1.82666	1.82713	1.81128	1.81632	1.81345	1.81816
	780.076	1.79281	1.79538	1.79257	1.8137	1.81383	1.7916	1.81232	1.80477	1.80329	1.79646	1.82046	1.7972	1.79365	1.79084	1.80613	1.78626	1.78489	1.81145	1.81414	1.79074	1.80348	1.79505	1.82915	1.80347	1.82114	1.79695	1.79979	1.79867	1.82342	1.80324	1.79428	1.81599	1.8185	1.80322	1.80784	1.81973	1.78515	1.8184	1.8345	1.8392	1.81611	1.82188	1.82705	1.8293	1.8147	1.82113	1.81927	1.81657
	780.558	1.77906	1.78177	1.78033	1.80575	1.80451	1.78237	1.79929	1.7948	1.79298	1.78537	1.81317	1.78747	1.77959	1.78045	1.79832	1.7803	1.77281	1.80076	1.80246	1.77835	1.79162	1.78415	1.81794	1.79543	1.81255	1.78845	1.78963	1.79053	1.81297	1.79444	1.78655	1.80097	1.80609	1.78885	1.79783	1.8137	1.77682	1.80854	1.81902	1.82738	1.80385	1.80975	1.81347	1.81827	1.80483	1.81137	1.81259	1.80303
	781.04	1.77154	1.77644	1.77426	1.80292	1.80138	1.77901	1.79233	1.78986	1.78957	1.78147	1.81153	1.78402	1.77189	1.77735	1.79626	1.78045	1.7682	1.79626	1.79723	1.77235	1.78564	1.78075	1.81309	1.79239	1.80966	1.78641	1.78629	1.78887	1.80967	1.79305	1.78514	1.79277	1.79995	1.78045	1.79416	1.81379	1.77517	1.80479	1.81012	1.82178	1.79818	1.80455	1.80643	1.81428	1.80071	1.80652	1.8126	1.79749
	781.522	1.78549	1.79388	1.7891	1.82056	1.81942	1.79613	1.80653	1.80483	1.80833	1.79958	1.83081	1.80118	1.78511	1.79633	1.81479	1.80107	1.78523	1.81311	1.81383	1.78733	1.8006	1.7992	1.83066	1.80951	1.82808	1.80567	1.8045	1.80855	1.82914	1.81409	1.80478	1.80647	1.81594	1.7933	1.81224	1.83597	1.79462	1.82254	1.82369	1.83861	1.81429	1.82173	1.82182	1.83327	1.81762	1.82218	1.83526	1.8154
	782.005	1.82683	1.83957	1.83045	1.86456	1.86413	1.83936	1.84746	1.84523	1.85541	1.84545	1.87674	1.84425	1.8246	1.8431	1.85954	1.84789	1.82919	1.85708	1.85811	1.82865	1.8422	1.84479	1.87695	1.85264	1.87384	1.85212	1.84999	1.85542	1.87755	1.86364	1.85139	1.84755	1.8603	1.83316	1.85834	1.88684	1.84082	1.86769	1.8655	1.88406	1.85771	1.86714	1.86566	1.88151	1.86131	1.86418	1.88748	1.86278
	782.487	1.89021	1.90789	1.89273	1.92887	1.92904	1.90309	1.90936	1.9051	1.92544	1.91341	1.94273	1.90708	1.88469	1.91197	1.92461	1.91536	1.89432	1.92234	1.92424	1.89053	1.90482	1.91136	1.94625	1.9159	1.94085	1.92015	1.91719	1.9237	1.94905	1.93627	1.91955	1.91012	1.92758	1.89469	1.92725	1.96074	1.90821	1.93427	1.92954	1.95215	1.92208	1.93489	1.93213	1.95322	1.92571	1.9262	1.9643	1.9342
	782.968	1.95727	1.97956	1.95758	1.99348	1.9936	1.9687	1.97345	1.96545	1.99877	1.98381	2.00753	1.97045	1.94745	1.98313	1.99045	1.98423	1.9617	1.98925	1.99225	1.95442	1.96977	1.97905	2.01799	1.97981	2.00849	1.99022	1.98685	1.99347	2.02266	2.01201	1.99019	1.97524	1.9981	1.95996	2.00007	2.03607	1.97773	2.00212	1.99613	2.02215	1.98727	2.00476	2.00131	2.02748	1.99088	1.98827	2.04512	2.00978
	783.45	2.00098	2.02607	1.99892	2.03071	2.02956	2.00997	2.01362	2.00049	2.04554	2.02759	2.04201	2.00813	1.98791	2.02727	2.03015	2.02696	2.00434	2.02976	2.03333	1.99449	2.01078	2.01982	2.06173	2.01757	2.0476	2.03384	2.03113	2.03586	2.06682	2.06049	2.03547	2.0163	2.0426	2.00339	2.04846	2.0803	2.02186	2.04255	2.03752	2.06399	2.02542	2.04757	2.04429	2.07308	2.02906	2.02346	2.0973	2.05924
	783.932	2.00665	2.03217	2.0037	2.02875	2.02533	2.01456	2.01761	1.99916	2.04954	2.02974	2.03474	2.00887	1.99389	2.02923	2.03197	2.03036	2.00875	2.03059	2.03335	1.9985	2.01528	2.02073	2.06241	2.01757	2.04531	2.03684	2.03618	2.03699	2.06563	2.06553	2.04147	2.02058	2.04561	2.01171	2.05734	2.07759	2.02702	2.04264	2.04077	2.06349	2.02462	2.04921	2.04684	2.07424	2.02814	2.0211	2.10283	2.06621
	784.414	1.98928	2.01482	1.98775	2.00709	2.0009	1.99948	2.00222	1.97902	2.0283	2.00786	2.00721	1.99076	1.98082	2.00708	2.01477	2.01256	1.99163	2.00992	2.01068	1.98266	2.00008	2.00054	2.0399	1.99847	2.02198	2.01733	2.01981	2.01576	2.03926	2.04593	2.02596	2.0051	2.02474	2.00004	2.04391	2.0498	2.01086	2.02207	2.02436	2.04077	2.0043	2.02891	2.0275	2.05141	2.00722	2.00082	2.08249	2.04931
	784.896	1.97949	2.00687	1.98113	1.99811	1.98875	1.99573	1.9981	1.96998	2.01582	1.99487	1.99274	1.98472	1.97798	1.99413	2.01062	2.0061	1.98423	2.00009	1.99809	1.97702	1.99618	1.9918	2.02945	1.99199	2.01142	2.00829	2.01499	2.00557	2.02334	2.03698	2.02196	2.0011	2.01331	1.99837	2.04179	2.03408	2.00593	2.01461	2.02124	2.03056	1.99712	2.02076	2.01982	2.04072	1.99862	1.99455	2.07521	2.0444
	785.379	2.00155	2.03432	2.00774	2.02649	2.01266	2.02809	2.02969	1.99519	2.03812	2.01577	2.01539	2.01487	2.00941	2.01581	2.04457	2.03658	2.01121	2.02599	2.02035	2.0054	2.02864	2.01959	2.05809	2.02293	2.03898	2.03523	2.04814	2.03196	2.04392	2.066	2.05588	2.03362	2.03701	2.0316	2.0783	2.05727	2.03828	2.04647	2.05791	2.05922	2.02829	2.05121	2.04993	2.06952	2.02688	2.02693	2.11172	2.08058
	785.861	2.0676	2.11082	2.0798	2.10565	2.08432	2.1105	2.11051	2.06667	2.10818	2.08258	2.08709	2.09453	2.08883	2.08468	2.13086	2.11851	2.08568	2.1006	2.08949	2.08048	2.11179	2.09757	2.14094	2.10561	2.11806	2.11148	2.13505	2.10847	2.11337	2.14782	2.14318	2.11686	2.10873	2.11394	2.16976	2.13291	2.12312	2.13327	2.15097	2.14113	2.11233	2.13538	2.13229	2.15279	2.10501	2.11226	2.21191	2.17667
	786.343	2.17634	2.23715	2.19628	2.23783	2.20271	2.24524	2.24201	2.1848	2.22571	2.19385	2.2079	2.22582	2.21879	2.20046	2.27241	2.25551	2.2084	2.22473	2.20449	2.20249	2.24884	2.22804	2.28246	2.24409	2.25009	2.23797	2.28141	2.23664	2.23062	2.28509	2.28834	2.25373	2.22824	2.24774	2.32102	2.26219	2.26527	2.28131	2.30839	2.27934	2.25347	2.27794	2.26959	2.29406	2.23378	2.25484	2.3897	2.34463
	786.825	2.30415	2.38871	2.33191	2.40193	2.3434	2.40949	2.4006	2.32874	2.36703	2.32506	2.35555	2.3879	2.37964	2.34008	2.44592	2.42811	2.35686	2.37567	2.34098	2.34794	2.41835	2.39098	2.46331	2.42033	2.41103	2.39153	2.47023	2.39442	2.37017	2.45444	2.47068	2.42243	2.37113	2.4104	2.50869	2.42155	2.44663	2.47543	2.51616	2.45227	2.4334	2.46056	2.43907	2.47117	2.3891	2.43632	2.64143	2.57951
	787.307	2.39447	2.49399	2.4233	2.52701	2.44253	2.52814	2.51365	2.44044	2.4693	2.41668	2.46675	2.51185	2.50658	2.44248	2.56915	2.56342	2.46625	2.48686	2.43765	2.45183	2.54386	2.51889	2.6042	2.56261	2.52457	2.50374	2.62208	2.51216	2.46641	2.57525	2.60685	2.54799	2.47243	2.52848	2.6371	2.53768	2.59145	2.63728	2.68877	2.58196	2.57693	2.60625	2.56161	2.60116	2.49895	2.58074	2.8669	2.79879
	787.789	2.40103	2.48811	2.41933	2.5349	2.44483	2.52506	2.51163	2.46152	2.47662	2.42006	2.47891	2.52252	2.52706	2.45193	2.55772	2.57411	2.47394	2.49335	2.44293	2.45476	2.54178	2.5358	2.60678	2.5796	2.51583	2.50957	2.62988	2.51801	2.46516	2.56626	2.60105	2.55057	2.47578	2.5283	2.60735	2.53817	2.60256	2.65126	2.69504	2.58269	2.58848	2.61692	2.55511	2.59311	2.49608	2.59219	2.84989	2.82295
	788.272	2.36047	2.42415	2.36503	2.47295	2.39423	2.45553	2.44849	2.4253	2.43217	2.37571	2.43159	2.46444	2.48083	2.40823	2.47759	2.5084	2.42248	2.43972	2.39964	2.40096	2.46702	2.48425	2.52828	2.5155	2.44211	2.45827	2.54889	2.4587	2.41436	2.49124	2.51905	2.48592	2.4281	2.46396	2.5062	2.47735	2.53097	2.5685	2.60171	2.51339	2.51798	2.54653	2.48042	2.51322	2.43374	2.52258	2.70015	2.71346
	788.754	2.34767	2.39599	2.3406	2.44494	2.3751	2.42283	2.42311	2.41684	2.42287	2.36171	2.41423	2.4386	2.46869	2.3962	2.43967	2.4783	2.40238	2.41921	2.39096	2.37773	2.42794	2.46817	2.49027	2.48616	2.40477	2.44729	2.50825	2.43275	2.40076	2.46054	2.48225	2.46314	2.41842	2.4378	2.45682	2.45846	2.49761	2.52497	2.56044	2.48824	2.48484	2.51929	2.44691	2.47927	2.40934	2.49371	2.62842	2.66855
	789.236	2.42082	2.46658	2.40136	2.52239	2.44826	2.49335	2.50324	2.50646	2.51802	2.43769	2.49427	2.51543	2.57191	2.48347	2.51035	2.55964	2.48016	2.49984	2.48439	2.44708	2.49174	2.56836	2.56901	2.57187	2.46657	2.55482	2.58745	2.50837	2.49123	2.54621	2.56581	2.56095	2.51809	2.51999	2.52427	2.55813	2.58189	2.60344	2.66532	2.58782	2.56821	2.62223	2.52416	2.56658	2.49109	2.59029	2.72839	2.81338
	789.718	2.6616	2.73041	2.61525	2.82235	2.70144	2.76869	2.80554	2.81525	2.85221	2.6912	2.77843	2.80641	2.97377	2.78972	2.79549	2.88652	2.76124	2.79529	2.80979	2.69716	2.7562	2.96486	2.90411	2.92665	2.7153	2.9763	2.93465	2.7913	2.81447	2.89356	2.92093	2.96122	2.88056	2.83606	2.82365	2.95406	2.93437	2.95833	3.2064	3.00692	2.91723	3.07783	2.83345	2.93565	2.8028	3.01391	3.37962	6
	790.2	4.02206	6	3.4212	6	6	6	6	6	6	6	6	6	6	6	6	6	6	6	6	6	6	6	6	6	6	6	6	6	6	6	6	6	6	6	6	6	6	6	6	6	6	6	6	6	6	6	6	6
	790.683	6	6	6	6	6	6	6	6	6	6	6	6	6	6	6	6	6	6	6	6	6	6	6	6	6	6	6	6	6	6	6	6	6	6	6	6	6	6	6	6	6	6	6	6	6	6	6	6
	791.165	6	6	6	6	6	6	6	6	6	6	6	6	6	6	6	6	6	6	6	6	6	6	6	6	6	6	6	6	6	6	6	6	6	6	6	6	6	6	6	6	6	6	6	6	6	6	6	6
	791.646	6	6	6	6	6	6	6	6	6	6	6	6	6	6	6	6	6	6	6	6	6	6	6	6	6	6	6	6	6	6	6	6	6	6	6	6	6	6	6	6	6	6	6	6	6	6	6	6
	792.128	6	6	6	6	6	6	6	6	6	6	6	6	6	6	6	6	6	6	6	6	6	6	6	6	6	6	6	6	6	6	6	6	6	6	6	6	6	6	6	6	6	6	6	6	6	6	6	6
	792.61	6	6	6	6	6	6	6	6	6	6	6	6	6	6	6	6	6	6	6	6	6	6	6	6	6	6	6	6	6	6	6	6	6	6	6	6	6	6	6	6	6	6	6	6	6	6	6	6
	793.092	6	6	6	6	6	6	6	6	6	6	6	6	6	6	6	6	6	6	6	6	6	6	6	6	6	6	6	6	6	6	6	6	6	6	6	6	6	6	6	6	6	6	6	6	6	6	6	6
	793.574	6	6	6	6	6	6	6	6	6	6	6	6	6	6	6	6	6	6	6	6	6	6	6	6	6	6	6	6	6	6	6	6	6	6	6	6	6	6	6	6	6	6	6	6	6	6	6	6
	794.057	6	6	6	6	6	6	6	6	6	6	6	6	6	6	6	6	6	6	6	6	6	6	6	6	6	6	6	6	6	6	6	6	6	6	6	6	6	6	6	6	6	6	6	6	6	6	6	6
	794.539	6	6	6	6	6	6	6	6	6	6	6	6	6	6	6	6	6	6	6	6	6	6	6	6	6	6	6	6	6	6	6	6	6	6	6	6	6	6	6	6	6	6	6	6	6	6	6	6
	795.021	6	6	6	6	6	6	6	6	6	6	6	6	6	6	6	6	6	6	6	6	6	6	6	6	6	6	6	6	6	6	6	6	6	6	6	6	6	6	6	6	6	6	6	6	6	6	6	6
	795.503	6	6	6	6	6	6	6	6	6	6	6	6	6	6	6	6	6	6	6	6	6	6	6	6	6	6	6	6	6	6	6	6	6	6	6	6	6	6	6	6	6	6	6	6	6	6	6	6
	795.985	6	6	6	6	6	6	6	6	6	6	6	6	6	6	6	6	6	6	6	6	6	6	6	6	6	6	6	6	6	6	6	6	6	6	6	6	6	6	6	6	6	6	6	6	6	6	6	6
	796.467	6	6	6	6	6	6	6	6	6	6	6	6	6	6	6	6	6	6	6	6	6	6	6	6	6	6	6	6	6	6	6	6	6	6	6	6	6	6	6	6	6	6	6	6	6	6	6	6
	796.95	6	6	6	6	6	6	6	6	6	6	6	6	6	6	6	6	6	6	6	6	6	6	6	6	6	6	6	6	6	6	6	6	6	6	6	6	6	6	6	6	6	6	6	6	6	6	6	6
	797.432	6	6	6	6	6	6	6	6	6	6	6	6	6	6	6	6	6	6	6	6	6	6	6	6	6	6	6	6	6	6	6	6	6	6	6	6	6	6	6	6	6	6	6	6	6	6	6	6
	797.914	6	6	6	6	6	6	6	6	6	6	6	6	6	6	6	6	6	6	6	6	6	6	6	6	6	6	6	6	6	6	6	6	6	6	6	6	6	6	6	6	6	6	6	6	6	6	6	6
	798.396	6	6	6	6	6	6	6	6	6	6	6	6	6	6	6	6	6	6	6	6	6	6	6	6	6	6	6	6	6	6	6	6	6	6	6	6	6	6	6	6	6	6	6	6	6	6	6	6
	798.878	6	6	6	6	6	6	6	6	6	6	6	6	6	6	6	6	6	6	6	6	6	6	6	6	6	6	6	6	6	6	6	6	6	6	6	6	6	6	6	6	6	6	6	6	6	6	6	6
	799.361	6	6	6	6	6	6	6	6	6	6	6	6	6	6	6	6	6	6	6	6	6	6	6	6	6	6	6	6	6	6	6	6	6	6	6	6	6	6	6	6	6	6	6	6	6	6	6	6
	799.843	6	6	6	6	6	6	6	6	6	6	6	6	6	6	6	6	6	6	6	6	6	6	6	6	6	6	6	6	6	6	6	6	6	6	6	6	6	6	6	6	6	6	6	6	6	6	6	6
	800.324	6	6	6	6	6	6	6	6	6	6	6	6	6	6	6	6	6	6	6	6	6	6	6	6	6	6	6	6	6	6	6	6	6	6	6	6	6	6	6	6	6	6	6	6	6	6	6	6
	800.806	6	6	6	6	6	6	6	6	6	6	6	6	6	6	6	6	6	6	6	6	6	6	6	6	6	6	6	6	6	6	6	6	6	6	6	6	6	6	6	6	6	6	6	6	6	6	6	6
	801.288	6	6	6	6	6	6	6	6	6	6	6	6	6	6	6	6	6	6	6	6	6	6	6	6	6	6	6	6	6	6	6	6	6	6	6	6	6	6	6	6	6	6	6	6	6	6	6	6
	801.77	6	6	6	6	6	6	6	6	6	6	6	6	6	6	6	6	6	6	6	6	6	6	6	6	6	6	6	6	6	6	6	6	6	6	6	6	6	6	6	6	6	6	6	6	6	6	6	6
	802.253	6	6	6	6	6	6	6	6	6	6	6	6	6	6	6	6	6	6	6	6	6	6	6	6	6	6	6	6	6	6	6	6	6	6	6	6	6	6	6	6	6	6	6	6	6	6	6	6
	802.735	6	6	6	6	6	6	6	6	6	6	6	6	6	6	6	6	6	6	6	6	6	6	6	6	6	6	6	6	6	6	6	6	6	6	6	6	6	6	6	6	6	6	6	6	6	6	6	6
	803.217	6	6	6	6	6	6	6	6	6	6	6	6	6	6	6	6	6	6	6	6	6	6	6	6	6	6	6	6	6	6	6	6	6	6	6	6	6	6	6	6	6	6	6	6	6	6	6	6
	803.699	6	6	6	6	6	6	6	6	6	6	6	6	6	6	6	6	6	6	6	6	6	6	6	6	6	6	6	6	6	6	6	6	6	6	6	6	6	6	6	6	6	6	6	6	6	6	6	6
	804.181	6	6	6	6	6	6	6	6	6	6	6	6	6	6	6	6	6	6	6	6	6	6	6	6	6	6	6	6	6	6	6	6	6	6	6	6	6	6	6	6	6	6	6	6	6	6	6	6
	804.663	6	6	6	6	6	6	6	6	6	6	6	6	6	6	6	6	6	6	6	6	6	6	6	6	6	6	6	6	6	6	6	6	6	6	6	6	6	6	6	6	6	6	6	6	6	6	6	6
	805.145	6	6	6	6	6	6	6	6	6	6	6	6	6	6	6	6	6	6	6	6	6	6	6	6	6	6	6	6	6	6	6	6	6	6	6	6	6	6	6	6	6	6	6	6	6	6	6	6
	805.628	6	6	6	6	6	6	6	6	6	6	6	6	6	6	6	6	6	6	6	6	6	6	6	6	6	6	6	6	6	6	6	6	6	6	6	6	6	6	6	6	6	6	6	6	6	6	6	6
	806.11	6	6	6	6	6	6	6	6	6	6	6	6	6	6	6	6	6	6	6	6	6	6	6	6	6	6	6	6	6	6	6	6	6	6	6	6	6	6	6	6	6	6	6	6	6	6	6	6
	806.592	6	6	6	6	6	6	6	6	6	6	6	6	6	6	6	6	6	6	6	6	6	6	6	6	6	6	6	6	6	6	6	6	6	6	6	6	6	6	6	6	6	6	6	6	6	6	6	6
	807.074	6	6	6	6	6	6	6	6	6	6	6	6	6	6	6	6	6	6	6	6	6	6	6	6	6	6	6	6	6	6	6	6	6	6	6	6	6	6	6	6	6	6	6	6	6	6	6	6
	807.556	6	6	6	6	6	6	6	6	6	6	6	6	6	6	6	6	6	6	6	6	6	6	6	6	6	6	6	6	6	6	6	6	6	6	6	6	6	6	6	6	6	6	6	6	6	6	6	6
	808.038	6	6	6	6	6	6	6	6	6	6	6	6	6	6	6	6	6	6	6	6	6	6	6	6	6	6	6	6	6	6	6	6	6	6	6	6	6	6	6	6	6	6	6	6	6	6	6	6
	808.521	6	6	6	6	6	6	6	6	6	6	6	6	6	6	6	6	6	6	6	6	6	6	6	6	6	6	6	6	6	6	6	6	6	6	6	6	6	6	6	6	6	6	6	6	6	6	6	6
	809.003	6	6	6	6	6	6	6	6	6	6	6	6	6	6	6	6	6	6	6	6	6	6	6	6	6	6	6	6	6	6	6	6	6	6	6	6	6	6	6	6	6	6	6	6	6	6	6	6
	809.485	6	6	6	6	6	6	6	6	6	6	6	6	6	6	6	6	6	6	6	6	6	6	6	6	6	6	6	6	6	6	6	6	6	6	6	6	6	6	6	6	6	6	6	6	6	6	6	6
	809.967	6	6	6	6	6	6	6	6	6	6	6	6	6	6	6	6	6	6	6	6	6	6	6	6	6	6	6	6	6	6	6	6	6	6	6	6	6	6	6	6	6	6	6	6	6	6	6	6
	810.449	6	6	6	6	6	6	6	6	6	6	6	6	6	6	6	6	6	6	6	6	6	6	6	6	6	6	6	6	6	6	6	6	6	6	6	6	6	6	6	6	6	6	6	6	6	6	6	6
	810.932	6	6	6	6	6	6	6	6	6	6	6	6	6	6	6	6	6	6	6	6	6	6	6	6	6	6	6	6	6	6	6	6	6	6	6	6	6	6	6	6	6	6	6	6	6	6	6	6
	811.414	6	6	6	6	6	6	6	6	6	6	6	6	6	6	6	6	6	6	6	6	6	6	6	6	6	6	6	6	6	6	6	6	6	6	6	6	6	6	6	6	6	6	6	6	6	6	6	6
	811.895	6	6	6	6	6	6	6	6	6	6	6	6	6	6	6	6	6	6	6	6	6	6	6	6	6	6	6	6	6	6	6	6	6	6	6	6	6	6	6	6	6	6	6	6	6	6	6	6
	812.377	6	6	6	6	6	6	6	6	6	6	6	6	6	6	6	6	6	6	6	6	6	6	6	6	6	6	6	6	6	6	6	6	6	6	6	6	6	6	6	6	6	6	6	6	6	6	6	6
	812.859	6	6	6	6	6	6	6	6	6	6	6	6	6	6	6	6	6	6	6	6	6	6	6	6	6	6	6	6	6	6	6	6	6	6	6	6	6	6	6	6	6	6	6	6	6	6	6	6
	813.341	6	6	6	6	6	6	6	6	6	6	6	6	6	6	6	6	6	6	6	6	6	6	6	6	6	6	6	6	6	6	6	6	6	6	6	6	6	6	6	6	6	6	6	6	6	6	6	6
	813.823	6	6	6	6	6	6	6	6	6	6	6	6	6	6	6	6	6	6	6	6	6	6	6	6	6	6	6	6	6	6	6	6	6	6	6	6	6	6	6	6	6	6	6	6	6	6	6	6
	814.306	6	6	6	6	6	6	6	6	6	6	6	6	6	6	6	6	6	6	6	6	6	6	6	6	6	6	6	6	6	6	6	6	6	6	6	6	6	6	6	6	6	6	6	6	6	6	6	6
	814.788	6	6	6	6	6	6	6	6	6	6	6	6	6	6	6	6	6	6	6	6	6	6	6	6	6	6	6	6	6	6	6	6	6	6	6	6	6	6	6	6	6	6	6	6	6	6	6	6
	815.27	6	6	6	6	6	6	6	6	6	6	6	6	6	6	6	6	6	6	6	6	6	6	6	6	6	6	6	6	6	6	6	6	6	6	6	6	6	6	6	6	6	6	6	6	6	6	6	6
	815.752	6	6	6	6	6	6	6	6	6	6	6	6	6	6	6	6	6	6	6	6	6	6	6	6	6	6	6	6	6	6	6	6	6	6	6	6	6	6	6	6	6	6	6	6	6	6	6	6
	816.234	6	6	6	6	6	6	6	6	6	6	6	6	6	6	6	6	6	6	6	6	6	6	6	6	6	6	6	6	6	6	6	6	6	6	6	6	6	6	6	6	6	6	6	6	6	6	6	6
	816.716	6	6	6	6	6	6	6	6	6	6	6	6	6	6	6	6	6	6	6	6	6	6	6	6	6	6	6	6	6	6	6	6	6	6	6	6	6	6	6	6	6	6	6	6	6	6	6	6
	817.199	6	6	6	6	6	6	6	6	6	6	6	6	6	6	6	6	6	6	6	6	6	6	6	6	6	6	6	6	6	6	6	6	6	6	6	6	6	6	6	6	6	6	6	6	6	6	6	6
	817.681	6	6	6	6	6	6	6	6	6	6	6	6	6	6	6	6	6	6	6	6	6	6	6	6	6	6	6	6	6	6	6	6	6	6	6	6	6	6	6	6	6	6	6	6	6	6	6	6
	818.163	6	6	6	6	6	6	6	6	6	6	6	6	6	6	6	6	6	6	6	6	6	6	6	6	6	6	6	6	6	6	6	6	6	6	6	6	6	6	6	6	6	6	6	6	6	6	6	6
	818.645	6	6	6	6	6	6	6	6	6	6	6	6	6	6	6	6	6	6	6	6	6	6	6	6	6	6	6	6	6	6	6	6	6	6	6	6	6	6	6	6	6	6	6	6	6	6	6	6
	819.127	6	6	6	6	6	6	6	6	6	6	6	6	6	6	6	6	6	6	6	6	6	6	6	6	6	6	6	6	6	6	6	6	6	6	6	6	6	6	6	6	6	6	6	6	6	6	6	6
	819.61	6	6	6	6	6	6	6	6	6	6	6	6	6	6	6	6	6	6	6	6	6	6	6	6	6	6	6	6	6	6	6	6	6	6	6	6	6	6	6	6	6	6	6	6	6	6	6	6
	820.092	6	6	6	6	6	6	6	6	6	6	6	6	6	6	6	6	6	6	6	6	6	6	6	6	6	6	6	6	6	6	6	6	6	6	6	6	6	6	6	6	6	6	6	6	6	6	6	6
	820.573	6	6	6	6	6	6	6	6	6	6	6	6	6	6	6	6	6	6	6	6	6	6	6	6	6	6	6	6	6	6	6	6	6	6	6	6	6	6	6	6	6	6	6	6	6	6	6	6
	821.055	6	6	6	6	6	6	6	6	6	6	6	6	6	6	6	6	6	6	6	6	6	6	6	6	6	6	6	6	6	6	6	6	6	6	6	6	6	6	6	6	6	6	6	6	6	6	6	6
	821.537	6	6	6	6	6	6	6	6	6	6	6	6	6	6	6	6	6	6	6	6	6	6	6	6	6	6	6	6	6	6	6	6	6	6	6	6	6	6	6	6	6	6	6	6	6	6	6	6
	822.019	6	6	6	6	6	6	6	6	6	6	6	6	6	6	6	6	6	6	6	6	6	6	6	6	6	6	6	6	6	6	6	6	6	6	6	6	6	6	6	6	6	6	6	6	6	6	6	6
	822.501	6	6	6	6	6	6	6	6	6	6	6	6	6	6	6	6	6	6	6	6	6	6	6	6	6	6	6	6	6	6	6	6	6	6	6	6	6	6	6	6	6	6	6	6	6	6	6	6
	822.984	6	6	6	6	6	6	6	6	6	6	6	6	6	6	6	6	6	6	6	6	6	6	6	6	6	6	6	6	6	6	6	6	6	6	6	6	6	6	6	6	6	6	6	6	6	6	6	6
	823.466	6	6	6	6	6	6	6	6	6	6	6	6	6	6	6	6	6	6	6	6	6	6	6	6	6	6	6	6	6	6	6	6	6	6	6	6	6	6	6	6	6	6	6	6	6	6	6	6
	823.948	6	6	6	6	6	6	6	6	6	6	6	6	6	6	6	6	6	6	6	6	6	6	6	6	6	6	6	6	6	6	6	6	6	6	6	6	6	6	6	6	6	6	6	6	6	6	6	6
	824.43	6	6	6	6	6	6	6	6	6	6	6	6	6	6	6	6	6	6	6	6	6	6	6	6	6	6	6	6	6	6	6	6	6	6	6	6	6	6	6	6	6	6	6	6	6	6	6	6
	824.912	6	6	6	6	6	6	6	6	6	6	6	6	6	6	6	6	6	6	6	6	6	6	6	6	6	6	6	6	6	6	6	6	6	6	6	6	6	6	6	6	6	6	6	6	6	6	6	6
	825.394	6	6	6	6	6	6	6	6	6	6	6	6	6	6	6	6	6	6	6	6	6	6	6	6	6	6	6	6	6	6	6	6	6	6	6	6	6	6	6	6	6	6	6	6	6	6	6	6
	825.877	6	6	6	6	6	6	6	6	6	6	6	6	6	6	6	6	6	6	6	6	6	6	6	6	6	6	6	6	6	6	6	6	6	6	6	6	6	6	6	6	6	6	6	6	6	6	6	6
	826.359	6	6	6	6	6	6	6	6	6	6	6	6	6	6	6	6	6	6	6	6	6	6	6	6	6	6	6	6	6	6	6	6	6	6	6	6	6	6	6	6	6	6	6	6	6	6	6	6
	826.841	6	6	6	6	6	6	6	6	6	6	6	6	6	6	6	6	6	6	6	6	6	6	6	6	6	6	6	6	6	6	6	6	6	6	6	6	6	6	6	6	6	6	6	6	6	6	6	6
	827.323	6	6	6	6	6	6	6	6	6	6	6	6	6	6	6	6	6	6	6	6	6	6	6	6	6	6	6	6	6	6	6	6	6	6	6	6	6	6	6	6	6	6	6	6	6	6	6	6
	827.805	6	6	6	6	6	6	6	6	6	6	6	6	6	6	6	6	6	6	6	6	6	6	6	6	6	6	6	6	6	6	6	6	6	6	6	6	6	6	6	6	6	6	6	6	6	6	6	6
	828.288	6	6	6	6	6	6	6	6	6	6	6	6	6	6	6	6	6	6	6	6	6	6	6	6	6	6	6	6	6	6	6	6	6	6	6	6	6	6	6	6	6	6	6	6	6	6	6	6
	828.77	6	6	6	6	6	6	6	6	6	6	6	6	6	6	6	6	6	6	6	6	6	6	6	6	6	6	6	6	6	6	6	6	6	6	6	6	6	6	6	6	6	6	6	6	6	6	6	6
	829.251	6	6	6	6	6	6	6	6	6	6	6	6	6	6	6	6	6	6	6	6	6	6	6	6	6	6	6	6	6	6	6	6	6	6	6	6	6	6	6	6	6	6	6	6	6	6	6	6
	829.733	6	6	6	6	6	6	6	6	6	6	6	6	6	6	6	6	6	6	6	6	6	6	6	6	6	6	6	6	6	6	6	6	6	6	6	6	6	6	6	6	6	6	6	6	6	6	6	6
	830.215	6	6	6	6	6	6	6	6	6	6	6	6	6	6	6	6	6	6	6	6	6	6	6	6	6	6	6	6	6	6	6	6	6	6	6	6	6	6	6	6	6	6	6	6	6	6	6	6
	830.697	6	6	6	6	6	6	6	6	6	6	6	6	6	6	6	6	6	6	6	6	6	6	6	6	6	6	6	6	6	6	6	6	6	6	6	6	6	6	6	6	6	6	6	6	6	6	6	6
	831.179	6	6	6	6	6	6	6	6	6	6	6	6	6	6	6	6	6	6	6	6	6	6	6	6	6	6	6	6	6	6	6	6	6	6	6	6	6	6	6	6	6	6	6	6	6	6	6	6
	831.662	6	6	6	6	6	6	6	6	6	6	6	6	6	6	6	6	6	6	6	6	6	6	6	6	6	6	6	6	6	6	6	6	6	6	6	6	6	6	6	6	6	6	6	6	6	6	6	6
	832.144	6	6	6	6	6	6	6	6	6	6	6	6	6	6	6	6	6	6	6	6	6	6	6	6	6	6	6	6	6	6	6	6	6	6	6	6	6	6	6	6	6	6	6	6	6	6	6	6
	832.626	6	6	6	6	6	6	6	6	6	6	6	6	6	6	6	6	6	6	6	6	6	6	6	6	6	6	6	6	6	6	6	6	6	6	6	6	6	6	6	6	6	6	6	6	6	6	6	6
	833.108	6	6	6	6	6	6	6	6	6	6	6	6	6	6	6	6	6	6	6	6	6	6	6	6	6	6	6	6	6	6	6	6	6	6	6	6	6	6	6	6	6	6	6	6	6	6	6	6
	833.59	6	6	6	6	6	6	6	6	6	6	6	6	6	6	6	6	6	6	6	6	6	6	6	6	6	6	6	6	6	6	6	6	6	6	6	6	6	6	6	6	6	6	6	6	6	6	6	6
	834.072	6	6	6	6	6	6	6	6	6	6	6	6	6	6	6	6	6	6	6	6	6	6	6	6	6	6	6	6	6	6	6	6	6	6	6	6	6	6	6	6	6	6	6	6	6	6	6	6
	834.555	6	6	6	6	6	6	6	6	6	6	6	6	6	6	6	6	6	6	6	6	6	6	6	6	6	6	6	6	6	6	6	6	6	6	6	6	6	6	6	6	6	6	6	6	6	6	6	6
	835.037	2.74313	2.63359	2.5883	2.79132	2.62816	2.79577	2.84098	2.75244	2.65148	2.60095	2.84895	2.78547	2.85366	2.68511	2.64217	2.63721	2.64726	2.79358	2.62671	2.81097	2.77776	2.68875	2.71788	2.76173	2.74343	2.83547	2.80746	2.60778	2.85093	2.76902	2.76211	2.51095	2.64656	2.75803	2.8445	2.78091	2.63579	2.75721	2.5549	2.69569	2.62035	2.65173	2.64855	2.74462	2.66284	2.70163	2.70141	2.67659
	835.519	2.43594	2.3593	2.34239	2.44659	2.37082	2.44512	2.4484	2.42064	2.37925	2.35476	2.45324	2.45215	2.45888	2.40281	2.35871	2.36492	2.36646	2.43902	2.36085	2.44345	2.43505	2.39493	2.39203	2.41535	2.40472	2.44041	2.44025	2.34837	2.4634	2.4291	2.41009	2.29098	2.37489	2.41491	2.45746	2.43527	2.37437	2.42916	2.3107	2.38244	2.35462	2.38536	2.37793	2.42463	2.37689	2.4046	2.38878	2.38516
	836.001	2.34641	2.2709	2.26422	2.34725	2.28968	2.34252	2.33236	2.32143	2.29513	2.27544	2.33597	2.35879	2.35191	2.31818	2.27121	2.27504	2.27386	2.33132	2.27768	2.33438	2.33356	2.30552	2.29073	2.30762	2.30473	2.32479	2.33403	2.26395	2.3511	2.32904	2.29834	2.2204	2.28828	2.30828	2.34431	2.335	2.29633	2.3301	2.22893	2.28112	2.27066	2.30279	2.29538	2.33044	2.28926	2.31633	2.29494	2.29482
	836.483	2.29293	2.21928	2.21922	2.29076	2.24043	2.28174	2.26385	2.26429	2.24497	2.22753	2.26612	2.30416	2.29353	2.26861	2.22327	2.2196	2.2162	2.26497	2.23083	2.26928	2.27316	2.25393	2.2329	2.24246	2.25079	2.25854	2.27275	2.21411	2.28353	2.27153	2.22973	2.18367	2.23607	2.2444	2.27572	2.27803	2.25393	2.27055	2.18107	2.2206	2.2231	2.25393	2.24832	2.27712	2.23949	2.2656	2.24395	2.24285
	836.966	2.20937	2.14635	2.14989	2.20841	2.16428	2.19509	2.17634	2.18347	2.16754	2.1541	2.1772	2.21782	2.21003	2.19077	2.15375	2.14162	2.13667	2.17548	2.16054	2.18171	2.18737	2.17691	2.15627	2.15706	2.17669	2.17417	2.18811	2.14181	2.19258	2.18979	2.14319	2.12623	2.15944	2.16076	2.18405	2.19637	2.18456	2.18606	2.11336	2.14158	2.15305	2.17821	2.17481	2.19802	2.16561	2.18742	2.17106	2.16729
	837.448	2.07474	2.02928	2.03262	2.07599	2.04014	2.06084	2.04727	2.0554	2.04137	2.03389	2.04712	2.07849	2.07588	2.06231	2.03696	2.02021	2.01527	2.04286	2.04241	2.05009	2.05477	2.05098	2.03629	2.02995	2.05569	2.04737	2.05683	2.02452	2.05749	2.06061	2.01808	2.02154	2.0369	2.0357	2.04869	2.06602	2.0627	2.05513	2.00286	2.02154	2.03611	2.05332	2.05095	2.06907	2.04367	2.05874	2.05	2.04443
	837.93	1.92538	1.89533	1.89614	1.92724	1.89946	1.91261	1.90556	1.91131	1.89875	1.89667	1.90501	1.9245	1.92544	1.91691	1.90059	1.88335	1.87974	1.89847	1.90514	1.90562	1.90842	1.90774	1.8997	1.88969	1.91627	1.90641	1.9109	1.88987	1.91066	1.91604	1.88119	1.8937	1.89818	1.89749	1.90172	1.91964	1.92021	1.91004	1.87405	1.88662	1.90008	1.91108	1.90839	1.92309	1.90377	1.91305	1.90968	1.90409
	838.412	1.79768	1.77775	1.77545	1.79867	1.77705	1.7852	1.78347	1.78615	1.77482	1.77667	1.78296	1.79307	1.79558	1.79085	1.77961	1.7637	1.76184	1.77487	1.78391	1.78167	1.78285	1.78271	1.77967	1.76835	1.79366	1.78415	1.78487	1.77138	1.78537	1.79107	1.76308	1.77755	1.77727	1.77814	1.77605	1.79293	1.79457	1.78502	1.75923	1.76854	1.77958	1.78703	1.78332	1.7963	1.78109	1.78657	1.78569	1.7811
	838.894	1.70589	1.6919	1.68666	1.70508	1.68795	1.69258	1.69487	1.69473	1.68452	1.68913	1.69467	1.69819	1.70109	1.69912	1.6902	1.67603	1.67592	1.68552	1.69472	1.69208	1.69217	1.69111	1.69144	1.67994	1.70374	1.69509	1.69309	1.68454	1.69498	1.70034	1.67746	1.69063	1.68912	1.69171	1.68494	1.70071	1.70206	1.69425	1.67429	1.68199	1.69058	1.69635	1.69139	1.70372	1.69119	1.69433	1.69398	1.6908
	839.376	1.64893	1.63821	1.63053	1.6459	1.63215	1.63386	1.63934	1.63687	1.62759	1.6343	1.63962	1.63854	1.64123	1.6413	1.63301	1.62073	1.62213	1.62968	1.63811	1.63622	1.63567	1.63286	1.63546	1.6243	1.64684	1.63911	1.63488	1.62999	1.63852	1.64335	1.62432	1.6347	1.63385	1.63796	1.62735	1.64246	1.64286	1.63706	1.62046	1.62739	1.63366	1.63884	1.63263	1.64478	1.63423	1.63582	1.63492	1.6333
	839.859	1.61708	1.60784	1.59862	1.61175	1.60082	1.59974	1.60785	1.60357	1.59498	1.60336	1.60867	1.60445	1.6066	1.60812	1.59946	1.58943	1.59187	1.59819	1.60537	1.60487	1.60404	1.59902	1.60311	1.59268	1.61399	1.60735	1.60097	1.59923	1.60656	1.6108	1.59506	1.60166	1.60264	1.60779	1.59401	1.60886	1.60794	1.60414	1.58974	1.59628	1.60023	1.60535	1.59808	1.60997	1.60134	1.60178	1.59976	1.59969
	840.341	1.59504	1.58602	1.57679	1.5879	1.5795	1.57568	1.58582	1.58042	1.57216	1.58182	1.58708	1.58111	1.5825	1.58484	1.57538	1.56829	1.57089	1.57649	1.58212	1.58328	1.58248	1.57523	1.5801	1.57086	1.59044	1.5853	1.5767	1.57796	1.58427	1.58783	1.57542	1.57753	1.581	1.58632	1.5704	1.58515	1.5828	1.58075	1.56832	1.57455	1.57604	1.58124	1.57336	1.58435	1.57805	1.57753	1.57428	1.57556
	840.822	1.56663	1.55702	1.54977	1.55882	1.55272	1.54654	1.5578	1.55211	1.54373	1.5542	1.55916	1.55296	1.55346	1.55593	1.54582	1.54227	1.54387	1.54911	1.55315	1.55571	1.55515	1.54637	1.55121	1.54361	1.56053	1.55745	1.54682	1.55075	1.55603	1.55884	1.54987	1.54742	1.55339	1.55779	1.5414	1.55576	1.55227	1.5514	1.54125	1.54711	1.54613	1.55123	1.54341	1.55249	1.54903	1.54777	1.54361	1.54577
	841.304	1.52288	1.51247	1.50877	1.51587	1.51161	1.50398	1.51534	1.51	1.50114	1.51192	1.5163	1.51121	1.51084	1.5128	1.50271	1.50268	1.50221	1.50738	1.51015	1.51337	1.51306	1.50396	1.5081	1.50232	1.51579	1.51511	1.50304	1.50886	1.51317	1.51529	1.50946	1.50334	1.51112	1.51375	1.49873	1.51218	1.50814	1.50765	1.50013	1.50548	1.50241	1.50709	1.49999	1.50636	1.50584	1.50418	1.49967	1.50212
	841.786	1.46712	1.45619	1.45645	1.46199	1.4589	1.45092	1.46165	1.45689	1.44741	1.4582	1.4618	1.45855	1.45747	1.45853	1.44927	1.45193	1.44891	1.45426	1.45632	1.45932	1.45916	1.45082	1.45393	1.44977	1.45962	1.46132	1.4486	1.45526	1.45888	1.46055	1.45694	1.44865	1.4572	1.45787	1.44548	1.45752	1.45355	1.45275	1.44781	1.45262	1.44812	1.45214	1.44613	1.44962	1.45158	1.44995	1.44547	1.44783
	842.268	1.41028	1.39935	1.40295	1.40749	1.40492	1.39738	1.40728	1.40293	1.39289	1.40363	1.40646	1.40509	1.40349	1.40358	1.3957	1.39987	1.39436	1.4002	1.40207	1.40421	1.40401	1.39696	1.39906	1.39616	1.40282	1.40653	1.39384	1.40046	1.40373	1.40525	1.40276	1.39365	1.40214	1.40124	1.39178	1.40224	1.3987	1.39723	1.39447	1.39878	1.39351	1.39682	1.39191	1.39293	1.39658	1.3954	1.39098	1.39321
	842.75	1.36236	1.35189	1.35788	1.3619	1.3593	1.35263	1.36185	1.35758	1.34722	1.35791	1.36007	1.36032	1.35837	1.35753	1.35131	1.35587	1.3482	1.35486	1.3569	1.35784	1.35748	1.3517	1.35301	1.35105	1.35509	1.36044	1.34821	1.35417	1.35738	1.35908	1.35675	1.34768	1.35565	1.35373	1.34696	1.35589	1.35287	1.35068	1.34957	1.35339	1.34789	1.3505	1.34661	1.34577	1.35032	1.34995	1.34532	1.34766
	843.233	1.32755	1.31797	1.32547	1.32933	1.32625	1.32056	1.32941	1.32496	1.31458	1.32518	1.32678	1.32834	1.32615	1.3245	1.31998	1.32408	1.3146	1.32244	1.32482	1.32439	1.32383	1.31904	1.31983	1.31866	1.32054	1.32716	1.31573	1.32061	1.32395	1.32606	1.32324	1.31464	1.32192	1.31946	1.31499	1.32251	1.31993	1.31719	1.31725	1.3205	1.31517	1.3171	1.31418	1.31207	1.31681	1.31757	1.31236	1.31515
	843.715	1.30397	1.29562	1.30389	1.30777	1.3039	1.29914	1.30787	1.30319	1.2932	1.30342	1.30459	1.30719	1.30488	1.30257	1.29964	1.30263	1.29176	1.30104	1.30377	1.30197	1.30123	1.29707	1.29759	1.29721	1.29724	1.30476	1.2945	1.29792	1.30144	1.30414	1.30047	1.29254	1.2991	1.29641	1.29388	1.30007	1.2978	1.29485	1.29566	1.29814	1.29337	1.29453	1.29268	1.28981	1.2941	1.29623	1.29015	1.29367
	844.197	1.28529	1.27846	1.28687	1.29079	1.28599	1.28197	1.29069	1.28599	1.27689	1.28621	1.28705	1.29046	1.28813	1.28539	1.28379	1.28527	1.27355	1.28429	1.28726	1.28419	1.28335	1.27955	1.28002	1.28048	1.27889	1.28686	1.2782	1.27985	1.28348	1.28678	1.28225	1.27509	1.28094	1.27818	1.27731	1.28216	1.28012	1.27737	1.27855	1.27998	1.27615	1.27641	1.27579	1.27264	1.2759	1.27949	1.27254	1.27683
	844.679	1.26408	1.25879	1.26684	1.27067	1.26508	1.26154	1.27014	1.26585	1.25812	1.26587	1.2665	1.27048	1.26819	1.26539	1.26468	1.26454	1.25269	1.26454	1.26751	1.26346	1.26264	1.25909	1.25966	1.26095	1.25803	1.26588	1.25926	1.2589	1.26255	1.26625	1.2612	1.25486	1.26004	1.25721	1.25773	1.26118	1.25935	1.25725	1.25847	1.25863	1.25603	1.25528	1.25602	1.25301	1.25482	1.2597	1.25223	1.25699
	845.161	1.23589	1.23187	1.23918	1.24274	1.23677	1.23343	1.24165	1.23819	1.23211	1.23779	1.23833	1.24264	1.24039	1.23793	1.23757	1.2361	1.22483	1.23707	1.23982	1.23521	1.2345	1.23128	1.23201	1.23398	1.2301	1.23731	1.23291	1.23058	1.23415	1.2379	1.23288	1.22735	1.23192	1.22895	1.23059	1.2326	1.231	1.22987	1.23087	1.22977	1.22847	1.22676	1.22878	1.2262	1.22644	1.23218	1.22486	1.22942
	845.644	1.20171	1.19847	1.20483	1.20797	1.20218	1.19879	1.2064	1.20397	1.19953	1.20302	1.20356	1.20797	1.20572	1.20391	1.20346	1.20118	1.19098	1.20282	1.20516	1.2004	1.19986	1.19717	1.19799	1.20038	1.19596	1.20221	1.19989	1.19586	1.19937	1.20276	1.19829	1.19353	1.19754	1.19438	1.19687	1.19745	1.19612	1.19605	1.19672	1.19464	1.19444	1.19196	1.19499	1.19296	1.19182	1.19788	1.19137	1.19502
	846.126	1.16664	1.16368	1.16901	1.17168	1.16657	1.16303	1.16986	1.16837	1.16534	1.16687	1.16749	1.17184	1.16949	1.16848	1.1677	1.16517	1.15618	1.16706	1.16891	1.16426	1.1639	1.16191	1.16273	1.16521	1.16063	1.1659	1.1652	1.15994	1.16344	1.16616	1.16258	1.15851	1.16202	1.15869	1.1618	1.16103	1.15995	1.16086	1.16121	1.15856	1.15909	1.15613	1.1598	1.15826	1.15612	1.16206	1.15681	1.15896
	846.608	1.13616	1.13316	1.13739	1.13964	1.13552	1.13184	1.13788	1.13702	1.13509	1.13508	1.13586	1.14	1.13749	1.13723	1.13612	1.13375	1.12589	1.13555	1.13687	1.13244	1.13226	1.13106	1.13177	1.13409	1.1296	1.13408	1.13442	1.12839	1.132	1.13388	1.13127	1.12785	1.13087	1.12743	1.13103	1.12903	1.12811	1.12985	1.12995	1.12713	1.128	1.12486	1.12882	1.12766	1.12486	1.13044	1.12662	1.12694
	847.09	1.11304	1.10995	1.113	1.11491	1.11193	1.10823	1.11349	1.11288	1.11178	1.11065	1.11165	1.11545	1.11279	1.11313	1.11178	1.10988	1.10291	1.11139	1.11212	1.1079	1.10793	1.10749	1.10802	1.10998	1.1058	1.10972	1.11052	1.10419	1.10797	1.10892	1.10722	1.10447	1.10699	1.10353	1.10752	1.10447	1.10354	1.10599	1.10595	1.10324	1.10413	1.10105	1.10506	1.10413	1.10094	1.10605	1.10362	1.10204
	847.572	1.09642	1.09337	1.09512	1.09676	1.09496	1.09143	1.09596	1.09523	1.09471	1.09287	1.09412	1.09746	1.09471	1.09543	1.094	1.09274	1.08647	1.09395	1.094	1.08994	1.09021	1.09039	1.09072	1.09222	1.08852	1.09212	1.0928	1.08663	1.09055	1.09061	1.08965	1.08763	1.08965	1.08623	1.09051	1.08667	1.08554	1.08861	1.0885	1.0861	1.08678	1.08391	1.0878	1.08702	1.08358	1.08822	1.08703	1.08366
	848.054	1.08242	1.07971	1.08009	1.0815	1.08078	1.07768	1.08149	1.0804	1.08026	1.07804	1.07956	1.08227	1.07961	1.08046	1.07905	1.07854	1.07281	1.07959	1.07884	1.0749	1.07548	1.07604	1.07619	1.07719	1.07413	1.07758	1.07763	1.07205	1.076	1.07527	1.07485	1.07365	1.07516	1.07184	1.07625	1.07199	1.07047	1.07408	1.074	1.07194	1.07227	1.06972	1.07336	1.07269	1.06911	1.0733	1.07312	1.06832
	848.537	1.06632	1.06431	1.06332	1.06453	1.0647	1.06227	1.06536	1.06381	1.06385	1.06158	1.06328	1.06525	1.06288	1.06365	1.06231	1.06254	1.05731	1.06365	1.06205	1.05824	1.05916	1.05984	1.05986	1.06038	1.05808	1.06146	1.06054	1.05589	1.05965	1.05837	1.05823	1.05791	1.05898	1.05574	1.06008	1.05584	1.05385	1.05787	1.05788	1.0561	1.05608	1.05384	1.05715	1.05656	1.05297	1.0567	1.05727	1.05157
	849.019	1.04518	1.04413	1.04194	1.04297	1.04372	1.04216	1.04453	1.04263	1.04263	1.04059	1.04232	1.04353	1.04165	1.04219	1.0409	1.04174	1.03704	1.04312	1.04075	1.03711	1.03834	1.03895	1.03888	1.03901	1.03749	1.04078	1.03878	1.03521	1.03854	1.03703	1.03691	1.03744	1.03822	1.03502	1.03906	1.03525	1.03282	1.03708	1.03722	1.0356	1.0353	1.0333	1.03622	1.03574	1.03225	1.03554	1.03658	1.03063
	849.5	1.01955	1.0195	1.01641	1.01728	1.0183	1.0177	1.01933	1.01732	1.0171	1.01549	1.01709	1.01761	1.01632	1.0166	1.01529	1.01653	1.01245	1.01826	1.01535	1.01196	1.0134	1.01387	1.01373	1.01354	1.01274	1.01585	1.01294	1.01033	1.01311	1.01166	1.01136	1.01263	1.01326	1.01005	1.01366	1.01051	1.00781	1.01209	1.01236	1.01078	1.01035	1.00846	1.01099	1.01059	1.00736	1.01021	1.01148	1.00586
	849.982	0.99279	0.99362	0.98992	0.99069	0.9917	0.99202	0.99296	0.99107	0.9905	0.98944	0.99077	0.99071	0.99002	0.99013	0.98875	0.99015	0.98672	0.9921	0.989	0.98595	0.98746	0.98782	0.98763	0.98714	0.98694	0.98977	0.98628	0.98435	0.98653	0.9854	0.98475	0.98661	0.98724	0.98398	0.98714	0.98466	0.98192	0.986	0.98638	0.98479	0.98438	0.98247	0.98463	0.98427	0.98143	0.98384	0.98517	0.98027
	850.464	0.96878	0.97023	0.96622	0.96695	0.9677	0.96888	0.96917	0.96758	0.96658	0.96612	0.96711	0.9666	0.96643	0.9665	0.96503	0.96637	0.96363	0.96831	0.96538	0.96275	0.96418	0.96452	0.96429	0.96349	0.96375	0.9662	0.9625	0.9609	0.96256	0.96188	0.9608	0.96306	0.9638	0.9605	0.9633	0.96133	0.95876	0.96247	0.96288	0.9613	0.96105	0.95904	0.96085	0.96049	0.95812	0.9601	0.96137	0.95738
	850.946	0.94976	0.95155	0.94747	0.94823	0.94852	0.95046	0.95017	0.94896	0.94749	0.94762	0.9483	0.94742	0.94764	0.94782	0.94628	0.94743	0.94535	0.94902	0.94658	0.94446	0.94569	0.9461	0.94583	0.94466	0.94529	0.94727	0.94366	0.94213	0.94339	0.94318	0.94163	0.94416	0.94505	0.94173	0.94433	0.94265	0.9404	0.94362	0.94397	0.9425	0.94249	0.94033	0.94182	0.94142	0.93954	0.94109	0.94223	0.9392
	851.428	0.93541	0.93724	0.93336	0.9342	0.93385	0.93643	0.93567	0.93483	0.93287	0.93354	0.93403	0.9328	0.93328	0.93369	0.93214	0.93301	0.93153	0.93393	0.93223	0.93071	0.93164	0.93212	0.93188	0.93026	0.93125	0.93265	0.92933	0.92773	0.92873	0.92891	0.92693	0.92956	0.93063	0.92734	0.92991	0.92832	0.92647	0.92911	0.92933	0.92804	0.92833	0.92602	0.92724	0.92677	0.92536	0.92646	0.92743	0.92531
	851.911	0.92326	0.92484	0.92145	0.92236	0.92127	0.92431	0.92325	0.9227	0.92027	0.92138	0.92186	0.9203	0.92087	0.92161	0.92009	0.92067	0.9197	0.92068	0.91984	0.91901	0.9196	0.92004	0.9199	0.91782	0.9192	0.91991	0.91698	0.91531	0.91618	0.91662	0.9143	0.91686	0.91811	0.91489	0.91756	0.91595	0.91451	0.91654	0.91656	0.91552	0.91611	0.9137	0.91468	0.91417	0.91311	0.91374	0.91454	0.91324
	852.393	0.91006	0.91114	0.90856	0.90949	0.90765	0.91091	0.90975	0.90937	0.90655	0.90795	0.90862	0.90675	0.90724	0.90833	0.90692	0.90723	0.90662	0.90627	0.90624	0.90616	0.9064	0.90664	0.90667	0.9042	0.90602	0.90596	0.90343	0.90181	0.90263	0.90317	0.90063	0.90294	0.90437	0.90127	0.90411	0.90246	0.90138	0.90281	0.90263	0.90183	0.90267	0.90024	0.90099	0.9005	0.89967	0.89984	0.90044	0.89986
	852.875	0.89369	0.89408	0.89255	0.89342	0.89096	0.89418	0.89311	0.89277	0.88969	0.8912	0.89222	0.89011	0.89035	0.89177	0.8905	0.89058	0.89018	0.8888	0.88942	0.89003	0.88998	0.88985	0.89006	0.88738	0.88966	0.88881	0.88662	0.88521	0.88603	0.88653	0.88394	0.88585	0.88743	0.88448	0.88743	0.88584	0.88502	0.88591	0.88562	0.88493	0.88594	0.88359	0.88412	0.88372	0.88299	0.88273	0.88317	0.88315
	853.357	0.87426	0.8739	0.87353	0.87424	0.87142	0.87434	0.87349	0.87307	0.86994	0.87138	0.87282	0.87058	0.87045	0.87211	0.87099	0.87088	0.87054	0.8686	0.86959	0.87077	0.87051	0.86992	0.87026	0.8676	0.87031	0.86872	0.86681	0.86572	0.86655	0.86693	0.86442	0.86581	0.86752	0.86474	0.86769	0.86629	0.86564	0.86609	0.86579	0.86505	0.86612	0.86393	0.86424	0.864	0.86327	0.86268	0.86298	0.86335
	853.839	0.85391	0.85285	0.85355	0.85402	0.85116	0.8536	0.85302	0.85245	0.84947	0.85071	0.85253	0.85028	0.84973	0.85152	0.85055	0.85027	0.84988	0.84786	0.84895	0.85052	0.85013	0.84911	0.84945	0.84705	0.85008	0.84787	0.84621	0.84545	0.84626	0.84655	0.84418	0.84503	0.84679	0.84424	0.84699	0.84592	0.84536	0.84547	0.84528	0.84433	0.84535	0.84339	0.84348	0.84342	0.84266	0.84187	0.84205	0.84264
	854.322	0.83527	0.83368	0.83519	0.83541	0.83281	0.83468	0.83429	0.83357	0.83092	0.83189	0.83396	0.83184	0.83086	0.8327	0.83185	0.83138	0.83094	0.82919	0.83017	0.83191	0.83146	0.83018	0.83036	0.82838	0.83159	0.82892	0.82753	0.82698	0.82774	0.82801	0.8258	0.82616	0.82787	0.82562	0.82796	0.82734	0.82682	0.82668	0.82669	0.82537	0.8263	0.8246	0.82448	0.82457	0.82378	0.82294	0.823	0.82368
	854.804	0.81997	0.81805	0.82004	0.82004	0.81792	0.81922	0.81891	0.81805	0.81588	0.81655	0.81872	0.81684	0.81548	0.81729	0.81652	0.81585	0.81539	0.81414	0.81484	0.8166	0.81615	0.8148	0.81467	0.81318	0.81644	0.81347	0.8124	0.8119	0.81256	0.81292	0.81083	0.81079	0.81233	0.81047	0.8122	0.8121	0.81163	0.8113	0.81152	0.80978	0.8106	0.80917	0.80888	0.80905	0.80827	0.80751	0.80743	0.80808
	855.286	0.80785	0.80583	0.80791	0.80778	0.80625	0.80704	0.80668	0.80574	0.80411	0.80449	0.8066	0.80505	0.80341	0.80512	0.80439	0.80351	0.80314	0.80244	0.80277	0.80442	0.804	0.80281	0.80226	0.80127	0.80443	0.80134	0.80062	0.8	0.80053	0.80107	0.79906	0.79874	0.79998	0.7986	0.79957	0.80002	0.79962	0.79915	0.79951	0.79738	0.79811	0.79692	0.79653	0.7967	0.79595	0.79539	0.79514	0.79569
	855.768	0.79713	0.79522	0.79708	0.79689	0.79597	0.79634	0.79583	0.79489	0.7938	0.79392	0.79586	0.79466	0.7929	0.79445	0.79367	0.79262	0.79245	0.79226	0.79217	0.79363	0.7933	0.7924	0.79142	0.79085	0.7938	0.79076	0.79039	0.7895	0.78991	0.79066	0.78872	0.78823	0.78907	0.78822	0.78833	0.78932	0.78905	0.78847	0.78888	0.78644	0.78712	0.7861	0.78573	0.78583	0.78512	0.78482	0.78437	0.78475
	856.25	0.78553	0.78387	0.78527	0.78512	0.78472	0.78476	0.78408	0.78322	0.78258	0.78251	0.78418	0.78333	0.78159	0.78296	0.78204	0.78088	0.78102	0.78122	0.78069	0.78197	0.78175	0.78119	0.77987	0.77958	0.78226	0.7794	0.77931	0.77812	0.77841	0.77935	0.77749	0.77692	0.77732	0.777	0.77626	0.7777	0.77761	0.777	0.77729	0.77471	0.77536	0.77444	0.7742	0.7742	0.77351	0.77349	0.77281	0.77301
	856.732	0.77152	0.77018	0.77104	0.77095	0.77092	0.77072	0.76995	0.76922	0.76886	0.7687	0.77007	0.76952	0.76794	0.7691	0.76798	0.76679	0.76728	0.7677	0.7668	0.76791	0.76785	0.76753	0.76607	0.76588	0.7683	0.7657	0.76577	0.76432	0.76456	0.76556	0.76385	0.76324	0.76326	0.76338	0.76188	0.76364	0.76378	0.7632	0.76326	0.76073	0.76131	0.76041	0.7604	0.76032	0.7596	0.75982	0.75891	0.75896
	857.215	0.75523	0.75417	0.75456	0.75454	0.75469	0.75434	0.75361	0.753	0.75276	0.75261	0.75368	0.75333	0.75202	0.75295	0.75163	0.75048	0.75127	0.75176	0.75061	0.75161	0.75172	0.75148	0.75007	0.74983	0.75206	0.74971	0.74982	0.74823	0.74848	0.7494	0.7479	0.74724	0.74702	0.74742	0.74538	0.74727	0.74767	0.74719	0.74693	0.74463	0.74505	0.7441	0.74437	0.74428	0.74352	0.74389	0.74274	0.74271
	857.697	0.73827	0.73741	0.73748	0.73749	0.73765	0.7372	0.73665	0.73615	0.73589	0.73582	0.73663	0.73639	0.73537	0.73608	0.73459	0.73353	0.73452	0.73496	0.73372	0.73464	0.73492	0.73459	0.7334	0.73298	0.73512	0.73298	0.733	0.73144	0.73174	0.73246	0.7312	0.73045	0.73017	0.7307	0.72833	0.73016	0.73084	0.73051	0.72989	0.72796	0.72813	0.72709	0.72762	0.72759	0.72681	0.72722	0.72587	0.72582
	858.178	0.72265	0.72188	0.7218	0.72179	0.72186	0.72134	0.7211	0.72063	0.72029	0.72037	0.72093	0.72073	0.71998	0.72048	0.71891	0.71793	0.71899	0.71928	0.71814	0.71899	0.71944	0.71889	0.71803	0.71734	0.71948	0.71748	0.71735	0.71593	0.71632	0.71674	0.71574	0.71484	0.71467	0.7152	0.71272	0.71432	0.71526	0.71512	0.71415	0.71266	0.71248	0.71135	0.71207	0.71216	0.71143	0.71178	0.71025	0.71024
	858.66	0.70961	0.70889	0.70877	0.7087	0.7086	0.70805	0.70817	0.70767	0.70726	0.70753	0.70784	0.70763	0.70708	0.7074	0.70585	0.70496	0.70594	0.70602	0.70515	0.7059	0.7065	0.7057	0.70519	0.70417	0.7064	0.70445	0.70417	0.70297	0.70344	0.70355	0.70277	0.70168	0.70174	0.70218	0.69976	0.70102	0.70216	0.70224	0.70094	0.69992	0.69933	0.69815	0.69897	0.69918	0.69862	0.69878	0.69716	0.69721
	859.142	0.69904	0.69835	0.69825	0.6981	0.6978	0.69725	0.69771	0.69716	0.69671	0.69717	0.69723	0.697	0.69658	0.69675	0.69531	0.6945	0.69526	0.6951	0.69463	0.69527	0.69596	0.69498	0.69477	0.69341	0.69575	0.6938	0.69341	0.69247	0.69298	0.69279	0.69217	0.69089	0.69124	0.69156	0.6893	0.69019	0.69143	0.69176	0.69016	0.68959	0.68859	0.68741	0.68821	0.6885	0.68824	0.68814	0.68651	0.68662
	859.624	0.68956	0.68895	0.68884	0.68865	0.68814	0.68764	0.68835	0.68773	0.68731	0.68793	0.68775	0.68752	0.68714	0.68722	0.68593	0.68522	0.68567	0.68525	0.68525	0.68574	0.68647	0.68545	0.68546	0.68378	0.6862	0.68424	0.6838	0.6831	0.68359	0.68317	0.68262	0.68121	0.68185	0.68202	0.68	0.68054	0.68176	0.68234	0.68048	0.68028	0.67898	0.67786	0.67852	0.67883	0.67899	0.67853	0.67704	0.67716
	860.106	0.6794	0.67891	0.67874	0.67855	0.67784	0.67743	0.67827	0.67762	0.67726	0.67801	0.67763	0.67742	0.67702	0.67706	0.6759	0.67532	0.67544	0.6748	0.67522	0.67555	0.67626	0.67536	0.67548	0.67353	0.67597	0.67402	0.6736	0.6731	0.67352	0.67295	0.67238	0.67095	0.6718	0.67183	0.67007	0.67036	0.67138	0.67223	0.67017	0.67023	0.66878	0.66777	0.66821	0.66844	0.66908	0.66821	0.66701	0.66708
	860.589	0.66736	0.667	0.66673	0.66658	0.66573	0.66544	0.66626	0.66563	0.66534	0.66616	0.66565	0.66548	0.66504	0.66508	0.66399	0.66356	0.66339	0.6626	0.66333	0.66351	0.66413	0.6635	0.66362	0.66151	0.66388	0.66199	0.66161	0.66126	0.66157	0.66095	0.66027	0.65895	0.65992	0.65979	0.65832	0.65847	0.65913	0.66024	0.65807	0.65824	0.65687	0.65594	0.65613	0.65621	0.65732	0.65602	0.65522	0.65521
	861.071	0.65352	0.65325	0.65286	0.65279	0.65187	0.65171	0.65241	0.65186	0.65159	0.65242	0.65189	0.65178	0.65128	0.65135	0.65024	0.64998	0.64958	0.64877	0.64961	0.64969	0.65018	0.64987	0.64991	0.64778	0.64999	0.64819	0.64786	0.64763	0.64784	0.64721	0.64636	0.64528	0.6463	0.64597	0.64481	0.6449	0.64509	0.64643	0.64427	0.6444	0.64331	0.6424	0.64236	0.64224	0.64371	0.64204	0.6417	0.64158
	861.553	0.63909	0.63885	0.63836	0.63836	0.63747	0.63742	0.63795	0.63749	0.63719	0.63799	0.63754	0.63749	0.63695	0.63705	0.63585	0.63574	0.63521	0.63451	0.63528	0.63527	0.63562	0.63561	0.63551	0.6335	0.6355	0.63383	0.63351	0.63339	0.63351	0.63291	0.63187	0.63109	0.63212	0.63157	0.63072	0.6308	0.63047	0.63198	0.62995	0.62993	0.62926	0.6283	0.62808	0.62775	0.62942	0.62747	0.62758	0.62737
	862.035	0.62565	0.62533	0.62479	0.62486	0.62407	0.62411	0.62448	0.6241	0.62371	0.62443	0.62416	0.62418	0.62361	0.6237	0.62239	0.62237	0.62179	0.62132	0.62187	0.6218	0.62202	0.62224	0.62198	0.62019	0.62196	0.62043	0.62008	0.62007	0.62014	0.61959	0.61836	0.61788	0.61892	0.61811	0.61759	0.61763	0.61682	0.61846	0.61662	0.61639	0.6162	0.61513	0.61479	0.61428	0.61598	0.61388	0.61433	0.61409
	862.517	0.61423	0.6137	0.61321	0.6133	0.61268	0.61274	0.61303	0.61266	0.61217	0.61277	0.61274	0.61283	0.61226	0.61228	0.61088	0.61088	0.61031	0.61016	0.61042	0.61027	0.61041	0.61073	0.61032	0.60881	0.61035	0.60897	0.60854	0.60866	0.60871	0.6082	0.60682	0.60658	0.60767	0.6066	0.60642	0.60637	0.60516	0.60684	0.60526	0.60482	0.60509	0.60384	0.60346	0.60282	0.60438	0.60229	0.60293	0.60271
	863	0.60474	0.60395	0.60356	0.60364	0.60322	0.60325	0.60354	0.60312	0.60255	0.60298	0.60321	0.60339	0.6028	0.6027	0.6013	0.60122	0.6007	0.60092	0.60084	0.60062	0.60071	0.60103	0.60048	0.59926	0.60062	0.5994	0.59885	0.59911	0.59914	0.59869	0.5972	0.5971	0.59828	0.59697	0.59712	0.59691	0.59545	0.59709	0.59575	0.59517	0.5958	0.5944	0.594	0.5933	0.59457	0.59266	0.59331	0.59316
	863.482	0.59614	0.59505	0.59484	0.59487	0.59462	0.59458	0.59496	0.59442	0.59382	0.59405	0.59451	0.59481	0.59417	0.59393	0.59262	0.59237	0.59193	0.59252	0.59212	0.5918	0.5919	0.59214	0.59149	0.59053	0.59174	0.59069	0.59002	0.5904	0.5904	0.58999	0.58847	0.58839	0.5897	0.58819	0.58863	0.58824	0.58668	0.58818	0.58706	0.58641	0.58728	0.58579	0.58538	0.58469	0.58559	0.58398	0.58449	0.58441
	863.964	0.58702	0.58567	0.58566	0.58562	0.58549	0.58534	0.58587	0.58517	0.5846	0.58462	0.58525	0.58568	0.58496	0.58456	0.58346	0.58297	0.58262	0.58354	0.58286	0.58244	0.58257	0.5827	0.582	0.58123	0.58231	0.58147	0.58069	0.58115	0.5811	0.58074	0.57925	0.5791	0.58054	0.57891	0.57956	0.57902	0.57749	0.57875	0.5778	0.57717	0.57815	0.57668	0.57623	0.57562	0.57609	0.57488	0.57512	0.57511
	864.446	0.57643	0.57488	0.57508	0.57494	0.57488	0.57457	0.57529	0.57444	0.57396	0.57377	0.57449	0.57505	0.57421	0.5737	0.57288	0.57212	0.57185	0.57301	0.57214	0.57162	0.57178	0.57181	0.57112	0.57046	0.57142	0.57081	0.56998	0.57044	0.5703	0.56999	0.5686	0.56832	0.56985	0.5682	0.56893	0.56834	0.56693	0.5679	0.56705	0.56652	0.56746	0.56616	0.5656	0.56515	0.56518	0.5644	0.56431	0.56435
	864.928	0.56439	0.56275	0.56314	0.56289	0.56283	0.56235	0.56323	0.56227	0.56193	0.56157	0.56229	0.56296	0.56197	0.5614	0.56091	0.55988	0.55968	0.56097	0.55999	0.5594	0.5596	0.55954	0.55889	0.5583	0.55912	0.55877	0.55792	0.55831	0.55806	0.55779	0.55657	0.55613	0.55768	0.55611	0.55679	0.55627	0.55501	0.55567	0.55487	0.55448	0.55528	0.55429	0.55354	0.5533	0.55292	0.55256	0.55214	0.55217
	865.41	0.55185	0.55021	0.55074	0.55037	0.5503	0.54964	0.55063	0.54962	0.54944	0.54898	0.54962	0.55035	0.54919	0.54864	0.54849	0.5472	0.54704	0.54838	0.54738	0.54675	0.54695	0.54684	0.54624	0.5457	0.54635	0.54626	0.54546	0.5457	0.54534	0.5451	0.54407	0.54349	0.54498	0.54359	0.54409	0.54375	0.54265	0.54297	0.54223	0.54197	0.54257	0.54198	0.54099	0.54099	0.54026	0.54025	0.53952	0.53954
	865.893	0.54004	0.53849	0.53911	0.53862	0.53853	0.5377	0.53872	0.53774	0.53771	0.53723	0.53771	0.53845	0.53716	0.53668	0.53682	0.53533	0.53517	0.53647	0.53555	0.53489	0.53509	0.53493	0.53438	0.5339	0.53437	0.5345	0.53378	0.53385	0.53337	0.53316	0.53231	0.53164	0.53301	0.53186	0.53208	0.532	0.53101	0.53104	0.53036	0.53019	0.53057	0.53042	0.52916	0.52941	0.5284	0.52864	0.52767	0.52766
	866.375	0.52977	0.52837	0.529	0.5284	0.52834	0.52735	0.52835	0.52743	0.52754	0.5271	0.52738	0.52808	0.5267	0.52631	0.52671	0.52508	0.52485	0.52607	0.52531	0.52465	0.52482	0.52462	0.52407	0.5237	0.52398	0.52429	0.52367	0.52355	0.52296	0.52277	0.5221	0.52138	0.52256	0.5217	0.52158	0.52178	0.52088	0.52065	0.52005	0.51994	0.52009	0.52037	0.51888	0.51935	0.51811	0.5185	0.51737	0.51733
	866.857	0.52099	0.51976	0.52036	0.51968	0.5197	0.51857	0.5195	0.51864	0.51887	0.51852	0.51857	0.51918	0.51779	0.5175	0.51809	0.5164	0.51606	0.51714	0.51661	0.51596	0.5161	0.51583	0.51526	0.51503	0.51517	0.51557	0.51502	0.51475	0.51409	0.5139	0.51338	0.51263	0.51362	0.51305	0.51259	0.51304	0.51221	0.51177	0.51125	0.51116	0.51112	0.51176	0.51013	0.51075	0.50935	0.50979	0.50856	0.50852
	867.339	0.51277	0.51175	0.51224	0.51151	0.51167	0.51043	0.51127	0.51047	0.51079	0.51054	0.51036	0.51086	0.50951	0.50932	0.51003	0.50837	0.50786	0.5088	0.50853	0.5079	0.50801	0.50764	0.50703	0.50698	0.50702	0.50742	0.50693	0.50656	0.50584	0.50567	0.50525	0.50449	0.50528	0.505	0.50423	0.50483	0.50409	0.50349	0.50306	0.50297	0.50278	0.50364	0.502	0.5027	0.50121	0.50159	0.50036	0.50032
	867.821	0.50409	0.50326	0.5036	0.50288	0.50321	0.50191	0.50265	0.50186	0.50226	0.50209	0.5017	0.50209	0.50084	0.50072	0.5015	0.49993	0.49926	0.50005	0.5	0.49944	0.49952	0.49904	0.49839	0.49849	0.49852	0.49882	0.49834	0.49795	0.4972	0.49706	0.49668	0.49592	0.49652	0.4965	0.49548	0.49613	0.49553	0.49482	0.49445	0.49436	0.49405	0.495	0.49348	0.49418	0.49267	0.49289	0.49177	0.49173
	868.303	0.49419	0.49354	0.49373	0.49303	0.49352	0.49225	0.4929	0.49209	0.49253	0.4924	0.49185	0.49213	0.49099	0.49096	0.49174	0.49032	0.48952	0.49015	0.49026	0.48981	0.48985	0.48927	0.4886	0.48883	0.4889	0.48904	0.48852	0.48816	0.48743	0.48732	0.48695	0.48618	0.48663	0.48682	0.48562	0.48624	0.4858	0.48503	0.48469	0.4846	0.48422	0.4851	0.48382	0.48446	0.48298	0.48298	0.48206	0.48201
	868.785	0.48314	0.48262	0.48268	0.48201	0.48264	0.48145	0.48205	0.48118	0.48163	0.48148	0.48086	0.48104	0.48	0.48005	0.48079	0.47952	0.47867	0.47915	0.47932	0.47904	0.47903	0.47837	0.47772	0.47802	0.47819	0.47812	0.47753	0.47723	0.47656	0.4765	0.47609	0.47533	0.47562	0.47599	0.4747	0.47521	0.47495	0.47417	0.47382	0.47376	0.47332	0.474	0.47303	0.47359	0.47218	0.47193	0.47128	0.47119
	869.268	0.47171	0.4713	0.47127	0.4706	0.47132	0.47028	0.47084	0.4699	0.47034	0.47014	0.46952	0.46959	0.46861	0.46877	0.46945	0.4683	0.46749	0.46782	0.46795	0.46789	0.4678	0.46712	0.46651	0.46684	0.4671	0.46683	0.46616	0.46592	0.46535	0.46534	0.46489	0.46412	0.46425	0.46478	0.46348	0.46384	0.46374	0.46298	0.46262	0.46259	0.4621	0.46249	0.46183	0.46232	0.46102	0.46052	0.46018	0.46002
	869.749	0.46095	0.46059	0.46053	0.45984	0.46058	0.45975	0.46028	0.45928	0.45967	0.4594	0.45885	0.45881	0.45785	0.45811	0.45874	0.45766	0.45696	0.45714	0.45719	0.45734	0.45717	0.45652	0.45596	0.45629	0.45661	0.45617	0.45542	0.45524	0.45479	0.45483	0.45436	0.45357	0.45353	0.45418	0.45296	0.45315	0.45317	0.45247	0.45209	0.45208	0.45154	0.45161	0.4512	0.45166	0.45047	0.44977	0.44972	0.44948
	870.231	0.45151	0.4512	0.45114	0.4504	0.45111	0.4505	0.451	0.44998	0.4503	0.44997	0.44955	0.44937	0.44839	0.44873	0.44934	0.44826	0.44775	0.44777	0.44773	0.44805	0.44782	0.44724	0.44671	0.44703	0.44736	0.44682	0.44598	0.44587	0.44553	0.44562	0.44515	0.44433	0.4441	0.44488	0.44378	0.4438	0.4439	0.44326	0.44287	0.44289	0.44227	0.44205	0.4418	0.44228	0.44119	0.44037	0.44054	0.44021
	870.713	0.44337	0.44309	0.44307	0.44226	0.4429	0.44252	0.44297	0.44197	0.4422	0.44184	0.44156	0.44122	0.44024	0.44061	0.44121	0.44008	0.4398	0.43966	0.43957	0.44	0.43971	0.43925	0.43869	0.43904	0.4393	0.43873	0.43784	0.43776	0.43752	0.43765	0.43723	0.43637	0.43593	0.43682	0.43589	0.43577	0.43588	0.43533	0.43494	0.43495	0.43424	0.43378	0.43362	0.43416	0.43314	0.43229	0.4326	0.43216
	871.195	0.43585	0.4356	0.43563	0.43475	0.43531	0.43511	0.43549	0.43457	0.4347	0.43436	0.4342	0.43371	0.43275	0.43308	0.43368	0.43249	0.43243	0.43213	0.43205	0.43251	0.43221	0.43189	0.43124	0.43162	0.43177	0.43123	0.43031	0.43027	0.43008	0.43026	0.42992	0.429	0.42837	0.42934	0.42859	0.42837	0.42845	0.428	0.4276	0.42758	0.42679	0.42618	0.42602	0.42665	0.42566	0.42487	0.42522	0.42467
	871.678	0.42803	0.42781	0.42786	0.42698	0.42744	0.42737	0.42766	0.42685	0.42688	0.4266	0.42651	0.42591	0.42503	0.42524	0.42581	0.42458	0.4247	0.42427	0.42429	0.42467	0.42441	0.42423	0.42343	0.42387	0.42389	0.4234	0.42251	0.42248	0.4223	0.42252	0.42229	0.42131	0.42053	0.42152	0.42095	0.42068	0.42069	0.42036	0.41994	0.41988	0.419	0.41835	0.41814	0.41885	0.41785	0.4172	0.4175	0.41684
	872.16	0.41928	0.41909	0.41913	0.41831	0.41868	0.41866	0.41885	0.41819	0.41811	0.41793	0.41784	0.41718	0.41646	0.41647	0.41699	0.41575	0.416	0.4155	0.41566	0.41588	0.4157	0.41563	0.41466	0.41516	0.41505	0.41463	0.4138	0.41378	0.41358	0.41381	0.41368	0.41268	0.41181	0.41275	0.41232	0.41206	0.412	0.41179	0.41134	0.4112	0.41027	0.40965	0.40938	0.41016	0.40913	0.40864	0.40884	0.40806
	872.642	0.40963	0.40945	0.40944	0.40875	0.40905	0.40901	0.40911	0.40859	0.40841	0.40835	0.40818	0.40753	0.40702	0.40681	0.40722	0.40602	0.40633	0.40583	0.40615	0.40618	0.40609	0.40609	0.40498	0.40551	0.40531	0.40492	0.40421	0.40416	0.40395	0.40416	0.40408	0.40313	0.40225	0.40305	0.40271	0.40251	0.40239	0.40231	0.4018	0.40158	0.40064	0.40011	0.39977	0.40058	0.39951	0.39917	0.39928	0.39837
	873.124	0.39971	0.39951	0.39943	0.3989	0.39914	0.39906	0.39907	0.39866	0.3984	0.39847	0.39814	0.39757	0.39729	0.39689	0.39715	0.39602	0.39634	0.39591	0.39638	0.39619	0.39618	0.39622	0.39502	0.39555	0.39529	0.39491	0.39434	0.39422	0.39403	0.39418	0.39411	0.39327	0.39244	0.39304	0.39273	0.39263	0.39247	0.39252	0.39194	0.39164	0.39072	0.39029	0.38991	0.39073	0.3896	0.38938	0.38942	0.38841
	873.606	0.39037	0.3901	0.38994	0.38957	0.38976	0.38963	0.38959	0.38924	0.38889	0.3891	0.38858	0.38813	0.38806	0.38752	0.38762	0.38657	0.38685	0.38654	0.38713	0.38675	0.38679	0.38684	0.38561	0.3861	0.38581	0.38542	0.38503	0.38478	0.38465	0.38471	0.38458	0.38393	0.38319	0.38356	0.38322	0.38326	0.38305	0.38323	0.38258	0.3822	0.38134	0.381	0.3806	0.38138	0.38023	0.38007	0.38009	0.37901
	874.088	0.38214	0.38177	0.38156	0.38131	0.38146	0.38129	0.38121	0.38087	0.38046	0.38078	0.38008	0.37975	0.37984	0.37925	0.3792	0.37821	0.37843	0.37827	0.37894	0.37842	0.37845	0.37848	0.37731	0.37773	0.37742	0.37702	0.37679	0.37638	0.37637	0.37631	0.37606	0.37568	0.37502	0.37516	0.37475	0.37493	0.37467	0.37498	0.37424	0.37381	0.37305	0.37275	0.37236	0.37308	0.37194	0.37179	0.37181	0.37069
	874.571	0.375	0.3745	0.37427	0.37409	0.37418	0.37403	0.37393	0.37354	0.37307	0.37351	0.37265	0.37243	0.3726	0.37204	0.37187	0.37093	0.37106	0.37104	0.37176	0.37117	0.37114	0.37114	0.3701	0.37041	0.37009	0.36969	0.36962	0.36899	0.36916	0.36896	0.36856	0.36847	0.36788	0.36783	0.36733	0.36762	0.36732	0.36774	0.36691	0.36646	0.36582	0.36551	0.36516	0.36581	0.36468	0.36451	0.36455	0.36346
	875.053	0.36837	0.36773	0.36753	0.36734	0.36737	0.36728	0.36717	0.3667	0.36619	0.36674	0.36578	0.36564	0.36579	0.3653	0.36509	0.36417	0.3642	0.3643	0.36504	0.36444	0.36432	0.36427	0.3634	0.3636	0.36328	0.3629	0.36293	0.36209	0.36245	0.36213	0.36157	0.36175	0.3612	0.36101	0.36046	0.3608	0.36046	0.36096	0.36004	0.35961	0.3591	0.35876	0.35845	0.359	0.35792	0.35771	0.35777	0.35675
	875.535	0.36147	0.36072	0.36057	0.36032	0.36027	0.3603	0.36017	0.35962	0.35907	0.35971	0.35872	0.35864	0.35867	0.35829	0.35807	0.35718	0.3571	0.35727	0.358	0.35744	0.35724	0.35715	0.35646	0.35653	0.35623	0.35591	0.35599	0.35494	0.35549	0.35506	0.35437	0.35475	0.35421	0.35396	0.35339	0.35371	0.35335	0.35391	0.35289	0.35251	0.35214	0.35174	0.3515	0.35193	0.35091	0.35066	0.35072	0.34983
	876.017	0.35374	0.35292	0.35285	0.35251	0.35237	0.35254	0.3524	0.35178	0.35121	0.35194	0.35095	0.35093	0.35077	0.35047	0.35029	0.34944	0.34927	0.34945	0.35014	0.34965	0.34942	0.34927	0.34876	0.3487	0.34844	0.34819	0.34827	0.34705	0.34774	0.34724	0.34647	0.34695	0.34641	0.34616	0.34562	0.34586	0.34551	0.34609	0.34497	0.34468	0.34443	0.34398	0.3438	0.34411	0.34314	0.34285	0.3429	0.34216
	876.499	0.34519	0.34437	0.34436	0.34393	0.34372	0.34402	0.34386	0.34319	0.34262	0.34342	0.34246	0.34252	0.34212	0.34186	0.34176	0.34096	0.34071	0.34088	0.34148	0.34107	0.34086	0.34067	0.3403	0.34012	0.33994	0.33975	0.33979	0.33847	0.33922	0.33869	0.33788	0.33836	0.33783	0.33762	0.33716	0.33726	0.33695	0.33752	0.33631	0.33613	0.33596	0.33549	0.33537	0.33555	0.33462	0.33432	0.33435	0.33377
	876.981	0.33634	0.33555	0.33559	0.33511	0.33484	0.33523	0.33506	0.33439	0.33383	0.33467	0.33375	0.3339	0.33327	0.33299	0.33296	0.33225	0.33195	0.33208	0.33256	0.33222	0.33209	0.33185	0.3316	0.3313	0.33123	0.33108	0.33106	0.32969	0.33044	0.32991	0.32911	0.3295	0.32899	0.32885	0.3285	0.32844	0.32821	0.32873	0.32746	0.3274	0.32726	0.3268	0.32672	0.32677	0.32587	0.32558	0.32558	0.32515
	877.463	0.32791	0.32718	0.32724	0.32675	0.32644	0.32687	0.32669	0.32605	0.32552	0.32638	0.32547	0.32574	0.32492	0.32457	0.32461	0.32399	0.32368	0.32376	0.32409	0.32379	0.32379	0.3235	0.32334	0.32295	0.32299	0.32284	0.32277	0.32142	0.3221	0.32159	0.32081	0.32108	0.32061	0.32054	0.32031	0.32009	0.31995	0.3204	0.31912	0.31917	0.31899	0.31856	0.31852	0.31845	0.31757	0.31729	0.31729	0.31699
	877.946	0.32037	0.31971	0.31977	0.3193	0.31898	0.31941	0.31922	0.31863	0.31815	0.31899	0.31808	0.31847	0.31754	0.31709	0.31717	0.31664	0.31635	0.31637	0.31656	0.31626	0.3164	0.31607	0.31596	0.31551	0.31568	0.31548	0.31537	0.31409	0.31468	0.31419	0.31344	0.31358	0.31315	0.31315	0.31301	0.31268	0.31262	0.313	0.31176	0.31188	0.31161	0.31124	0.31121	0.31103	0.31019	0.30993	0.30993	0.30974
	878.427	0.31373	0.31312	0.3132	0.31276	0.31246	0.31282	0.31264	0.31212	0.31169	0.31247	0.31155	0.31205	0.31109	0.31055	0.31063	0.31019	0.30995	0.3099	0.30998	0.30964	0.30989	0.30956	0.30945	0.30899	0.30927	0.30898	0.30885	0.30768	0.30815	0.30768	0.30696	0.30701	0.30661	0.30664	0.30658	0.30617	0.30619	0.30649	0.30536	0.30552	0.30511	0.30479	0.30479	0.30451	0.30371	0.30346	0.30349	0.30336
	878.909	0.30755	0.30696	0.30707	0.30666	0.30639	0.30667	0.3065	0.30604	0.30567	0.30636	0.30542	0.306	0.30509	0.30446	0.30455	0.30418	0.30399	0.30387	0.30388	0.30348	0.3038	0.30348	0.30331	0.3029	0.30325	0.30285	0.30275	0.30171	0.30206	0.30162	0.30091	0.3009	0.30052	0.30056	0.30055	0.30011	0.30018	0.3004	0.29944	0.29959	0.29902	0.29874	0.29877	0.29841	0.29767	0.29745	0.29749	0.29738
	879.391	0.30118	0.30059	0.30077	0.30036	0.30013	0.30031	0.30014	0.29975	0.29944	0.30002	0.29908	0.29968	0.29888	0.2982	0.29827	0.29796	0.29782	0.29762	0.29763	0.29717	0.29747	0.29721	0.29693	0.2966	0.29701	0.29649	0.29642	0.29554	0.29576	0.29535	0.29464	0.29463	0.29426	0.29426	0.29429	0.29386	0.29394	0.29411	0.29335	0.29344	0.29273	0.29244	0.29253	0.29211	0.29146	0.29124	0.2913	0.29115
	879.873	0.29419	0.29359	0.29385	0.29342	0.29322	0.29332	0.29315	0.29282	0.29257	0.293	0.2921	0.29266	0.29201	0.29131	0.29137	0.29109	0.29097	0.29072	0.29078	0.29026	0.29047	0.29032	0.28986	0.28967	0.29009	0.28947	0.28944	0.28871	0.28882	0.28844	0.28773	0.28773	0.28738	0.28731	0.28737	0.28696	0.28703	0.28717	0.28662	0.28661	0.2858	0.28548	0.28565	0.28519	0.28463	0.28441	0.28446	0.28425
	880.356	0.28658	0.28596	0.28633	0.28586	0.28567	0.2857	0.28553	0.28526	0.28505	0.28534	0.28451	0.28497	0.28448	0.28379	0.28384	0.28356	0.28345	0.28317	0.2833	0.28275	0.28283	0.28281	0.28214	0.2821	0.28251	0.28182	0.28184	0.28123	0.28124	0.28091	0.28019	0.28021	0.27989	0.27974	0.2798	0.27944	0.27949	0.27959	0.27926	0.2791	0.27824	0.27789	0.27813	0.27767	0.27719	0.27696	0.27698	0.27669
	880.838	0.27876	0.27817	0.27862	0.27812	0.2779	0.27791	0.27772	0.2775	0.27733	0.27748	0.27677	0.27706	0.27672	0.27606	0.27612	0.2758	0.2757	0.27541	0.27561	0.27506	0.275	0.27513	0.27423	0.27433	0.27472	0.27401	0.27406	0.27354	0.27346	0.27319	0.27245	0.27248	0.27222	0.27198	0.27204	0.27172	0.27174	0.27182	0.27165	0.27133	0.27051	0.2701	0.27042	0.26997	0.26955	0.26932	0.26928	0.26891
	881.32	0.27134	0.27078	0.2713	0.27079	0.2705	0.27051	0.27031	0.27014	0.26999	0.27002	0.26946	0.26956	0.26933	0.2687	0.2688	0.2684	0.2683	0.26805	0.26829	0.26775	0.26757	0.26784	0.26673	0.26695	0.26731	0.26663	0.2667	0.26622	0.26606	0.26585	0.26509	0.26512	0.26496	0.26462	0.26466	0.26439	0.26438	0.26444	0.26437	0.2639	0.26317	0.26274	0.26308	0.26268	0.26228	0.26206	0.26194	0.26151
	881.802	0.26471	0.26421	0.26473	0.26426	0.26388	0.26391	0.26371	0.26356	0.26343	0.26337	0.26299	0.26286	0.2627	0.26213	0.26225	0.26176	0.26166	0.26147	0.26173	0.26121	0.26095	0.26133	0.26005	0.26036	0.2607	0.26009	0.26013	0.25966	0.25943	0.25927	0.25851	0.25852	0.25848	0.25808	0.25807	0.25785	0.25783	0.25785	0.25782	0.25721	0.25663	0.2562	0.25652	0.25618	0.25576	0.25556	0.25533	0.25491
	882.284	0.25884	0.25842	0.2589	0.25851	0.25803	0.25807	0.25788	0.25773	0.25762	0.2575	0.25731	0.25695	0.25682	0.25633	0.25646	0.25586	0.2558	0.25567	0.25591	0.25542	0.25513	0.25555	0.25419	0.25454	0.25486	0.25435	0.25434	0.25387	0.25358	0.25345	0.25268	0.25267	0.25278	0.25233	0.25224	0.25209	0.25206	0.25202	0.25197	0.25125	0.25085	0.25048	0.25071	0.25043	0.24997	0.2498	0.24946	0.24911
	882.766	0.25335	0.25301	0.25339	0.25313	0.25253	0.25258	0.25244	0.25226	0.25216	0.252	0.25202	0.25143	0.25131	0.2509	0.25104	0.25034	0.25031	0.25024	0.25043	0.24997	0.2497	0.2501	0.24874	0.24909	0.24941	0.24902	0.24893	0.24843	0.2481	0.24798	0.24721	0.2472	0.24745	0.24697	0.24678	0.24672	0.24668	0.24657	0.24644	0.24566	0.24545	0.24517	0.24525	0.24503	0.24451	0.24437	0.24393	0.24369
	883.249	0.24767	0.24739	0.24765	0.24754	0.24684	0.24691	0.2468	0.24659	0.24651	0.24633	0.24653	0.24575	0.24561	0.24531	0.24541	0.24465	0.24465	0.24463	0.24476	0.24434	0.24412	0.2444	0.24314	0.24346	0.24376	0.2435	0.24331	0.24281	0.24245	0.2423	0.24156	0.24155	0.24193	0.24143	0.24114	0.24116	0.24111	0.24092	0.24069	0.23988	0.23985	0.23971	0.23961	0.23942	0.23884	0.23873	0.23821	0.23811
	883.731	0.24143	0.24118	0.24132	0.24136	0.24057	0.24066	0.2406	0.24033	0.24027	0.24008	0.24043	0.2395	0.23935	0.23916	0.2392	0.23841	0.23843	0.23844	0.23852	0.23815	0.23799	0.23809	0.237	0.23726	0.23755	0.23741	0.23712	0.23662	0.23624	0.23604	0.23535	0.23536	0.23583	0.23531	0.23492	0.23503	0.23497	0.2347	0.23437	0.23357	0.23367	0.23369	0.23339	0.23322	0.23259	0.2325	0.23195	0.23197
	884.213	0.23462	0.23438	0.23442	0.23458	0.23373	0.23384	0.23381	0.23349	0.23345	0.23325	0.23371	0.23271	0.23254	0.23245	0.23241	0.23162	0.23165	0.23169	0.23171	0.23141	0.23131	0.23118	0.2303	0.23051	0.23076	0.23071	0.23035	0.22987	0.22945	0.2292	0.2286	0.22863	0.22915	0.2286	0.22815	0.22832	0.22824	0.2279	0.2275	0.22673	0.22691	0.2271	0.22661	0.22645	0.22578	0.2257	0.22516	0.22527
	884.695	0.22762	0.22736	0.22732	0.22758	0.22669	0.22683	0.22682	0.22645	0.22643	0.22624	0.22673	0.22573	0.22554	0.22553	0.22542	0.22466	0.22467	0.22474	0.2247	0.22449	0.22443	0.22405	0.22341	0.22356	0.22376	0.22377	0.22337	0.22292	0.22247	0.22218	0.22167	0.22172	0.22224	0.22167	0.22118	0.22137	0.2213	0.22088	0.22046	0.21973	0.21994	0.22027	0.21964	0.21947	0.21878	0.21871	0.21822	0.21836
	885.177	0.22093	0.22064	0.22057	0.22087	0.21998	0.22015	0.22012	0.21973	0.21972	0.21953	0.22	0.21907	0.21887	0.2189	0.21874	0.218	0.21799	0.21809	0.218	0.21789	0.21783	0.21725	0.21683	0.21691	0.21706	0.2171	0.2167	0.21629	0.21577	0.21548	0.21507	0.21511	0.2156	0.21503	0.21452	0.21469	0.21463	0.21415	0.21376	0.21308	0.21325	0.2137	0.21297	0.21279	0.2121	0.21203	0.21162	0.21173
	885.659	0.2149	0.21457	0.2145	0.21481	0.21392	0.21412	0.21407	0.21368	0.21366	0.21348	0.21389	0.21307	0.21288	0.21289	0.21273	0.21199	0.21196	0.2121	0.21197	0.21193	0.21186	0.21113	0.21089	0.21091	0.21099	0.21105	0.21067	0.21031	0.20972	0.20945	0.20913	0.20913	0.20958	0.20902	0.20851	0.20862	0.20859	0.20806	0.20775	0.20711	0.20719	0.20772	0.20694	0.20676	0.20608	0.206	0.2057	0.20573
	886.141	0.20951	0.20916	0.20911	0.20939	0.20853	0.20875	0.20867	0.20829	0.20824	0.20808	0.20839	0.20771	0.20755	0.20749	0.20736	0.20661	0.20656	0.20676	0.20657	0.20659	0.20648	0.20569	0.20559	0.20553	0.20556	0.20562	0.20529	0.20497	0.2043	0.20409	0.20382	0.20377	0.20417	0.20364	0.20314	0.20316	0.20317	0.2026	0.2024	0.20179	0.20175	0.20233	0.20155	0.20137	0.20071	0.20062	0.20043	0.20035
	886.624	0.20441	0.20407	0.20403	0.20429	0.20346	0.20366	0.20356	0.20321	0.2031	0.20298	0.20319	0.20266	0.20254	0.20235	0.2023	0.20152	0.20146	0.20172	0.20148	0.20153	0.20136	0.20059	0.20058	0.20043	0.20043	0.20049	0.2002	0.19994	0.19918	0.19904	0.19881	0.19867	0.19902	0.19858	0.19807	0.19799	0.19802	0.19745	0.19736	0.19679	0.19659	0.19719	0.19644	0.19629	0.19565	0.19554	0.19545	0.19526
	887.105	0.19914	0.19882	0.19879	0.19901	0.19823	0.19838	0.19828	0.19798	0.19777	0.1977	0.19782	0.19742	0.19738	0.19702	0.19704	0.19625	0.19616	0.19649	0.19622	0.19626	0.19601	0.19536	0.19539	0.19512	0.19514	0.19521	0.19493	0.19473	0.1939	0.19382	0.19361	0.19338	0.19369	0.19334	0.19283	0.19265	0.1927	0.19214	0.19215	0.19161	0.19124	0.19184	0.19114	0.19103	0.19043	0.19028	0.19028	0.18997
	887.587	0.19336	0.19308	0.19303	0.19323	0.19251	0.19258	0.1925	0.19225	0.19193	0.19192	0.19198	0.19168	0.19171	0.19118	0.19127	0.19049	0.19036	0.19074	0.19045	0.19048	0.19012	0.18967	0.18969	0.18929	0.18936	0.18944	0.18915	0.18902	0.18815	0.18809	0.18789	0.18757	0.18785	0.18762	0.1871	0.18683	0.18688	0.18635	0.18643	0.18594	0.1854	0.18599	0.18535	0.1853	0.18471	0.18453	0.18457	0.18419
	888.069	0.18708	0.18684	0.18676	0.18695	0.18631	0.18628	0.18621	0.18604	0.1856	0.18564	0.18566	0.18544	0.18554	0.18485	0.18498	0.18424	0.18406	0.18448	0.18419	0.1842	0.18373	0.18351	0.18349	0.18295	0.1831	0.18321	0.18287	0.1828	0.18194	0.18186	0.18167	0.18128	0.18151	0.1814	0.1809	0.18056	0.18059	0.18011	0.1802	0.17976	0.17908	0.17966	0.17906	0.17909	0.17852	0.17828	0.17834	0.1779
	888.551	0.18063	0.18042	0.18031	0.18048	0.17995	0.1798	0.17975	0.17965	0.17911	0.1792	0.17919	0.17903	0.17919	0.17838	0.1785	0.17783	0.17759	0.17803	0.17775	0.17775	0.17719	0.1772	0.17712	0.17644	0.17669	0.17681	0.17643	0.1764	0.1756	0.17544	0.17528	0.17484	0.17501	0.17501	0.17454	0.17415	0.17416	0.17372	0.1738	0.17341	0.17261	0.17317	0.17262	0.17273	0.17217	0.17187	0.17193	0.17146
	889.034	0.17446	0.17427	0.17412	0.17427	0.17387	0.17361	0.17356	0.17353	0.17292	0.17304	0.17302	0.1729	0.17307	0.17221	0.1723	0.17171	0.17139	0.17184	0.17159	0.17159	0.17095	0.17115	0.171	0.17021	0.17055	0.17068	0.17026	0.17025	0.16954	0.16929	0.16916	0.1687	0.16879	0.16887	0.16848	0.16804	0.16803	0.16762	0.16765	0.16733	0.16644	0.16699	0.16648	0.16666	0.16609	0.16575	0.16577	0.16529
	889.516	0.16887	0.16869	0.1685	0.16863	0.16835	0.168	0.16794	0.16797	0.16734	0.16747	0.16742	0.16735	0.16751	0.16664	0.16667	0.16616	0.16578	0.16622	0.16601	0.16601	0.16533	0.16567	0.16545	0.16458	0.165	0.1651	0.16467	0.16466	0.16407	0.1637	0.16362	0.16316	0.16316	0.16329	0.16298	0.16251	0.1625	0.16211	0.16207	0.16179	0.16087	0.16142	0.16092	0.16118	0.16058	0.16022	0.16018	0.1597
	889.998	0.16384	0.16365	0.16346	0.16355	0.1634	0.16297	0.16289	0.16295	0.16235	0.16247	0.1624	0.16236	0.16247	0.16164	0.16163	0.16118	0.16075	0.16116	0.16098	0.16099	0.16032	0.16072	0.16044	0.15954	0.15999	0.16006	0.15965	0.15961	0.15916	0.15868	0.15865	0.15821	0.1581	0.15826	0.15805	0.15755	0.15756	0.15716	0.15705	0.1568	0.15591	0.15643	0.15594	0.15626	0.15562	0.15528	0.15516	0.15469
	890.48	0.15907	0.15886	0.15869	0.15874	0.15869	0.15821	0.15809	0.15817	0.15764	0.15773	0.15763	0.15762	0.15767	0.15692	0.15686	0.15646	0.156	0.15637	0.15621	0.15623	0.15561	0.15599	0.15568	0.15479	0.15524	0.15525	0.15489	0.1548	0.1545	0.15393	0.15394	0.15353	0.15331	0.15349	0.15336	0.15283	0.15289	0.15246	0.15228	0.15205	0.15123	0.15173	0.15124	0.1516	0.15091	0.15061	0.15041	0.14995
	890.962	0.15414	0.1539	0.15378	0.15377	0.1538	0.15329	0.15315	0.15321	0.15277	0.15282	0.1527	0.1527	0.15269	0.15204	0.15194	0.15158	0.15113	0.15143	0.15128	0.15131	0.15077	0.15106	0.15073	0.1499	0.15031	0.15026	0.14997	0.14982	0.14966	0.14904	0.14908	0.14869	0.14837	0.14855	0.14847	0.14793	0.14806	0.14759	0.14736	0.14711	0.14642	0.14689	0.14638	0.14676	0.14604	0.14578	0.14552	0.14507
	891.444	0.14877	0.1485	0.14844	0.14837	0.14845	0.14793	0.14778	0.14779	0.14746	0.14744	0.14732	0.14731	0.14726	0.1467	0.14658	0.14626	0.14583	0.14605	0.1459	0.14593	0.14549	0.14565	0.14531	0.14456	0.14494	0.14482	0.14461	0.14438	0.14436	0.14373	0.14377	0.14338	0.14302	0.14318	0.14312	0.14256	0.14278	0.14227	0.142	0.14172	0.14118	0.1416	0.14107	0.14146	0.14072	0.1405	0.14021	0.13975
	891.927	0.14296	0.14267	0.14266	0.14254	0.14263	0.14213	0.14198	0.14194	0.1417	0.14162	0.1415	0.14147	0.1414	0.14093	0.14077	0.1405	0.14012	0.14025	0.14008	0.14012	0.13977	0.13977	0.13946	0.13879	0.13913	0.13895	0.13881	0.13852	0.13862	0.13801	0.13802	0.13761	0.13725	0.13737	0.13729	0.13674	0.13703	0.13649	0.13621	0.1359	0.1355	0.13585	0.13532	0.1357	0.13497	0.13477	0.13447	0.13401
	892.409	0.13701	0.13671	0.13675	0.13659	0.13663	0.13619	0.13606	0.13595	0.13577	0.13564	0.13554	0.13546	0.13539	0.135	0.1348	0.13459	0.13425	0.13429	0.13412	0.13417	0.13387	0.13373	0.13345	0.13287	0.13318	0.13296	0.13287	0.13253	0.13271	0.13214	0.13211	0.13166	0.13136	0.13141	0.1313	0.13076	0.13112	0.13055	0.13029	0.12994	0.12968	0.12993	0.12939	0.12977	0.12907	0.12885	0.1286	0.12812
	892.891	0.13133	0.13102	0.13108	0.13089	0.13086	0.1305	0.13041	0.13022	0.13007	0.12991	0.12984	0.12971	0.12965	0.12933	0.12907	0.12892	0.12862	0.12859	0.12841	0.12847	0.1282	0.12793	0.1277	0.12719	0.12749	0.12724	0.12718	0.12681	0.12703	0.12653	0.12643	0.12593	0.12573	0.1257	0.12555	0.12503	0.12543	0.12484	0.12462	0.12424	0.12408	0.12421	0.1237	0.12408	0.12341	0.12314	0.12297	0.12248
	893.373	0.12618	0.12586	0.12592	0.12573	0.12559	0.12534	0.12528	0.12503	0.12488	0.1247	0.12467	0.12448	0.12443	0.12417	0.12387	0.12374	0.12349	0.12338	0.12324	0.1233	0.12301	0.12266	0.12249	0.12203	0.12232	0.12206	0.12201	0.12162	0.12186	0.12142	0.12125	0.12072	0.12063	0.12049	0.12031	0.11983	0.12024	0.11963	0.11948	0.11909	0.11897	0.11896	0.11851	0.11889	0.11825	0.11792	0.11784	0.11734
	893.855	0.12155	0.12124	0.12126	0.1211	0.12082	0.1207	0.12067	0.12037	0.1202	0.11999	0.12001	0.11978	0.11974	0.11953	0.11918	0.11907	0.11885	0.11868	0.1186	0.11864	0.11831	0.11793	0.11782	0.11739	0.11766	0.1174	0.11735	0.11697	0.11719	0.1168	0.11659	0.11602	0.11603	0.11578	0.11559	0.11516	0.11554	0.11492	0.11485	0.11446	0.11435	0.1142	0.11384	0.11421	0.11358	0.1132	0.11321	0.11269
	894.337	0.11716	0.11687	0.11683	0.11672	0.1163	0.11631	0.11629	0.11597	0.11576	0.11554	0.1156	0.11536	0.1153	0.11512	0.11475	0.11462	0.11443	0.1142	0.11421	0.11422	0.11384	0.11346	0.1134	0.11301	0.11324	0.11299	0.11293	0.11257	0.11274	0.11241	0.11216	0.11159	0.11165	0.11131	0.11111	0.11076	0.11107	0.11046	0.11047	0.11009	0.10994	0.10967	0.10942	0.10977	0.10914	0.10872	0.1088	0.10829
	894.819	0.11263	0.11237	0.11226	0.11222	0.11167	0.11178	0.11178	0.11145	0.1112	0.11095	0.11106	0.11082	0.11075	0.11059	0.11021	0.11005	0.10987	0.1096	0.10972	0.10967	0.10924	0.10891	0.10888	0.10851	0.10868	0.10845	0.10837	0.10805	0.10815	0.10787	0.1076	0.10706	0.10713	0.10671	0.10651	0.10626	0.10648	0.10587	0.10596	0.10559	0.1054	0.10505	0.10489	0.10522	0.10457	0.10412	0.10425	0.10374
	895.302	0.10771	0.10749	0.10728	0.10733	0.10667	0.10687	0.10686	0.10655	0.10625	0.10599	0.10613	0.10592	0.10582	0.10566	0.1053	0.10511	0.10491	0.10461	0.10484	0.10472	0.10426	0.104	0.10397	0.10364	0.10373	0.10352	0.10343	0.10314	0.10318	0.10294	0.10267	0.10217	0.10222	0.10173	0.10154	0.10139	0.1015	0.10092	0.10107	0.10071	0.10045	0.10008	0.10001	0.1003	0.09961	0.09916	0.09931	0.0988
	895.784	0.10238	0.10221	0.10191	0.10206	0.10132	0.10158	0.10154	0.10126	0.10092	0.10065	0.10081	0.10065	0.10052	0.10034	0.10003	0.0998	0.09957	0.09926	0.09959	0.09938	0.0989	0.09873	0.09869	0.09838	0.09839	0.09822	0.09811	0.09784	0.09784	0.09762	0.09736	0.09692	0.09691	0.09639	0.09621	0.09616	0.09616	0.09561	0.09579	0.09542	0.09511	0.09479	0.09477	0.09501	0.09429	0.09385	0.094	0.09347
	896.266	0.09691	0.09679	0.0964	0.09665	0.09587	0.09616	0.09609	0.09585	0.09548	0.0952	0.09536	0.09525	0.09511	0.09489	0.09463	0.09437	0.09411	0.0938	0.0942	0.09392	0.09343	0.09337	0.09328	0.09298	0.09293	0.09278	0.09266	0.09241	0.09238	0.09218	0.09192	0.09153	0.09148	0.09095	0.09076	0.0908	0.0907	0.0902	0.09038	0.08999	0.08964	0.08942	0.0894	0.08962	0.08885	0.08842	0.08857	0.088
	896.748	0.09166	0.09158	0.09111	0.09145	0.09066	0.09095	0.09085	0.09065	0.09026	0.08999	0.09011	0.09007	0.08993	0.08965	0.08945	0.08919	0.08888	0.08858	0.08901	0.08868	0.0882	0.08823	0.08808	0.08779	0.0877	0.08757	0.08745	0.08719	0.08716	0.08697	0.08669	0.08635	0.08627	0.08575	0.08555	0.08565	0.08547	0.08502	0.08518	0.08476	0.08438	0.0843	0.08424	0.08444	0.08364	0.08322	0.08337	0.08275
	897.23	0.08687	0.08681	0.08628	0.08668	0.08591	0.0862	0.08606	0.08589	0.0855	0.08525	0.08531	0.08533	0.08519	0.08486	0.08473	0.08446	0.0841	0.08382	0.08425	0.0839	0.08343	0.08354	0.08333	0.08302	0.08294	0.08282	0.08271	0.08242	0.08239	0.08221	0.0819	0.08161	0.08151	0.08103	0.08081	0.08092	0.08072	0.08032	0.08042	0.07996	0.07959	0.07964	0.07952	0.07973	0.0789	0.07847	0.07862	0.07795
	897.712	0.08255	0.08247	0.08192	0.08234	0.08162	0.0819	0.08172	0.08159	0.08119	0.08098	0.08095	0.08102	0.08089	0.08051	0.08045	0.08017	0.07977	0.07952	0.07993	0.07958	0.07913	0.07929	0.07902	0.07869	0.07865	0.07851	0.07842	0.07809	0.07806	0.07791	0.07756	0.0773	0.07722	0.07677	0.07654	0.07663	0.07642	0.07606	0.07611	0.07561	0.07525	0.0754	0.07522	0.07546	0.07461	0.07417	0.07433	0.07361
	898.195	0.07843	0.07832	0.07777	0.07818	0.07753	0.07779	0.07759	0.07747	0.07709	0.07691	0.07678	0.0769	0.07678	0.07636	0.07635	0.07607	0.07564	0.0754	0.07577	0.07546	0.07505	0.07521	0.07489	0.07455	0.07458	0.0744	0.07433	0.07395	0.07392	0.07381	0.0734	0.07318	0.07312	0.07272	0.07247	0.0725	0.07232	0.07199	0.07198	0.07145	0.07112	0.07133	0.07109	0.07138	0.07051	0.07006	0.07022	0.06949
	898.676	0.0742	0.07405	0.07352	0.0739	0.07331	0.07355	0.07336	0.07323	0.07287	0.07273	0.0725	0.07264	0.07252	0.0721	0.07213	0.07184	0.0714	0.07116	0.07149	0.07124	0.07085	0.07098	0.07063	0.07028	0.07042	0.07018	0.07012	0.06969	0.06965	0.06957	0.06913	0.06894	0.06891	0.06855	0.06829	0.06825	0.06811	0.0678	0.06774	0.06717	0.0669	0.06712	0.06682	0.06718	0.06628	0.06583	0.06598	0.06527
	899.158	0.06963	0.06942	0.06896	0.06926	0.06875	0.06896	0.06879	0.06864	0.0683	0.0682	0.06789	0.06803	0.06791	0.06749	0.06754	0.06725	0.06681	0.06658	0.06685	0.06667	0.06632	0.06639	0.06602	0.06566	0.06592	0.06561	0.06555	0.0651	0.06502	0.06498	0.06451	0.06438	0.06435	0.06403	0.06377	0.06365	0.06356	0.06325	0.06314	0.06257	0.06236	0.06254	0.06221	0.06262	0.06171	0.06125	0.06139	0.06073
	899.64	0.06472	0.06446	0.06407	0.06429	0.06384	0.06403	0.06389	0.0637	0.0634	0.06332	0.06295	0.06308	0.06295	0.06255	0.0626	0.06232	0.0619	0.06166	0.06187	0.06178	0.06145	0.06143	0.06107	0.06073	0.0611	0.06071	0.06063	0.06017	0.06005	0.06003	0.05956	0.0595	0.05945	0.05916	0.05891	0.0587	0.05866	0.05835	0.0582	0.05764	0.05749	0.05762	0.05726	0.0577	0.05679	0.05634	0.05644	0.05587
	900.122	0.0597	0.05939	0.05909	0.05922	0.05881	0.05899	0.05889	0.05866	0.05838	0.05832	0.05791	0.058	0.05789	0.05751	0.05754	0.05727	0.05687	0.05665	0.0568	0.05678	0.05646	0.05635	0.05601	0.05569	0.05616	0.05569	0.0556	0.05515	0.05497	0.05494	0.05451	0.05451	0.05442	0.05416	0.05392	0.05364	0.05365	0.05333	0.05315	0.05262	0.05251	0.0526	0.05219	0.05266	0.05177	0.05133	0.05137	0.05091
	900.605	0.05487	0.05454	0.05431	0.05437	0.05399	0.05414	0.05409	0.05382	0.05356	0.0535	0.0531	0.05313	0.05303	0.05269	0.05269	0.05242	0.05205	0.05186	0.05193	0.05197	0.05166	0.05147	0.05116	0.05086	0.0514	0.05088	0.05076	0.05034	0.0501	0.05005	0.04966	0.04972	0.04959	0.04934	0.04912	0.04877	0.04882	0.04849	0.04829	0.04781	0.04772	0.04779	0.04733	0.04779	0.04696	0.04653	0.0465	0.04614
	901.087	0.05047	0.05011	0.04993	0.04993	0.04957	0.04972	0.0497	0.04939	0.04914	0.04909	0.04871	0.04866	0.04858	0.04828	0.04826	0.04797	0.04764	0.04749	0.0475	0.04757	0.04724	0.047	0.04674	0.04646	0.04703	0.04647	0.04634	0.04595	0.04566	0.04556	0.04522	0.04532	0.04516	0.04492	0.04472	0.0443	0.0444	0.04407	0.04384	0.04341	0.04331	0.0434	0.04288	0.0433	0.04255	0.04213	0.04205	0.04176
	901.569	0.04647	0.04609	0.04593	0.04591	0.04556	0.0457	0.04569	0.04536	0.04513	0.04508	0.04472	0.04459	0.04454	0.04427	0.04424	0.04392	0.04363	0.04353	0.04349	0.04356	0.0432	0.04293	0.04273	0.04246	0.04303	0.04245	0.04233	0.04197	0.04163	0.04147	0.04119	0.04131	0.04112	0.04088	0.04071	0.04022	0.04037	0.04004	0.03979	0.03942	0.03929	0.0394	0.03883	0.03919	0.03854	0.03813	0.038	0.03777
	902.051	0.04266	0.04227	0.0421	0.04207	0.04173	0.04188	0.04185	0.04153	0.0413	0.04126	0.04093	0.04072	0.04069	0.04045	0.04042	0.04006	0.0398	0.03975	0.03968	0.03971	0.03934	0.03907	0.03892	0.03865	0.03918	0.03862	0.03851	0.03817	0.03781	0.03758	0.03735	0.03746	0.03726	0.03703	0.03686	0.03632	0.03653	0.0362	0.03594	0.0356	0.03544	0.03558	0.03498	0.03525	0.03471	0.03432	0.03416	0.03395
	902.533	0.03875	0.03834	0.03814	0.03813	0.0378	0.03794	0.03788	0.03758	0.03735	0.03733	0.03702	0.03674	0.03671	0.0365	0.03649	0.03608	0.03586	0.03586	0.03578	0.03574	0.03535	0.0351	0.035	0.03474	0.03521	0.03467	0.03458	0.03425	0.03389	0.0336	0.0334	0.03347	0.03328	0.03306	0.03289	0.03231	0.03257	0.03226	0.03198	0.03167	0.03147	0.03161	0.03103	0.0312	0.03075	0.03039	0.03022	0.03
	903.015	0.0345	0.03409	0.03385	0.03387	0.03357	0.03369	0.03358	0.03332	0.03307	0.03309	0.03279	0.03247	0.03243	0.03222	0.03223	0.0318	0.03161	0.03163	0.03157	0.03145	0.03104	0.03082	0.03075	0.03052	0.0309	0.03041	0.03033	0.03	0.02967	0.02933	0.02915	0.02916	0.029	0.02879	0.02858	0.028	0.02829	0.02803	0.02773	0.02741	0.02719	0.02731	0.02678	0.02684	0.02647	0.02613	0.02597	0.02573
	903.497	0.02994	0.02952	0.02925	0.02931	0.02904	0.02912	0.02897	0.02875	0.02847	0.02855	0.02824	0.02791	0.02784	0.02763	0.02764	0.02722	0.02706	0.02708	0.02705	0.02685	0.02644	0.02625	0.02619	0.026	0.02628	0.02584	0.02576	0.02543	0.02515	0.02476	0.02461	0.02455	0.0244	0.02422	0.02396	0.02339	0.02371	0.02349	0.0232	0.02282	0.0226	0.02267	0.02223	0.02219	0.02186	0.02155	0.02141	0.02114
	903.98	0.02525	0.02486	0.02455	0.02464	0.02441	0.02446	0.02427	0.02407	0.02377	0.0239	0.02359	0.02327	0.02315	0.02293	0.02294	0.02255	0.02241	0.02241	0.02243	0.02216	0.02175	0.02158	0.0215	0.02137	0.02156	0.02119	0.02108	0.02074	0.02053	0.0201	0.01996	0.01983	0.01971	0.01955	0.01923	0.0187	0.01902	0.01886	0.01857	0.01811	0.0179	0.01791	0.0176	0.01746	0.01715	0.01685	0.01674	0.01644
	904.462	0.02072	0.02039	0.02003	0.02015	0.01997	0.01998	0.01976	0.01956	0.01924	0.01944	0.01912	0.01881	0.01866	0.01842	0.01839	0.01807	0.01794	0.01791	0.01798	0.01766	0.01726	0.01709	0.01699	0.01693	0.01703	0.01671	0.01656	0.01623	0.01609	0.01562	0.01549	0.0153	0.0152	0.01507	0.01467	0.01421	0.0145	0.0144	0.01413	0.01357	0.01338	0.01332	0.01314	0.01293	0.01262	0.01233	0.01224	0.0119
	904.944	0.01655	0.01629	0.0159	0.01604	0.01588	0.01587	0.01565	0.01542	0.01509	0.01534	0.01502	0.01474	0.01455	0.0143	0.0142	0.01397	0.01385	0.01377	0.01389	0.01355	0.01316	0.01297	0.01286	0.01284	0.01287	0.01262	0.0124	0.01208	0.01202	0.0115	0.01137	0.01116	0.01105	0.01096	0.0105	0.01011	0.01034	0.0103	0.01005	0.00941	0.00923	0.00912	0.00905	0.00878	0.00847	0.00817	0.00809	0.00773
	905.426	0.01274	0.01256	0.01214	0.01229	0.01215	0.01213	0.01191	0.01164	0.01131	0.0116	0.01128	0.01102	0.01083	0.01056	0.01039	0.01024	0.01011	0.00998	0.01015	0.0098	0.00944	0.00921	0.0091	0.0091	0.00908	0.00889	0.00861	0.00831	0.00829	0.00774	0.00762	0.00738	0.00727	0.00721	0.00671	0.0064	0.00655	0.00654	0.00632	0.00561	0.00544	0.00531	0.00531	0.00502	0.00471	0.0044	0.00429	0.00391
	905.908	0.00911	0.00901	0.00857	0.0087	0.00855	0.00856	0.00837	0.00804	0.00772	0.00801	0.00771	0.00747	0.00728	0.00702	0.00675	0.00667	0.00654	0.00637	0.00657	0.00623	0.0059	0.00563	0.00553	0.00553	0.00547	0.00533	0.00498	0.00472	0.00473	0.00415	0.00403	0.00379	0.00366	0.00362	0.00312	0.00286	0.00292	0.00293	0.00275	0.002	0.00182	0.00169	0.00173	0.00144	0.00113	0.00080699	0.00066716	0.00027616
	906.39	0.00539	0.00535	0.0049	0.00502	0.00484	0.00488	0.00473	0.00435	0.00405	0.00431	0.00405	0.00382	0.00364	0.0034	0.00305	0.00301	0.00287	0.00265	0.00289	0.00256	0.00226	0.00194	0.00189	0.00184	0.00178	0.00168	0.00126	0.00104	0.00105	0.00045908	0.00034609	0.0001182	-4.297e-05	-6.927e-05	-0.00053875	-0.00075403	-0.00081582	-0.0007793	-0.00093565	-0.00168	-0.00189	-0.00199	-0.00194	-0.00223	-0.00252	-0.00286	-0.00305	-0.00344
	906.873	0.00141	0.00142	0.00095926	0.00106	0.00082738	0.00092774	0.0008067	0.0003876	0.00011194	0.00032821	9.391e-05	-0.00011648	-0.00028807	-0.00049037	-0.00092054	-0.00093744	-0.00109	-0.00134	-0.00107	-0.0014	-0.00166	-0.00203	-0.00201	-0.00214	-0.00219	-0.00226	-0.00274	-0.0029	-0.00292	-0.0035	-0.0036	-0.00382	-0.00402	-0.00405	-0.00444	-0.00464	-0.00483	-0.00477	-0.00492	-0.00562	-0.00586	-0.00592	-0.00588	-0.00617	-0.00643	-0.00678	-0.00704	-0.0074
	907.354	-0.00283	-0.00281	-0.00325	-0.00318	-0.00347	-0.00331	-0.00339	-0.00384	-0.00408	-0.00393	-0.00414	-0.00433	-0.0045	-0.00466	-0.00515	-0.00516	-0.00534	-0.00561	-0.00531	-0.00565	-0.00586	-0.00626	-0.00619	-0.00639	-0.00641	-0.00647	-0.007	-0.00711	-0.00717	-0.00772	-0.00781	-0.00803	-0.00826	-0.00831	-0.0086	-0.00881	-0.00912	-0.00904	-0.00918	-0.00982	-0.01008	-0.0101	-0.01009	-0.01038	-0.01062	-0.01098	-0.01129	-0.01161
	907.836	-0.00713	-0.00713	-0.00754	-0.00751	-0.00785	-0.00763	-0.00768	-0.00814	-0.00835	-0.00827	-0.00847	-0.00863	-0.00882	-0.00892	-0.00945	-0.00947	-0.00968	-0.00996	-0.00963	-0.01001	-0.01017	-0.01059	-0.01046	-0.01073	-0.01072	-0.01078	-0.01133	-0.01141	-0.01152	-0.01201	-0.01209	-0.01231	-0.01259	-0.01267	-0.01283	-0.01306	-0.01351	-0.01338	-0.01354	-0.0141	-0.01437	-0.01437	-0.01438	-0.01468	-0.0149	-0.01528	-0.01561	-0.0159
	908.318	-0.01125	-0.01128	-0.01167	-0.01167	-0.01204	-0.01179	-0.01182	-0.01227	-0.01244	-0.01244	-0.01264	-0.01277	-0.01299	-0.01304	-0.01359	-0.01362	-0.01387	-0.01413	-0.01379	-0.0142	-0.01431	-0.01474	-0.0146	-0.0149	-0.01486	-0.01493	-0.01549	-0.01555	-0.01571	-0.01614	-0.0162	-0.01644	-0.01674	-0.01686	-0.0169	-0.01718	-0.01773	-0.01755	-0.01773	-0.01821	-0.01848	-0.01849	-0.01852	-0.01882	-0.01903	-0.01942	-0.01978	-0.02001
	908.8	-0.01502	-0.0151	-0.01545	-0.01548	-0.01588	-0.01561	-0.01562	-0.01607	-0.0162	-0.01626	-0.01648	-0.01657	-0.01684	-0.01685	-0.01739	-0.01743	-0.01772	-0.01795	-0.01761	-0.01806	-0.01813	-0.01855	-0.01843	-0.01873	-0.01867	-0.01875	-0.01931	-0.01936	-0.01957	-0.01992	-0.01998	-0.02024	-0.02055	-0.02071	-0.02065	-0.02097	-0.02161	-0.02137	-0.02157	-0.02198	-0.02225	-0.02228	-0.02232	-0.02264	-0.02284	-0.02326	-0.0236	-0.02379
	909.283	-0.01845	-0.01858	-0.01891	-0.01897	-0.01936	-0.0191	-0.01909	-0.01955	-0.01963	-0.01974	-0.01998	-0.02004	-0.02035	-0.02034	-0.02087	-0.02091	-0.02123	-0.02142	-0.02111	-0.02159	-0.02162	-0.02202	-0.02195	-0.02221	-0.02215	-0.02225	-0.02278	-0.02284	-0.02309	-0.02337	-0.02345	-0.02373	-0.02404	-0.02423	-0.02409	-0.02447	-0.02515	-0.02485	-0.02507	-0.02543	-0.0257	-0.02575	-0.02581	-0.02613	-0.02634	-0.02678	-0.0271	-0.02725
	909.765	-0.02172	-0.0219	-0.02221	-0.02229	-0.02266	-0.02244	-0.02242	-0.02287	-0.02291	-0.02306	-0.02332	-0.02337	-0.02371	-0.02369	-0.0242	-0.02424	-0.02458	-0.02472	-0.02445	-0.02495	-0.02496	-0.02533	-0.02532	-0.02553	-0.02549	-0.02561	-0.02608	-0.02617	-0.02647	-0.02667	-0.02678	-0.02708	-0.02737	-0.02757	-0.0274	-0.02782	-0.0285	-0.02817	-0.0284	-0.02873	-0.029	-0.02908	-0.02915	-0.02948	-0.02969	-0.03015	-0.03044	-0.03058
	910.247	-0.02507	-0.0253	-0.0256	-0.0257	-0.02603	-0.02587	-0.02583	-0.02628	-0.0263	-0.02648	-0.02674	-0.02679	-0.02715	-0.02713	-0.02762	-0.02765	-0.028	-0.0281	-0.02788	-0.02838	-0.02838	-0.02871	-0.02879	-0.02893	-0.02891	-0.02905	-0.02947	-0.0296	-0.02993	-0.03006	-0.03021	-0.03053	-0.03079	-0.03099	-0.03082	-0.03128	-0.03191	-0.03159	-0.0318	-0.03212	-0.0324	-0.03251	-0.03258	-0.03291	-0.03313	-0.0336	-0.03386	-0.034
	910.729	-0.02868	-0.02895	-0.02924	-0.02937	-0.02964	-0.02955	-0.0295	-0.02995	-0.02995	-0.03015	-0.03039	-0.03048	-0.03083	-0.03082	-0.0313	-0.0313	-0.03167	-0.03172	-0.03157	-0.03205	-0.03205	-0.03234	-0.0325	-0.03258	-0.03258	-0.03276	-0.03312	-0.03328	-0.03364	-0.0337	-0.03391	-0.03424	-0.03446	-0.03464	-0.03452	-0.03499	-0.03554	-0.03525	-0.03543	-0.03574	-0.03607	-0.03617	-0.03627	-0.03658	-0.03682	-0.03729	-0.03751	-0.03769
	911.211	-0.03255	-0.03286	-0.03313	-0.03328	-0.0335	-0.03349	-0.03343	-0.03386	-0.03387	-0.03409	-0.03428	-0.03441	-0.03474	-0.03474	-0.03521	-0.0352	-0.03558	-0.03559	-0.03551	-0.03595	-0.03597	-0.03622	-0.03644	-0.03647	-0.0365	-0.03671	-0.03701	-0.03722	-0.03759	-0.03759	-0.03785	-0.0382	-0.03838	-0.03854	-0.03848	-0.03894	-0.03938	-0.03917	-0.03931	-0.03962	-0.03999	-0.04008	-0.04021	-0.04049	-0.04075	-0.0412	-0.0414	-0.04163
	911.693	-0.03651	-0.03685	-0.03709	-0.03727	-0.03744	-0.03752	-0.03745	-0.03784	-0.03788	-0.03811	-0.03825	-0.03843	-0.03871	-0.03874	-0.03921	-0.03917	-0.03957	-0.03954	-0.03952	-0.03991	-0.03997	-0.04018	-0.04044	-0.04045	-0.0405	-0.04074	-0.04101	-0.04124	-0.04161	-0.04157	-0.04188	-0.04223	-0.04239	-0.04251	-0.04253	-0.04296	-0.0433	-0.04317	-0.04326	-0.04357	-0.04401	-0.04406	-0.04422	-0.04448	-0.04477	-0.04517	-0.04536	-0.04564
	912.176	-0.04034	-0.04071	-0.04091	-0.04112	-0.04124	-0.04139	-0.04132	-0.04167	-0.04175	-0.04198	-0.04206	-0.04229	-0.04254	-0.04259	-0.04306	-0.04299	-0.04343	-0.04336	-0.04339	-0.04372	-0.04383	-0.04402	-0.04429	-0.0443	-0.04435	-0.04463	-0.04487	-0.04511	-0.04547	-0.0454	-0.04575	-0.04612	-0.04626	-0.04635	-0.04644	-0.04683	-0.04708	-0.04703	-0.04707	-0.04738	-0.04789	-0.04789	-0.0481	-0.04832	-0.04865	-0.04898	-0.04917	-0.04951
	912.658	-0.04388	-0.04429	-0.04443	-0.04467	-0.04475	-0.04497	-0.0449	-0.0452	-0.04533	-0.04555	-0.04559	-0.04584	-0.04607	-0.04615	-0.0466	-0.04651	-0.047	-0.0469	-0.04696	-0.04723	-0.0474	-0.04757	-0.04784	-0.04785	-0.04792	-0.04822	-0.04845	-0.04869	-0.04903	-0.04894	-0.04932	-0.04969	-0.04984	-0.04989	-0.05006	-0.05039	-0.05058	-0.0506	-0.0506	-0.05092	-0.05149	-0.05142	-0.05169	-0.05187	-0.05223	-0.0525	-0.0527	-0.05308
	913.14	-0.04715	-0.04758	-0.04766	-0.04794	-0.04799	-0.04825	-0.04819	-0.04845	-0.04862	-0.04883	-0.04884	-0.04909	-0.04932	-0.04943	-0.04985	-0.04975	-0.05029	-0.05016	-0.05023	-0.05046	-0.05068	-0.05086	-0.05109	-0.05113	-0.05121	-0.05151	-0.05175	-0.05197	-0.05229	-0.0522	-0.05261	-0.05297	-0.05314	-0.05316	-0.0534	-0.05365	-0.05382	-0.0539	-0.05385	-0.05418	-0.05481	-0.05468	-0.05501	-0.05513	-0.05554	-0.05575	-0.05595	-0.05636
	913.622	-0.05031	-0.05075	-0.05077	-0.05107	-0.05111	-0.0514	-0.05135	-0.05157	-0.05179	-0.05198	-0.05198	-0.05221	-0.05246	-0.05259	-0.05297	-0.05287	-0.05345	-0.0533	-0.05338	-0.05359	-0.05384	-0.05403	-0.05422	-0.05429	-0.05439	-0.05468	-0.05492	-0.05512	-0.05541	-0.05534	-0.05578	-0.0561	-0.05632	-0.05632	-0.0566	-0.05679	-0.05696	-0.05707	-0.05698	-0.05733	-0.058	-0.05782	-0.0582	-0.05828	-0.05873	-0.05888	-0.05909	-0.05952
	914.104	-0.05357	-0.05401	-0.05399	-0.0543	-0.05434	-0.05464	-0.0546	-0.0548	-0.05504	-0.05523	-0.05522	-0.05542	-0.05569	-0.05585	-0.05618	-0.0561	-0.0567	-0.05654	-0.05663	-0.05682	-0.05709	-0.0573	-0.05745	-0.05754	-0.05767	-0.05793	-0.05817	-0.05835	-0.05862	-0.05859	-0.05904	-0.05932	-0.0596	-0.05957	-0.0599	-0.06001	-0.06022	-0.06034	-0.06022	-0.0606	-0.06128	-0.06107	-0.06149	-0.06151	-0.06201	-0.06212	-0.06234	-0.06276
	914.586	-0.05707	-0.0575	-0.05747	-0.05776	-0.05781	-0.0581	-0.05808	-0.05827	-0.05854	-0.05871	-0.05872	-0.05887	-0.05917	-0.05935	-0.05962	-0.05958	-0.06018	-0.06002	-0.06012	-0.0603	-0.06057	-0.0608	-0.06091	-0.06104	-0.0612	-0.06141	-0.06165	-0.06183	-0.06205	-0.06208	-0.06255	-0.06276	-0.06311	-0.06307	-0.06342	-0.06348	-0.06373	-0.06385	-0.06372	-0.06411	-0.06478	-0.06456	-0.06502	-0.06499	-0.06552	-0.0656	-0.06582	-0.06623
	915.068	-0.0608	-0.06121	-0.06119	-0.06144	-0.06152	-0.06179	-0.06178	-0.06198	-0.06226	-0.06242	-0.06244	-0.06256	-0.06287	-0.06308	-0.0633	-0.0633	-0.06387	-0.06373	-0.06384	-0.06402	-0.06427	-0.06452	-0.0646	-0.06477	-0.06495	-0.06512	-0.06535	-0.06552	-0.06572	-0.0658	-0.06628	-0.06642	-0.06684	-0.0668	-0.06716	-0.06717	-0.06747	-0.06759	-0.06744	-0.06787	-0.06849	-0.06828	-0.06876	-0.06868	-0.06926	-0.06933	-0.06953	-0.06993
	915.551	-0.06459	-0.06498	-0.06499	-0.0652	-0.06529	-0.06554	-0.06555	-0.06577	-0.06606	-0.06621	-0.06624	-0.06633	-0.06664	-0.06687	-0.06705	-0.06711	-0.06761	-0.0675	-0.06763	-0.0678	-0.06804	-0.06829	-0.06836	-0.06857	-0.06875	-0.06889	-0.0691	-0.06929	-0.06945	-0.06959	-0.07008	-0.07015	-0.07063	-0.07059	-0.07096	-0.07094	-0.07128	-0.07139	-0.07125	-0.07169	-0.07227	-0.07208	-0.07257	-0.07245	-0.07306	-0.07313	-0.07331	-0.07368
	916.032	-0.06825	-0.0686	-0.06865	-0.06882	-0.06892	-0.06915	-0.06918	-0.06943	-0.06971	-0.06986	-0.06988	-0.06997	-0.07025	-0.07051	-0.07067	-0.07078	-0.07121	-0.07114	-0.07129	-0.07143	-0.07165	-0.07191	-0.07197	-0.07222	-0.0724	-0.07252	-0.07271	-0.07293	-0.07304	-0.07325	-0.07373	-0.07376	-0.07426	-0.07424	-0.07461	-0.07457	-0.07493	-0.07504	-0.07491	-0.07537	-0.07589	-0.07573	-0.07623	-0.07608	-0.07671	-0.07679	-0.07693	-0.07729
	916.514	-0.07163	-0.07192	-0.07203	-0.07217	-0.07227	-0.07248	-0.07252	-0.0728	-0.07309	-0.07323	-0.07324	-0.07334	-0.07357	-0.07387	-0.07402	-0.07417	-0.07451	-0.0745	-0.07466	-0.07478	-0.07499	-0.07523	-0.07531	-0.07558	-0.07576	-0.07586	-0.07603	-0.07628	-0.07636	-0.07661	-0.0771	-0.07709	-0.07759	-0.0776	-0.07795	-0.07793	-0.07829	-0.0784	-0.0783	-0.07876	-0.07922	-0.07909	-0.07961	-0.07943	-0.08007	-0.08018	-0.08028	-0.08062
	916.996	-0.07473	-0.07497	-0.07514	-0.07525	-0.07534	-0.07553	-0.0756	-0.0759	-0.07619	-0.07632	-0.07631	-0.07645	-0.07661	-0.07694	-0.0771	-0.07728	-0.07755	-0.07759	-0.07774	-0.07785	-0.07806	-0.07827	-0.07837	-0.07867	-0.07883	-0.07892	-0.0791	-0.07937	-0.07942	-0.0797	-0.08018	-0.08018	-0.08063	-0.08069	-0.08102	-0.08101	-0.08137	-0.08149	-0.08142	-0.08186	-0.08229	-0.08218	-0.08271	-0.08252	-0.08315	-0.08329	-0.08335	-0.08368
	917.478	-0.07772	-0.07791	-0.07813	-0.07822	-0.07829	-0.07848	-0.07856	-0.07888	-0.07917	-0.07929	-0.07926	-0.07944	-0.07953	-0.0799	-0.08006	-0.08027	-0.08048	-0.08057	-0.08069	-0.0808	-0.08102	-0.08119	-0.08132	-0.08163	-0.08179	-0.08186	-0.08206	-0.08233	-0.08236	-0.08266	-0.08314	-0.08315	-0.08355	-0.08364	-0.08395	-0.08397	-0.08433	-0.08445	-0.08443	-0.08483	-0.08523	-0.08515	-0.08568	-0.08549	-0.08611	-0.08627	-0.08632	-0.08662
	917.961	-0.0808	-0.08093	-0.08119	-0.08127	-0.08133	-0.08151	-0.08161	-0.08193	-0.08222	-0.08233	-0.08229	-0.08251	-0.08254	-0.08294	-0.08311	-0.08334	-0.08351	-0.08364	-0.08371	-0.08384	-0.08407	-0.08419	-0.08436	-0.08466	-0.08482	-0.08487	-0.08511	-0.08538	-0.0854	-0.0857	-0.08618	-0.08623	-0.08654	-0.08666	-0.08696	-0.08701	-0.08736	-0.08748	-0.08753	-0.08787	-0.08826	-0.0882	-0.08873	-0.08855	-0.08915	-0.08932	-0.08937	-0.08963
	918.443	-0.08409	-0.08419	-0.08448	-0.08454	-0.08459	-0.08477	-0.08489	-0.0852	-0.0855	-0.0856	-0.08554	-0.0858	-0.08578	-0.08619	-0.08639	-0.08662	-0.08676	-0.08694	-0.08695	-0.08711	-0.08735	-0.08743	-0.08763	-0.08791	-0.08807	-0.08811	-0.0884	-0.08865	-0.08867	-0.08895	-0.08943	-0.08952	-0.08976	-0.08989	-0.09018	-0.09026	-0.09061	-0.09073	-0.09084	-0.09111	-0.0915	-0.09146	-0.09197	-0.09183	-0.0924	-0.09259	-0.09264	-0.09287
	918.925	-0.0876	-0.08768	-0.08797	-0.08802	-0.08808	-0.08824	-0.08838	-0.08867	-0.08899	-0.08907	-0.08901	-0.08929	-0.08925	-0.08965	-0.08988	-0.09011	-0.09024	-0.09044	-0.09039	-0.09061	-0.09085	-0.09089	-0.09112	-0.09138	-0.09154	-0.09156	-0.09191	-0.09214	-0.09216	-0.09241	-0.09289	-0.09303	-0.09319	-0.09333	-0.09363	-0.09373	-0.09406	-0.09419	-0.09436	-0.09456	-0.09495	-0.09494	-0.0954	-0.09532	-0.09586	-0.09606	-0.09614	-0.09633
	919.407	-0.09116	-0.09124	-0.09153	-0.09156	-0.09163	-0.09179	-0.09193	-0.0922	-0.09254	-0.09261	-0.09254	-0.09285	-0.09279	-0.09317	-0.09344	-0.09367	-0.09379	-0.094	-0.0939	-0.09418	-0.09442	-0.09444	-0.09468	-0.09491	-0.09507	-0.09509	-0.0955	-0.0957	-0.09572	-0.09595	-0.09642	-0.0966	-0.09671	-0.09683	-0.09715	-0.09726	-0.09759	-0.09772	-0.09794	-0.09807	-0.09847	-0.09849	-0.09889	-0.09887	-0.09939	-0.0996	-0.0997	-0.09986
	919.889	-0.09459	-0.09469	-0.09495	-0.09497	-0.09507	-0.09522	-0.09535	-0.09559	-0.09596	-0.09602	-0.09595	-0.09628	-0.09622	-0.09656	-0.09688	-0.09709	-0.09721	-0.09742	-0.09729	-0.09762	-0.09785	-0.09787	-0.09812	-0.09833	-0.09848	-0.0985	-0.09895	-0.09913	-0.09915	-0.09937	-0.09982	-0.10003	-0.10012	-0.10021	-0.10055	-0.10067	-0.10099	-0.10112	-0.10139	-0.10147	-0.10187	-0.10191	-0.10223	-0.1023	-0.1028	-0.10302	-0.10314	-0.10327
	920.371	-0.09774	-0.09788	-0.0981	-0.0981	-0.09825	-0.0984	-0.0985	-0.09873	-0.09911	-0.09917	-0.0991	-0.09945	-0.0994	-0.09968	-0.10005	-0.10024	-0.10036	-0.10057	-0.10043	-0.10079	-0.10102	-0.10105	-0.10131	-0.10149	-0.10162	-0.10165	-0.10214	-0.1023	-0.10231	-0.10254	-0.10297	-0.1032	-0.10328	-0.10333	-0.10371	-0.10382	-0.10413	-0.10425	-0.10456	-0.10462	-0.10501	-0.10507	-0.10531	-0.10547	-0.10594	-0.10619	-0.10631	-0.10643
	920.854	-0.10063	-0.10082	-0.10098	-0.10098	-0.10117	-0.10132	-0.1014	-0.10162	-0.102	-0.10206	-0.10199	-0.10236	-0.10233	-0.10255	-0.10296	-0.10313	-0.10326	-0.10346	-0.10331	-0.10371	-0.10393	-0.10399	-0.10424	-0.1044	-0.10451	-0.10456	-0.10506	-0.1052	-0.10521	-0.10546	-0.10586	-0.10609	-0.1062	-0.1062	-0.10662	-0.10672	-0.10702	-0.10714	-0.10747	-0.10752	-0.1079	-0.10798	-0.10815	-0.10839	-0.10883	-0.10911	-0.10922	-0.10934
	921.336	-0.10338	-0.10364	-0.10372	-0.10374	-0.10396	-0.10414	-0.10417	-0.10439	-0.10477	-0.10483	-0.10477	-0.10515	-0.10513	-0.10531	-0.10573	-0.1059	-0.10602	-0.10623	-0.10608	-0.10649	-0.1067	-0.10681	-0.10704	-0.10718	-0.10729	-0.10735	-0.10784	-0.10797	-0.10798	-0.10826	-0.10864	-0.10886	-0.109	-0.10895	-0.10942	-0.1095	-0.10978	-0.1099	-0.11024	-0.11031	-0.11067	-0.11076	-0.11087	-0.11118	-0.11159	-0.1119	-0.112	-0.11215
	921.818	-0.1062	-0.10651	-0.10652	-0.10658	-0.10682	-0.10701	-0.10702	-0.10724	-0.10759	-0.10767	-0.10761	-0.108	-0.108	-0.10814	-0.10855	-0.10872	-0.10884	-0.10906	-0.10892	-0.10933	-0.10953	-0.1097	-0.1099	-0.11003	-0.11013	-0.11021	-0.11068	-0.1108	-0.11082	-0.11113	-0.1115	-0.11169	-0.11185	-0.11178	-0.11228	-0.11235	-0.11261	-0.11272	-0.11307	-0.11316	-0.1135	-0.1136	-0.11367	-0.11404	-0.11441	-0.11475	-0.11483	-0.11502
	922.3	-0.10922	-0.10957	-0.10952	-0.10961	-0.10987	-0.11008	-0.11005	-0.11029	-0.1106	-0.1107	-0.11064	-0.11103	-0.11106	-0.11118	-0.11154	-0.11173	-0.11186	-0.11208	-0.11194	-0.11235	-0.11254	-0.11277	-0.11294	-0.11306	-0.11316	-0.11325	-0.11369	-0.1138	-0.11385	-0.11419	-0.11454	-0.1147	-0.11489	-0.11481	-0.11532	-0.11538	-0.11562	-0.11573	-0.11608	-0.11621	-0.11652	-0.11662	-0.11667	-0.11708	-0.1174	-0.11776	-0.11784	-0.11808
	922.782	-0.11243	-0.1128	-0.1127	-0.11285	-0.11309	-0.11333	-0.11328	-0.11353	-0.1138	-0.11392	-0.11386	-0.11425	-0.11429	-0.11442	-0.11471	-0.11491	-0.11505	-0.11529	-0.11515	-0.11555	-0.11573	-0.11601	-0.11614	-0.11626	-0.11637	-0.11647	-0.11688	-0.11699	-0.11706	-0.11742	-0.11777	-0.11789	-0.11811	-0.11804	-0.11853	-0.1186	-0.11882	-0.11893	-0.11927	-0.11943	-0.11971	-0.11982	-0.11987	-0.12029	-0.12057	-0.12095	-0.12103	-0.12132
	923.264	-0.1157	-0.11608	-0.11595	-0.11614	-0.11637	-0.11662	-0.11656	-0.11683	-0.11704	-0.11719	-0.11714	-0.11752	-0.11756	-0.11772	-0.11794	-0.11815	-0.11831	-0.11856	-0.11842	-0.1188	-0.11897	-0.11929	-0.11939	-0.11951	-0.11962	-0.11975	-0.12011	-0.12023	-0.12034	-0.12069	-0.12105	-0.12114	-0.12136	-0.12133	-0.12179	-0.12187	-0.12207	-0.12218	-0.12252	-0.1227	-0.12296	-0.12307	-0.12314	-0.12354	-0.12379	-0.12417	-0.12426	-0.12461
	923.746	-0.11885	-0.11923	-0.11908	-0.11932	-0.11951	-0.11977	-0.11971	-0.12	-0.12017	-0.12034	-0.12029	-0.12066	-0.12071	-0.12089	-0.12106	-0.12126	-0.12145	-0.1217	-0.12157	-0.12192	-0.12209	-0.12243	-0.12251	-0.12264	-0.12274	-0.12289	-0.12323	-0.12335	-0.1235	-0.12383	-0.1242	-0.12427	-0.12448	-0.1245	-0.12491	-0.12502	-0.1252	-0.12531	-0.12564	-0.12585	-0.12608	-0.1262	-0.1263	-0.12666	-0.12689	-0.12726	-0.12738	-0.12777
	924.229	-0.12177	-0.12213	-0.12199	-0.12225	-0.12241	-0.12267	-0.12261	-0.12293	-0.12305	-0.12323	-0.12321	-0.12356	-0.1236	-0.12382	-0.12395	-0.12414	-0.12435	-0.12459	-0.12449	-0.12479	-0.12496	-0.1253	-0.12539	-0.12554	-0.12562	-0.12579	-0.12611	-0.12624	-0.12641	-0.12673	-0.12709	-0.12716	-0.12735	-0.12743	-0.12778	-0.12793	-0.12809	-0.12821	-0.12852	-0.12876	-0.12897	-0.12908	-0.12922	-0.12954	-0.12976	-0.1301	-0.13025	-0.13067
	924.711	-0.12444	-0.12478	-0.12466	-0.12493	-0.12507	-0.12531	-0.12526	-0.1256	-0.1257	-0.12588	-0.12588	-0.12622	-0.12624	-0.12651	-0.12661	-0.1268	-0.12701	-0.12724	-0.12718	-0.12743	-0.12759	-0.12793	-0.12802	-0.12821	-0.12824	-0.12845	-0.12875	-0.12889	-0.12907	-0.12938	-0.12974	-0.12983	-0.12998	-0.13012	-0.13041	-0.1306	-0.13075	-0.13086	-0.13117	-0.13143	-0.13163	-0.13173	-0.1319	-0.13219	-0.13239	-0.13271	-0.1329	-0.13332
	925.193	-0.127	-0.12732	-0.12722	-0.12748	-0.12761	-0.12783	-0.12779	-0.12815	-0.12824	-0.1284	-0.12843	-0.12876	-0.12878	-0.12907	-0.12917	-0.12934	-0.12956	-0.12977	-0.12977	-0.12995	-0.13011	-0.13043	-0.13054	-0.13078	-0.13075	-0.131	-0.13128	-0.13143	-0.13162	-0.13193	-0.13225	-0.13238	-0.13248	-0.13268	-0.13292	-0.13315	-0.13329	-0.1334	-0.1337	-0.13399	-0.13418	-0.13426	-0.13447	-0.13472	-0.13491	-0.13522	-0.13543	-0.13586
	925.675	-0.12961	-0.12991	-0.12983	-0.13008	-0.1302	-0.13039	-0.13036	-0.13073	-0.13084	-0.13096	-0.13104	-0.13135	-0.13136	-0.13167	-0.13177	-0.13194	-0.13217	-0.13235	-0.13241	-0.13253	-0.13268	-0.13297	-0.13311	-0.1334	-0.13332	-0.1336	-0.13386	-0.13402	-0.13421	-0.13453	-0.13482	-0.13499	-0.13504	-0.13528	-0.13547	-0.13575	-0.13588	-0.13599	-0.13628	-0.1366	-0.13678	-0.13684	-0.13708	-0.1373	-0.13748	-0.13779	-0.13802	-0.13844
	926.157	-0.13238	-0.13267	-0.13261	-0.13282	-0.13296	-0.13313	-0.13309	-0.13346	-0.1336	-0.13368	-0.1338	-0.13411	-0.13411	-0.13442	-0.13452	-0.13471	-0.13493	-0.13509	-0.13522	-0.13529	-0.13542	-0.13568	-0.13585	-0.13618	-0.13605	-0.13636	-0.13659	-0.13678	-0.13696	-0.13729	-0.13754	-0.13775	-0.13775	-0.13803	-0.13819	-0.1385	-0.13862	-0.13874	-0.13902	-0.13936	-0.13954	-0.13958	-0.13984	-0.14004	-0.14023	-0.14053	-0.14077	-0.14119
	926.639	-0.1353	-0.13558	-0.13554	-0.1357	-0.13587	-0.13603	-0.13597	-0.13633	-0.13651	-0.13655	-0.1367	-0.13702	-0.13701	-0.13732	-0.13742	-0.13763	-0.13785	-0.13799	-0.13817	-0.13821	-0.13832	-0.13854	-0.13875	-0.13911	-0.13895	-0.13928	-0.13947	-0.13969	-0.13986	-0.14021	-0.14041	-0.14067	-0.14062	-0.14092	-0.14106	-0.14139	-0.14152	-0.14164	-0.14191	-0.14227	-0.14244	-0.14246	-0.14274	-0.14293	-0.14313	-0.14342	-0.14367	-0.14408
	927.122	-0.13825	-0.13851	-0.13849	-0.13861	-0.1388	-0.13897	-0.13889	-0.13923	-0.13945	-0.13945	-0.13963	-0.13996	-0.13994	-0.14024	-0.14034	-0.14058	-0.14079	-0.14093	-0.14115	-0.14116	-0.14125	-0.14144	-0.14168	-0.14206	-0.14189	-0.14223	-0.14237	-0.14264	-0.14279	-0.14316	-0.14332	-0.1436	-0.14353	-0.14383	-0.14397	-0.1443	-0.14444	-0.14457	-0.14483	-0.14519	-0.14536	-0.14537	-0.14566	-0.14584	-0.14605	-0.14636	-0.1466	-0.147
	927.603	-0.14105	-0.14131	-0.1413	-0.14139	-0.14159	-0.14179	-0.14168	-0.14199	-0.14224	-0.14223	-0.14241	-0.14276	-0.14273	-0.14302	-0.14312	-0.14339	-0.14359	-0.14373	-0.14396	-0.14399	-0.14405	-0.14421	-0.14448	-0.14485	-0.1447	-0.14505	-0.14513	-0.14546	-0.14559	-0.14597	-0.14611	-0.14639	-0.14631	-0.14661	-0.14675	-0.14707	-0.14724	-0.14737	-0.14761	-0.14796	-0.14814	-0.14815	-0.14843	-0.14862	-0.14885	-0.14916	-0.14938	-0.14979
	928.085	-0.1436	-0.14384	-0.14386	-0.14393	-0.14414	-0.14436	-0.14423	-0.14452	-0.14478	-0.14476	-0.14494	-0.14532	-0.14527	-0.14555	-0.14565	-0.14594	-0.14614	-0.14628	-0.14651	-0.14656	-0.1466	-0.14674	-0.14703	-0.14739	-0.14727	-0.14761	-0.14764	-0.14803	-0.14815	-0.14852	-0.14865	-0.14893	-0.14886	-0.14915	-0.14929	-0.1496	-0.14979	-0.14992	-0.15014	-0.15048	-0.15068	-0.15069	-0.15096	-0.15114	-0.15139	-0.15171	-0.15193	-0.15232
	928.567	-0.1459	-0.14613	-0.14618	-0.14624	-0.14644	-0.14669	-0.14654	-0.14681	-0.14708	-0.14707	-0.14724	-0.14763	-0.14758	-0.14784	-0.14796	-0.14826	-0.14845	-0.1486	-0.1488	-0.14888	-0.14892	-0.14905	-0.14934	-0.14967	-0.14959	-0.14992	-0.14993	-0.15035	-0.15046	-0.15081	-0.15096	-0.15122	-0.15119	-0.15146	-0.1516	-0.1519	-0.15211	-0.15222	-0.15243	-0.15275	-0.15298	-0.153	-0.15325	-0.15343	-0.15369	-0.15403	-0.15423	-0.15461
	929.049	-0.14808	-0.1483	-0.14838	-0.14844	-0.14863	-0.1489	-0.14875	-0.149	-0.14926	-0.14926	-0.14942	-0.14982	-0.14978	-0.15001	-0.15015	-0.15046	-0.15064	-0.1508	-0.15096	-0.15108	-0.15112	-0.15126	-0.15152	-0.15183	-0.1518	-0.15211	-0.1521	-0.15255	-0.15266	-0.15298	-0.15316	-0.1534	-0.15341	-0.15365	-0.1538	-0.15409	-0.15431	-0.15441	-0.15462	-0.1549	-0.15516	-0.1552	-0.15543	-0.15561	-0.15587	-0.15622	-0.15642	-0.15677
	929.532	-0.1503	-0.1505	-0.15061	-0.15069	-0.15086	-0.15114	-0.151	-0.15125	-0.15148	-0.1515	-0.15166	-0.15206	-0.15202	-0.15222	-0.15239	-0.1527	-0.15286	-0.15303	-0.15315	-0.1533	-0.15336	-0.1535	-0.15374	-0.15404	-0.15403	-0.15433	-0.15433	-0.15477	-0.15488	-0.15518	-0.15539	-0.15561	-0.15568	-0.15589	-0.15604	-0.15632	-0.15654	-0.15662	-0.15684	-0.1571	-0.15739	-0.15745	-0.15765	-0.15783	-0.15808	-0.15844	-0.15866	-0.15896
	930.014	-0.15267	-0.15285	-0.15299	-0.15309	-0.15323	-0.15351	-0.1534	-0.15364	-0.15386	-0.15389	-0.15405	-0.15443	-0.15441	-0.15458	-0.15477	-0.1551	-0.15522	-0.15541	-0.15549	-0.15566	-0.15575	-0.1559	-0.15611	-0.1564	-0.15641	-0.15669	-0.15672	-0.15713	-0.15724	-0.15751	-0.15777	-0.15797	-0.15809	-0.15826	-0.15843	-0.15871	-0.15892	-0.15897	-0.1592	-0.15944	-0.15977	-0.15984	-0.16002	-0.1602	-0.16044	-0.1608	-0.16103	-0.16131
	930.496	-0.15519	-0.15534	-0.15552	-0.15563	-0.15575	-0.15602	-0.15594	-0.15618	-0.15638	-0.15642	-0.1566	-0.15695	-0.15695	-0.15709	-0.15728	-0.15763	-0.15772	-0.15793	-0.15798	-0.15816	-0.15828	-0.15843	-0.15862	-0.15891	-0.15892	-0.15918	-0.15925	-0.15962	-0.15974	-0.15999	-0.16028	-0.16047	-0.16063	-0.16078	-0.16095	-0.16123	-0.16143	-0.16146	-0.16171	-0.16193	-0.16229	-0.16237	-0.16254	-0.16272	-0.16293	-0.16329	-0.16355	-0.1638
	930.978	-0.15774	-0.15788	-0.15808	-0.15818	-0.1583	-0.15855	-0.15851	-0.15874	-0.15894	-0.15898	-0.15918	-0.15949	-0.15953	-0.15963	-0.15982	-0.1602	-0.16025	-0.16048	-0.16051	-0.16068	-0.16085	-0.16099	-0.16117	-0.16147	-0.16147	-0.1617	-0.16183	-0.16215	-0.16226	-0.1625	-0.16282	-0.16301	-0.16319	-0.16332	-0.16349	-0.16379	-0.16396	-0.16398	-0.16424	-0.16446	-0.16485	-0.16492	-0.16508	-0.16526	-0.16547	-0.16581	-0.16609	-0.16633
	931.46	-0.16019	-0.1603	-0.16052	-0.16061	-0.16073	-0.16096	-0.16095	-0.16117	-0.16137	-0.16141	-0.16164	-0.16191	-0.16198	-0.16205	-0.16224	-0.16264	-0.16267	-0.1629	-0.16293	-0.16309	-0.16329	-0.16343	-0.16361	-0.16391	-0.1639	-0.16411	-0.16427	-0.16457	-0.16467	-0.16491	-0.16524	-0.16544	-0.16563	-0.16574	-0.16591	-0.16622	-0.16636	-0.16637	-0.16666	-0.16688	-0.16728	-0.16735	-0.16752	-0.16769	-0.16789	-0.16822	-0.16851	-0.16876
	931.942	-0.16241	-0.16252	-0.16273	-0.1628	-0.16293	-0.16315	-0.16316	-0.16337	-0.16359	-0.16362	-0.16387	-0.16411	-0.1642	-0.16426	-0.16444	-0.16486	-0.16487	-0.16511	-0.16514	-0.16528	-0.16551	-0.16565	-0.16583	-0.16614	-0.16611	-0.16629	-0.1665	-0.16677	-0.16685	-0.1671	-0.16743	-0.16765	-0.16783	-0.16793	-0.16811	-0.16844	-0.16854	-0.16856	-0.16885	-0.16908	-0.1695	-0.16955	-0.16973	-0.16989	-0.1701	-0.17041	-0.1707	-0.17097
	932.424	-0.16441	-0.16452	-0.16473	-0.16476	-0.16491	-0.16511	-0.16514	-0.16533	-0.16557	-0.16561	-0.16587	-0.16608	-0.1662	-0.16624	-0.16642	-0.16685	-0.16686	-0.1671	-0.16714	-0.16726	-0.1675	-0.16764	-0.16784	-0.16815	-0.16811	-0.16826	-0.16849	-0.16877	-0.16883	-0.16908	-0.1694	-0.16965	-0.16981	-0.16991	-0.17009	-0.17043	-0.17049	-0.17053	-0.17082	-0.17107	-0.17149	-0.17154	-0.17172	-0.17187	-0.1721	-0.1724	-0.17267	-0.17297
	932.907	-0.16629	-0.16642	-0.16661	-0.16662	-0.16678	-0.16697	-0.167	-0.16718	-0.16744	-0.16748	-0.16774	-0.16794	-0.16808	-0.16813	-0.16829	-0.16874	-0.16874	-0.16898	-0.16903	-0.16913	-0.16936	-0.16952	-0.16973	-0.17004	-0.17	-0.17013	-0.17036	-0.17067	-0.1707	-0.17096	-0.17126	-0.17155	-0.17168	-0.17177	-0.17196	-0.1723	-0.17234	-0.17241	-0.17268	-0.17295	-0.17338	-0.17341	-0.1736	-0.17374	-0.17399	-0.17429	-0.17453	-0.17485
	933.389	-0.1682	-0.16835	-0.16852	-0.16852	-0.16868	-0.16886	-0.1689	-0.16906	-0.16933	-0.16939	-0.16963	-0.16983	-0.16999	-0.17005	-0.17021	-0.17065	-0.17066	-0.17091	-0.17095	-0.17103	-0.17125	-0.17143	-0.17165	-0.17196	-0.17192	-0.17203	-0.17226	-0.17259	-0.17261	-0.17288	-0.17315	-0.17347	-0.17358	-0.17368	-0.17387	-0.1742	-0.17422	-0.17432	-0.17457	-0.17485	-0.17529	-0.17531	-0.17551	-0.17564	-0.17591	-0.17622	-0.17642	-0.17675
	933.871	-0.17022	-0.17042	-0.17055	-0.17055	-0.1707	-0.17087	-0.17093	-0.17108	-0.17135	-0.17144	-0.17164	-0.17185	-0.17203	-0.17211	-0.17226	-0.17269	-0.17271	-0.17297	-0.17299	-0.17307	-0.17326	-0.17348	-0.1737	-0.174	-0.17397	-0.17406	-0.17428	-0.17465	-0.17466	-0.17492	-0.17518	-0.17552	-0.17562	-0.17571	-0.17591	-0.17622	-0.17623	-0.17636	-0.17659	-0.17688	-0.17733	-0.17734	-0.17754	-0.17768	-0.17795	-0.17828	-0.17845	-0.17876
	934.353	-0.17235	-0.17261	-0.1727	-0.17273	-0.17285	-0.17301	-0.17309	-0.17323	-0.17349	-0.1736	-0.17376	-0.17398	-0.17419	-0.1743	-0.17444	-0.17484	-0.17487	-0.17516	-0.17516	-0.17524	-0.1754	-0.17564	-0.17585	-0.17614	-0.17614	-0.1762	-0.17642	-0.17682	-0.17683	-0.17709	-0.17733	-0.17768	-0.17777	-0.17788	-0.17809	-0.17836	-0.17838	-0.17852	-0.17875	-0.17903	-0.17948	-0.17949	-0.17968	-0.17983	-0.18011	-0.18047	-0.1806	-0.18088
	934.835	-0.17449	-0.1748	-0.17487	-0.17492	-0.17502	-0.17515	-0.17527	-0.17541	-0.17565	-0.17579	-0.1759	-0.17614	-0.17636	-0.1765	-0.17664	-0.17699	-0.17705	-0.17736	-0.17733	-0.17742	-0.17755	-0.17782	-0.17802	-0.1783	-0.17832	-0.17837	-0.17859	-0.17901	-0.17903	-0.17926	-0.1795	-0.17985	-0.17995	-0.18006	-0.18028	-0.18051	-0.18054	-0.18069	-0.18092	-0.18119	-0.18164	-0.18166	-0.18184	-0.18201	-0.18228	-0.18268	-0.18278	-0.18302
	935.317	-0.17651	-0.17687	-0.17692	-0.177	-0.17707	-0.17718	-0.17734	-0.17747	-0.1777	-0.17785	-0.17792	-0.17818	-0.17841	-0.17858	-0.17872	-0.17901	-0.17911	-0.17942	-0.17938	-0.17949	-0.17958	-0.17988	-0.18006	-0.18033	-0.18037	-0.18042	-0.18063	-0.18108	-0.18111	-0.18131	-0.18154	-0.18189	-0.182	-0.18212	-0.18236	-0.18254	-0.1826	-0.18273	-0.18298	-0.18324	-0.18368	-0.1837	-0.18389	-0.18406	-0.18432	-0.18475	-0.18484	-0.18504
	935.8	-0.17833	-0.17871	-0.17876	-0.17885	-0.1789	-0.17899	-0.17919	-0.17933	-0.17954	-0.17968	-0.17974	-0.18	-0.18025	-0.18042	-0.18058	-0.18081	-0.18095	-0.18126	-0.18121	-0.18135	-0.18142	-0.18172	-0.1819	-0.18213	-0.18221	-0.18225	-0.18247	-0.18293	-0.18297	-0.18315	-0.18338	-0.18372	-0.18382	-0.18397	-0.18421	-0.18435	-0.18445	-0.18456	-0.18483	-0.18507	-0.18551	-0.18553	-0.18572	-0.1859	-0.18615	-0.1866	-0.18668	-0.18685
	936.281	-0.17994	-0.18033	-0.18039	-0.18049	-0.18054	-0.18061	-0.18082	-0.18098	-0.18118	-0.1813	-0.18137	-0.18162	-0.18187	-0.18205	-0.18223	-0.1824	-0.18259	-0.18288	-0.18282	-0.18301	-0.18306	-0.18335	-0.18353	-0.18373	-0.18383	-0.18387	-0.1841	-0.18457	-0.18463	-0.18477	-0.185	-0.18533	-0.18544	-0.18561	-0.18585	-0.18597	-0.1861	-0.18619	-0.18648	-0.18671	-0.18713	-0.18715	-0.18735	-0.18753	-0.18778	-0.18823	-0.18832	-0.18846
	936.763	-0.18147	-0.18184	-0.18192	-0.18202	-0.18207	-0.18213	-0.18235	-0.18253	-0.18272	-0.18282	-0.1829	-0.18314	-0.18338	-0.18357	-0.18377	-0.1839	-0.18414	-0.18438	-0.18433	-0.18457	-0.18461	-0.18489	-0.18507	-0.18522	-0.18536	-0.1854	-0.18563	-0.18611	-0.18617	-0.18629	-0.18653	-0.18685	-0.18695	-0.18715	-0.18739	-0.18749	-0.18765	-0.18771	-0.18803	-0.18824	-0.18867	-0.18867	-0.18889	-0.18906	-0.1893	-0.18974	-0.18986	-0.18999
	937.245	-0.18304	-0.18339	-0.1835	-0.18359	-0.18365	-0.18371	-0.18391	-0.18413	-0.18431	-0.18437	-0.18448	-0.1847	-0.18494	-0.18511	-0.18535	-0.18544	-0.18573	-0.18593	-0.18587	-0.18616	-0.1862	-0.18647	-0.18664	-0.18675	-0.18691	-0.18696	-0.18721	-0.18768	-0.18775	-0.18786	-0.18809	-0.1884	-0.1885	-0.18873	-0.18896	-0.18905	-0.18924	-0.18927	-0.18962	-0.18982	-0.19024	-0.19022	-0.19048	-0.19062	-0.19086	-0.19127	-0.19143	-0.19156
	937.727	-0.18476	-0.18508	-0.18521	-0.18528	-0.18536	-0.18542	-0.1856	-0.18585	-0.18603	-0.18605	-0.1862	-0.1864	-0.18662	-0.18679	-0.18705	-0.18714	-0.18745	-0.18761	-0.18755	-0.18789	-0.18793	-0.18819	-0.18834	-0.18841	-0.1886	-0.18866	-0.18892	-0.18936	-0.18945	-0.18955	-0.18978	-0.19008	-0.19017	-0.19045	-0.19066	-0.19075	-0.19096	-0.19098	-0.19134	-0.19153	-0.19195	-0.19191	-0.19219	-0.19232	-0.19256	-0.19292	-0.19313	-0.19328
	938.21	-0.18661	-0.1869	-0.18704	-0.18711	-0.18721	-0.18726	-0.18742	-0.1877	-0.18787	-0.18787	-0.18805	-0.18822	-0.18843	-0.1886	-0.18888	-0.18897	-0.18931	-0.18942	-0.18936	-0.18973	-0.18978	-0.19004	-0.19015	-0.1902	-0.19042	-0.19049	-0.19075	-0.19117	-0.19127	-0.19138	-0.19161	-0.19189	-0.19197	-0.19229	-0.19249	-0.19257	-0.19279	-0.19281	-0.19317	-0.19336	-0.19379	-0.19373	-0.19403	-0.19413	-0.19437	-0.1947	-0.19495	-0.19512
	938.692	-0.18849	-0.18875	-0.1889	-0.18896	-0.18908	-0.18912	-0.18927	-0.18957	-0.18974	-0.18972	-0.18993	-0.19008	-0.19028	-0.19045	-0.19073	-0.19085	-0.19118	-0.19127	-0.1912	-0.19159	-0.19166	-0.19192	-0.19199	-0.19202	-0.19226	-0.19235	-0.19261	-0.19299	-0.19311	-0.19324	-0.19346	-0.19372	-0.19379	-0.19416	-0.19435	-0.19443	-0.19465	-0.19468	-0.19504	-0.19521	-0.19565	-0.19557	-0.19589	-0.19597	-0.19623	-0.19651	-0.1968	-0.19699
	939.174	-0.19026	-0.19049	-0.19064	-0.19072	-0.19084	-0.19086	-0.19102	-0.19131	-0.19149	-0.19148	-0.19171	-0.19183	-0.19202	-0.1922	-0.19247	-0.19262	-0.19294	-0.19303	-0.19295	-0.19332	-0.19342	-0.19368	-0.19371	-0.19374	-0.19399	-0.19411	-0.19436	-0.19471	-0.19484	-0.19499	-0.19521	-0.19543	-0.19551	-0.19592	-0.1961	-0.19617	-0.19639	-0.19644	-0.19679	-0.19695	-0.1974	-0.19732	-0.19765	-0.19769	-0.19797	-0.19823	-0.19854	-0.19876
	939.656	-0.19182	-0.19203	-0.19217	-0.19228	-0.19239	-0.1924	-0.19257	-0.19285	-0.19303	-0.19303	-0.19329	-0.19338	-0.19358	-0.19375	-0.19401	-0.19419	-0.1945	-0.19458	-0.19451	-0.19485	-0.19498	-0.19524	-0.19522	-0.19527	-0.19551	-0.19567	-0.19592	-0.19622	-0.19636	-0.19654	-0.19676	-0.19695	-0.19703	-0.19748	-0.19765	-0.19772	-0.19793	-0.19801	-0.19833	-0.19848	-0.19894	-0.19887	-0.1992	-0.19922	-0.19953	-0.19976	-0.20008	-0.20033
	940.138	-0.19319	-0.19337	-0.1935	-0.19364	-0.19374	-0.19374	-0.19393	-0.19418	-0.19437	-0.19439	-0.19467	-0.19475	-0.19494	-0.19511	-0.19536	-0.19556	-0.19586	-0.19594	-0.19588	-0.19617	-0.19634	-0.19659	-0.19655	-0.19661	-0.19684	-0.19703	-0.19728	-0.19755	-0.19768	-0.19789	-0.19811	-0.19827	-0.19836	-0.19883	-0.19899	-0.19907	-0.19927	-0.19938	-0.19968	-0.19983	-0.20029	-0.20024	-0.20056	-0.20055	-0.2009	-0.2011	-0.20142	-0.2017
	940.62	-0.19446	-0.19461	-0.19472	-0.19491	-0.19499	-0.19498	-0.19519	-0.19541	-0.1956	-0.19565	-0.19594	-0.19601	-0.19621	-0.19637	-0.1966	-0.19682	-0.19711	-0.19719	-0.19715	-0.19739	-0.1976	-0.19783	-0.19779	-0.19786	-0.19806	-0.19829	-0.19854	-0.19878	-0.1989	-0.19913	-0.19936	-0.19949	-0.1996	-0.20007	-0.20023	-0.20032	-0.2005	-0.20065	-0.20092	-0.20108	-0.20153	-0.2015	-0.20182	-0.20179	-0.20217	-0.20236	-0.20265	-0.20297
	941.102	-0.19575	-0.19588	-0.19596	-0.1962	-0.19627	-0.19625	-0.19649	-0.19667	-0.19686	-0.19694	-0.19723	-0.1973	-0.19751	-0.19765	-0.19787	-0.1981	-0.19839	-0.19846	-0.19846	-0.19864	-0.19889	-0.1991	-0.19907	-0.19915	-0.19932	-0.19957	-0.19982	-0.20004	-0.20014	-0.20039	-0.20063	-0.20075	-0.20089	-0.20132	-0.20149	-0.20159	-0.20177	-0.20194	-0.20219	-0.20236	-0.2028	-0.20279	-0.2031	-0.20306	-0.20347	-0.20364	-0.2039	-0.20426
	941.585	-0.19715	-0.19726	-0.19732	-0.1976	-0.19767	-0.19765	-0.19789	-0.19805	-0.19823	-0.19835	-0.19862	-0.19871	-0.19892	-0.19904	-0.19926	-0.19949	-0.19979	-0.19984	-0.19988	-0.20001	-0.20029	-0.20047	-0.20047	-0.20056	-0.2007	-0.20097	-0.20123	-0.20142	-0.20151	-0.20177	-0.20202	-0.20213	-0.2023	-0.20267	-0.20286	-0.20299	-0.20315	-0.20335	-0.20357	-0.20378	-0.20418	-0.20419	-0.20449	-0.20445	-0.20488	-0.20505	-0.20526	-0.20566
	942.067	-0.19867	-0.19876	-0.1988	-0.19911	-0.19918	-0.19916	-0.1994	-0.19955	-0.19972	-0.19987	-0.20011	-0.20022	-0.20043	-0.20053	-0.20077	-0.20099	-0.2013	-0.20132	-0.2014	-0.2015	-0.20181	-0.20196	-0.20199	-0.2021	-0.2022	-0.20247	-0.20274	-0.2029	-0.20299	-0.20326	-0.20352	-0.20363	-0.20384	-0.20414	-0.20434	-0.20449	-0.20465	-0.20486	-0.20507	-0.20531	-0.20568	-0.2057	-0.20598	-0.20596	-0.20641	-0.20657	-0.20674	-0.20717
	942.549	-0.2002	-0.20028	-0.20031	-0.20063	-0.20072	-0.2007	-0.20093	-0.20108	-0.20125	-0.20141	-0.20162	-0.20175	-0.20196	-0.20205	-0.2023	-0.20251	-0.20283	-0.20284	-0.20293	-0.20302	-0.20335	-0.20348	-0.20353	-0.20367	-0.20374	-0.20399	-0.20427	-0.20441	-0.2045	-0.20478	-0.20504	-0.20515	-0.2054	-0.20562	-0.20584	-0.20602	-0.20618	-0.20639	-0.20658	-0.20686	-0.20719	-0.20723	-0.20749	-0.20749	-0.20796	-0.20811	-0.20824	-0.2087
	943.031	-0.20164	-0.20171	-0.20173	-0.20205	-0.20215	-0.20214	-0.20236	-0.20252	-0.20268	-0.20284	-0.20302	-0.20317	-0.20338	-0.20347	-0.20373	-0.20393	-0.20425	-0.20425	-0.20435	-0.20444	-0.20479	-0.20491	-0.20497	-0.20514	-0.20518	-0.20541	-0.20571	-0.20582	-0.20591	-0.20621	-0.20646	-0.20658	-0.20688	-0.20702	-0.20725	-0.20745	-0.20762	-0.20782	-0.20801	-0.20832	-0.2086	-0.20866	-0.2089	-0.20891	-0.20941	-0.20956	-0.20965	-0.21012
	943.513	-0.20288	-0.20295	-0.20298	-0.20327	-0.2034	-0.20341	-0.2036	-0.20378	-0.20395	-0.20409	-0.20425	-0.20441	-0.2046	-0.20471	-0.20499	-0.20516	-0.20549	-0.2055	-0.20557	-0.20568	-0.20605	-0.20617	-0.20622	-0.20643	-0.20644	-0.20664	-0.20696	-0.20704	-0.20715	-0.20748	-0.20771	-0.20783	-0.20816	-0.20825	-0.20848	-0.20869	-0.20888	-0.20906	-0.20925	-0.20959	-0.20983	-0.20991	-0.21013	-0.21016	-0.21067	-0.21083	-0.2109	-0.21136
	943.995	-0.20396	-0.20404	-0.20406	-0.20433	-0.20447	-0.20452	-0.20467	-0.20487	-0.20506	-0.20517	-0.20531	-0.20547	-0.20566	-0.20578	-0.20609	-0.20623	-0.20656	-0.20658	-0.20662	-0.20674	-0.20713	-0.20726	-0.20729	-0.20755	-0.20754	-0.20771	-0.20805	-0.2081	-0.20823	-0.20858	-0.2088	-0.20891	-0.20928	-0.20932	-0.20954	-0.20977	-0.20997	-0.21013	-0.21034	-0.21068	-0.2109	-0.21099	-0.21121	-0.21124	-0.21177	-0.21194	-0.21198	-0.21243
	944.478	-0.20497	-0.20505	-0.20507	-0.2053	-0.20548	-0.20556	-0.20568	-0.20589	-0.2061	-0.20617	-0.20632	-0.20646	-0.20665	-0.20679	-0.20712	-0.20723	-0.20755	-0.20761	-0.2076	-0.20774	-0.20814	-0.20829	-0.20829	-0.20858	-0.20857	-0.2087	-0.20907	-0.20909	-0.20924	-0.20962	-0.20981	-0.20993	-0.21031	-0.21035	-0.21054	-0.21078	-0.21099	-0.21113	-0.21136	-0.21169	-0.21189	-0.212	-0.21221	-0.21225	-0.21278	-0.21297	-0.213	-0.21342
	944.959	-0.20603	-0.20612	-0.20614	-0.20634	-0.20654	-0.20666	-0.20676	-0.20697	-0.2072	-0.20723	-0.2074	-0.20751	-0.2077	-0.20785	-0.2082	-0.20829	-0.20861	-0.20869	-0.20864	-0.20879	-0.20919	-0.20936	-0.20935	-0.20966	-0.20965	-0.20975	-0.21014	-0.21014	-0.21031	-0.21072	-0.21089	-0.211	-0.21138	-0.21143	-0.21159	-0.21184	-0.21206	-0.21218	-0.21242	-0.21275	-0.21294	-0.21308	-0.21328	-0.21332	-0.21383	-0.21406	-0.21407	-0.21446
	945.441	-0.20723	-0.20733	-0.20735	-0.20753	-0.20775	-0.2079	-0.20798	-0.20818	-0.20842	-0.20843	-0.20862	-0.20872	-0.2089	-0.20906	-0.20942	-0.2095	-0.2098	-0.20992	-0.20983	-0.20999	-0.21037	-0.21057	-0.21056	-0.21086	-0.21087	-0.21094	-0.21136	-0.21134	-0.21152	-0.21196	-0.2121	-0.21222	-0.21259	-0.21266	-0.21279	-0.21304	-0.21325	-0.21336	-0.21362	-0.21393	-0.21414	-0.21429	-0.21448	-0.21453	-0.215	-0.21528	-0.21528	-0.21564
	945.923	-0.20857	-0.20867	-0.2087	-0.20885	-0.2091	-0.20928	-0.20934	-0.20952	-0.20977	-0.20978	-0.20998	-0.21006	-0.21024	-0.21039	-0.21077	-0.21084	-0.21113	-0.21127	-0.21117	-0.21133	-0.21167	-0.21191	-0.21191	-0.21218	-0.21222	-0.21228	-0.2127	-0.21266	-0.21287	-0.21332	-0.21345	-0.21356	-0.21391	-0.21401	-0.21413	-0.21438	-0.21457	-0.21468	-0.21495	-0.21525	-0.21547	-0.21564	-0.2158	-0.21588	-0.21628	-0.21663	-0.21661	-0.21696
	946.405	-0.20995	-0.21004	-0.21009	-0.21023	-0.2105	-0.21068	-0.21074	-0.2109	-0.21114	-0.21116	-0.21138	-0.21144	-0.21163	-0.21175	-0.21213	-0.21223	-0.21251	-0.21265	-0.21255	-0.21271	-0.213	-0.21327	-0.21329	-0.21354	-0.2136	-0.21366	-0.21406	-0.21403	-0.21426	-0.2147	-0.21483	-0.21494	-0.21526	-0.21539	-0.21551	-0.21575	-0.21591	-0.21604	-0.2163	-0.21659	-0.21684	-0.21702	-0.21715	-0.21727	-0.21759	-0.218	-0.21797	-0.21831
	946.888	-0.21124	-0.21132	-0.2114	-0.21153	-0.2118	-0.21197	-0.21204	-0.21218	-0.21241	-0.21247	-0.21268	-0.21274	-0.21292	-0.21303	-0.2134	-0.21352	-0.2138	-0.21393	-0.21385	-0.21401	-0.21424	-0.21453	-0.21459	-0.21479	-0.21489	-0.21496	-0.21533	-0.21532	-0.21556	-0.21598	-0.21611	-0.21623	-0.21652	-0.21667	-0.21679	-0.21704	-0.21717	-0.21732	-0.21756	-0.21785	-0.21812	-0.21832	-0.21841	-0.21858	-0.21881	-0.21928	-0.21923	-0.21958
	947.37	-0.21236	-0.21242	-0.21253	-0.21266	-0.21294	-0.21307	-0.21316	-0.21328	-0.2135	-0.21359	-0.2138	-0.21386	-0.21404	-0.21412	-0.21448	-0.21464	-0.21492	-0.21502	-0.21498	-0.21513	-0.2153	-0.21561	-0.21571	-0.21587	-0.21601	-0.21609	-0.21641	-0.21643	-0.2167	-0.21706	-0.21722	-0.21735	-0.2176	-0.21776	-0.21791	-0.21816	-0.21825	-0.21843	-0.21864	-0.21894	-0.21923	-0.21943	-0.21948	-0.21971	-0.21987	-0.22039	-0.22033	-0.22068
	947.852	-0.21331	-0.21336	-0.21348	-0.21362	-0.2139	-0.21398	-0.21409	-0.2142	-0.21442	-0.21453	-0.21474	-0.21481	-0.21497	-0.21505	-0.21539	-0.21558	-0.21587	-0.21594	-0.21594	-0.21609	-0.21621	-0.21653	-0.21665	-0.21679	-0.21696	-0.21706	-0.21732	-0.21736	-0.21766	-0.21797	-0.21815	-0.21829	-0.2185	-0.21867	-0.21885	-0.21911	-0.21917	-0.21938	-0.21956	-0.21986	-0.22017	-0.22036	-0.22038	-0.22067	-0.22077	-0.22132	-0.22125	-0.22161
	948.334	-0.21418	-0.21422	-0.21436	-0.21449	-0.21477	-0.2148	-0.21492	-0.21505	-0.21527	-0.21537	-0.2156	-0.21568	-0.21583	-0.21591	-0.21621	-0.21644	-0.21673	-0.21678	-0.21682	-0.21696	-0.21703	-0.21736	-0.21749	-0.21762	-0.21782	-0.21794	-0.21815	-0.21822	-0.21854	-0.21879	-0.219	-0.21916	-0.21932	-0.21949	-0.2197	-0.21998	-0.22001	-0.22024	-0.22039	-0.22069	-0.22102	-0.2212	-0.22121	-0.22154	-0.2216	-0.22216	-0.2221	-0.22246
	948.816	-0.2151	-0.21514	-0.21527	-0.21541	-0.21567	-0.21567	-0.2158	-0.21593	-0.21616	-0.21625	-0.2165	-0.2166	-0.21672	-0.21682	-0.21708	-0.21732	-0.21764	-0.21766	-0.21773	-0.21786	-0.21792	-0.21825	-0.21837	-0.21851	-0.21872	-0.21885	-0.21902	-0.21912	-0.21945	-0.21965	-0.21989	-0.22006	-0.22019	-0.22035	-0.22059	-0.22089	-0.22091	-0.22114	-0.22126	-0.22157	-0.22192	-0.22208	-0.22208	-0.22245	-0.22249	-0.22305	-0.223	-0.22334
	949.298	-0.21614	-0.21618	-0.2163	-0.21644	-0.2167	-0.21667	-0.2168	-0.21695	-0.21718	-0.21724	-0.21752	-0.21764	-0.21774	-0.21787	-0.21809	-0.21833	-0.21866	-0.21868	-0.21877	-0.21889	-0.21894	-0.21926	-0.21936	-0.21953	-0.21974	-0.21988	-0.22003	-0.22013	-0.22048	-0.22064	-0.2209	-0.22109	-0.22119	-0.22135	-0.2216	-0.22192	-0.22193	-0.22216	-0.22226	-0.22258	-0.22294	-0.22307	-0.22308	-0.22347	-0.22351	-0.22406	-0.22402	-0.22436
	949.78	-0.2173	-0.21736	-0.21745	-0.2176	-0.21784	-0.21781	-0.21793	-0.21809	-0.21833	-0.21835	-0.21866	-0.21881	-0.2189	-0.21905	-0.21923	-0.21947	-0.21981	-0.21982	-0.21993	-0.22003	-0.2201	-0.22041	-0.22048	-0.22067	-0.22088	-0.22102	-0.22118	-0.22127	-0.22161	-0.22177	-0.22204	-0.22224	-0.22232	-0.22248	-0.22273	-0.22307	-0.22308	-0.2233	-0.22339	-0.22371	-0.22408	-0.22418	-0.22421	-0.22462	-0.22465	-0.22519	-0.22517	-0.2255
	950.263	-0.21851	-0.21858	-0.21864	-0.2188	-0.21903	-0.219	-0.21911	-0.21928	-0.21953	-0.21951	-0.21984	-0.22003	-0.22011	-0.22028	-0.22042	-0.22064	-0.221	-0.22102	-0.22113	-0.22121	-0.22131	-0.22161	-0.22165	-0.22186	-0.22206	-0.22219	-0.22237	-0.22245	-0.22278	-0.22296	-0.22322	-0.22343	-0.2235	-0.22366	-0.22389	-0.22425	-0.22428	-0.22448	-0.22456	-0.22489	-0.22526	-0.22533	-0.22538	-0.2258	-0.22584	-0.22637	-0.22636	-0.22669
	950.745	-0.21963	-0.21971	-0.21976	-0.21992	-0.22014	-0.22012	-0.22024	-0.2204	-0.22066	-0.2206	-0.22095	-0.22117	-0.22125	-0.22144	-0.22155	-0.22175	-0.22211	-0.22215	-0.22225	-0.22232	-0.22246	-0.22273	-0.22276	-0.22298	-0.22317	-0.22328	-0.2235	-0.22355	-0.22387	-0.22409	-0.22433	-0.22454	-0.22462	-0.22478	-0.22499	-0.22535	-0.2254	-0.22558	-0.22565	-0.22601	-0.22636	-0.22642	-0.22648	-0.22691	-0.22695	-0.22747	-0.22748	-0.2278
	951.227	-0.2206	-0.22069	-0.22073	-0.2209	-0.2211	-0.22109	-0.22122	-0.22138	-0.22164	-0.22155	-0.2219	-0.22216	-0.22225	-0.22244	-0.22253	-0.22271	-0.22307	-0.22312	-0.2232	-0.22328	-0.22345	-0.2237	-0.22373	-0.22395	-0.22412	-0.22422	-0.22447	-0.22451	-0.2248	-0.22508	-0.2253	-0.2255	-0.2256	-0.22575	-0.22593	-0.2263	-0.22637	-0.22653	-0.22661	-0.227	-0.22731	-0.22736	-0.22743	-0.22787	-0.22791	-0.22842	-0.22845	-0.22877
	951.709	-0.22142	-0.22152	-0.22156	-0.22173	-0.2219	-0.22191	-0.22206	-0.22221	-0.22247	-0.22236	-0.22271	-0.22301	-0.2231	-0.22329	-0.22337	-0.22354	-0.22388	-0.22394	-0.224	-0.22409	-0.22429	-0.22452	-0.22457	-0.22477	-0.22493	-0.22502	-0.2253	-0.22534	-0.22559	-0.22592	-0.22612	-0.22631	-0.22642	-0.22657	-0.22674	-0.22709	-0.2272	-0.22735	-0.22743	-0.22785	-0.2281	-0.22816	-0.22823	-0.22868	-0.22873	-0.22922	-0.22927	-0.22959
	952.191	-0.22217	-0.22227	-0.22233	-0.2225	-0.22265	-0.22267	-0.22284	-0.22298	-0.22326	-0.22312	-0.22346	-0.22378	-0.22388	-0.22407	-0.22415	-0.22431	-0.22463	-0.22468	-0.22473	-0.22485	-0.22506	-0.22528	-0.22535	-0.22553	-0.22567	-0.22577	-0.22607	-0.2261	-0.22633	-0.22669	-0.22688	-0.22706	-0.22719	-0.22733	-0.22749	-0.22782	-0.22796	-0.22811	-0.22819	-0.22864	-0.22883	-0.2289	-0.22897	-0.22942	-0.2295	-0.22996	-0.23004	-0.23034
	952.673	-0.22297	-0.22308	-0.22315	-0.22333	-0.22344	-0.22347	-0.22367	-0.22381	-0.2241	-0.22394	-0.22427	-0.22461	-0.2247	-0.22488	-0.22499	-0.22514	-0.22543	-0.22548	-0.22551	-0.22565	-0.22588	-0.22609	-0.22619	-0.22634	-0.22647	-0.22657	-0.22688	-0.22694	-0.22713	-0.22751	-0.22769	-0.22787	-0.22799	-0.22815	-0.22831	-0.22861	-0.22878	-0.22892	-0.22902	-0.22948	-0.22961	-0.22969	-0.22976	-0.23021	-0.23032	-0.23074	-0.23086	-0.23113
	953.156	-0.2239	-0.22402	-0.2241	-0.22428	-0.22436	-0.22441	-0.22463	-0.22477	-0.22507	-0.22489	-0.22522	-0.22556	-0.22564	-0.22582	-0.22595	-0.2261	-0.22635	-0.2264	-0.22642	-0.22659	-0.22682	-0.22703	-0.22716	-0.22728	-0.2274	-0.22752	-0.22782	-0.2279	-0.22807	-0.22844	-0.22863	-0.2288	-0.22892	-0.22909	-0.22927	-0.22953	-0.22973	-0.22986	-0.22998	-0.23044	-0.23052	-0.23061	-0.23069	-0.23113	-0.23126	-0.23164	-0.2318	-0.23204
	953.638	-0.22495	-0.22509	-0.22518	-0.22535	-0.22541	-0.22547	-0.22571	-0.22585	-0.22616	-0.22597	-0.2263	-0.22663	-0.2267	-0.22688	-0.22702	-0.22718	-0.22739	-0.22745	-0.22747	-0.22763	-0.22788	-0.22809	-0.22824	-0.22835	-0.22845	-0.22859	-0.22888	-0.22899	-0.22915	-0.22948	-0.22969	-0.22986	-0.22997	-0.23015	-0.23036	-0.23057	-0.2308	-0.23093	-0.23106	-0.23151	-0.23156	-0.23166	-0.23175	-0.23216	-0.23234	-0.23266	-0.23286	-0.23307
	954.12	-0.22605	-0.22619	-0.2263	-0.22645	-0.22649	-0.22657	-0.22682	-0.22697	-0.22729	-0.2271	-0.22741	-0.22773	-0.22779	-0.22797	-0.22813	-0.2283	-0.22848	-0.22854	-0.22856	-0.22872	-0.22898	-0.22918	-0.22936	-0.22946	-0.22954	-0.2297	-0.22997	-0.23012	-0.23028	-0.23056	-0.23078	-0.23096	-0.23106	-0.23126	-0.23149	-0.23165	-0.23191	-0.23203	-0.23217	-0.2326	-0.23265	-0.23275	-0.23285	-0.23322	-0.23345	-0.23371	-0.23395	-0.23414
	954.602	-0.22708	-0.22723	-0.22734	-0.22748	-0.22752	-0.22762	-0.22785	-0.22802	-0.22834	-0.22816	-0.22845	-0.22875	-0.22881	-0.22899	-0.22917	-0.22935	-0.22949	-0.22957	-0.2296	-0.22972	-0.23002	-0.23019	-0.2304	-0.23051	-0.23057	-0.23074	-0.23099	-0.23117	-0.23135	-0.23157	-0.23181	-0.23199	-0.23209	-0.23229	-0.23256	-0.23267	-0.23294	-0.23306	-0.23321	-0.23361	-0.23368	-0.23378	-0.23389	-0.23422	-0.23449	-0.23471	-0.23497	-0.23515
	955.084	-0.22797	-0.22811	-0.22825	-0.22835	-0.2284	-0.22852	-0.22873	-0.22892	-0.22923	-0.22908	-0.22934	-0.22962	-0.22969	-0.22987	-0.23005	-0.23024	-0.23037	-0.23047	-0.23051	-0.23058	-0.23091	-0.23106	-0.23129	-0.23143	-0.23145	-0.23164	-0.23186	-0.23207	-0.23227	-0.23244	-0.23269	-0.23288	-0.23297	-0.23318	-0.23347	-0.23355	-0.23382	-0.23394	-0.23411	-0.23446	-0.23457	-0.23467	-0.23479	-0.23507	-0.23539	-0.23556	-0.23584	-0.23602
	955.567	-0.22873	-0.22886	-0.22901	-0.22908	-0.22916	-0.22929	-0.22947	-0.22969	-0.22998	-0.22986	-0.23007	-0.23034	-0.23043	-0.23062	-0.23079	-0.23099	-0.23111	-0.23123	-0.23129	-0.2313	-0.23167	-0.23179	-0.23205	-0.23221	-0.23219	-0.2324	-0.23259	-0.23283	-0.23305	-0.23319	-0.23344	-0.23362	-0.23373	-0.23392	-0.23424	-0.23429	-0.23456	-0.23469	-0.23486	-0.23518	-0.23533	-0.23544	-0.23557	-0.23579	-0.23614	-0.23629	-0.23658	-0.23676
	956.049	-0.22943	-0.22955	-0.22972	-0.22976	-0.22987	-0.23001	-0.23015	-0.23039	-0.23067	-0.23058	-0.23075	-0.23101	-0.23112	-0.23131	-0.23148	-0.23169	-0.23181	-0.23194	-0.23203	-0.23198	-0.23238	-0.23246	-0.23276	-0.23293	-0.23289	-0.23311	-0.23327	-0.23352	-0.23376	-0.23388	-0.23414	-0.23429	-0.23444	-0.23461	-0.23494	-0.23498	-0.23523	-0.23538	-0.23555	-0.23585	-0.23603	-0.23616	-0.23629	-0.23646	-0.23683	-0.23697	-0.23726	-0.23746
	956.53	-0.2302	-0.23029	-0.23049	-0.23051	-0.23064	-0.23079	-0.23089	-0.23116	-0.2314	-0.23135	-0.23149	-0.23174	-0.23187	-0.23206	-0.23223	-0.23244	-0.23257	-0.23271	-0.23282	-0.23273	-0.23314	-0.2332	-0.23353	-0.23371	-0.23364	-0.23388	-0.23401	-0.23426	-0.23452	-0.23464	-0.23491	-0.23502	-0.23521	-0.23535	-0.23568	-0.23574	-0.23596	-0.23613	-0.2363	-0.23658	-0.2368	-0.23694	-0.23707	-0.2372	-0.23757	-0.2377	-0.238	-0.23822
	957.012	-0.2311	-0.23117	-0.23138	-0.23139	-0.23155	-0.2317	-0.23176	-0.23205	-0.23227	-0.23224	-0.23235	-0.2326	-0.23275	-0.23294	-0.2331	-0.23332	-0.23347	-0.23361	-0.23374	-0.23363	-0.23403	-0.23408	-0.23443	-0.23462	-0.23453	-0.23479	-0.23489	-0.23513	-0.23539	-0.23553	-0.2358	-0.23588	-0.23611	-0.23621	-0.23654	-0.23662	-0.23682	-0.23701	-0.23718	-0.23746	-0.23769	-0.23784	-0.23798	-0.23807	-0.23843	-0.23857	-0.23886	-0.2391
	957.494	-0.23211	-0.23217	-0.2324	-0.2324	-0.23258	-0.23273	-0.23276	-0.23306	-0.23326	-0.23325	-0.23335	-0.23359	-0.23376	-0.23394	-0.23411	-0.23432	-0.23448	-0.23462	-0.23477	-0.23465	-0.23504	-0.23509	-0.23546	-0.23565	-0.23555	-0.23581	-0.23588	-0.23613	-0.23637	-0.23654	-0.23682	-0.23687	-0.23713	-0.2372	-0.23752	-0.23764	-0.2378	-0.23801	-0.23817	-0.23846	-0.23869	-0.23885	-0.23901	-0.23906	-0.2394	-0.23956	-0.23985	-0.24011
	957.976	-0.23317	-0.23322	-0.23345	-0.23346	-0.23366	-0.2338	-0.23381	-0.2341	-0.23429	-0.23429	-0.23438	-0.23462	-0.23481	-0.23498	-0.23515	-0.23537	-0.23554	-0.23568	-0.23583	-0.23573	-0.23608	-0.23614	-0.23653	-0.2367	-0.23661	-0.23687	-0.23693	-0.23717	-0.23739	-0.23758	-0.23787	-0.2379	-0.23818	-0.23822	-0.23854	-0.23869	-0.23883	-0.23904	-0.2392	-0.23951	-0.23972	-0.2399	-0.24007	-0.2401	-0.24042	-0.24059	-0.24088	-0.24114
	958.458	-0.23415	-0.2342	-0.23443	-0.23445	-0.23466	-0.23479	-0.23479	-0.23508	-0.23525	-0.23526	-0.23535	-0.23558	-0.23579	-0.23595	-0.23613	-0.23634	-0.23651	-0.23666	-0.23681	-0.23674	-0.23704	-0.23713	-0.23752	-0.23768	-0.23761	-0.23786	-0.2379	-0.23814	-0.23832	-0.23856	-0.23884	-0.23888	-0.23916	-0.23917	-0.23948	-0.23967	-0.23979	-0.24001	-0.24016	-0.24049	-0.24068	-0.24086	-0.24104	-0.24108	-0.24137	-0.24155	-0.24184	-0.24211
	958.941	-0.23497	-0.23504	-0.23526	-0.2353	-0.2355	-0.23564	-0.23563	-0.23591	-0.23606	-0.23608	-0.23619	-0.2364	-0.23663	-0.23678	-0.23696	-0.23717	-0.23734	-0.23749	-0.23763	-0.2376	-0.23785	-0.23798	-0.23837	-0.23851	-0.23846	-0.23869	-0.23872	-0.23897	-0.23912	-0.23939	-0.23967	-0.23972	-0.23999	-0.23999	-0.24029	-0.24051	-0.24062	-0.24083	-0.24097	-0.24133	-0.24149	-0.24167	-0.24185	-0.24192	-0.24219	-0.24236	-0.24266	-0.24292
	959.423	-0.23565	-0.23574	-0.23595	-0.23602	-0.23621	-0.23634	-0.23632	-0.2366	-0.23673	-0.23678	-0.23689	-0.23709	-0.23734	-0.23748	-0.23765	-0.23785	-0.23802	-0.23819	-0.23831	-0.23833	-0.23852	-0.23869	-0.23907	-0.2392	-0.23918	-0.23937	-0.23941	-0.23966	-0.23979	-0.24009	-0.24035	-0.24044	-0.24068	-0.24068	-0.24097	-0.24121	-0.24131	-0.24151	-0.24165	-0.24202	-0.24216	-0.24234	-0.24252	-0.24262	-0.24288	-0.24304	-0.24336	-0.2436
	959.905	-0.23626	-0.23638	-0.23659	-0.23667	-0.23685	-0.23698	-0.23697	-0.23725	-0.23735	-0.23743	-0.23755	-0.23772	-0.23799	-0.23812	-0.23828	-0.23848	-0.23865	-0.23883	-0.23892	-0.239	-0.23914	-0.23935	-0.2397	-0.23984	-0.23984	-0.24	-0.24005	-0.24029	-0.24041	-0.24074	-0.24097	-0.24111	-0.24132	-0.24133	-0.2416	-0.24185	-0.24195	-0.24213	-0.24229	-0.24266	-0.24277	-0.24297	-0.24313	-0.24328	-0.24353	-0.24368	-0.244	-0.24422
	960.387	-0.23693	-0.23708	-0.23729	-0.23738	-0.23754	-0.23768	-0.23766	-0.23796	-0.23803	-0.23814	-0.23826	-0.23842	-0.2387	-0.23883	-0.23896	-0.23916	-0.23934	-0.23953	-0.23959	-0.23972	-0.23983	-0.24006	-0.24039	-0.24054	-0.24055	-0.24068	-0.24074	-0.24097	-0.2411	-0.24146	-0.24165	-0.24183	-0.24201	-0.24205	-0.24229	-0.24254	-0.24264	-0.24281	-0.24298	-0.24335	-0.24345	-0.24367	-0.2438	-0.24399	-0.24424	-0.24437	-0.2447	-0.2449
	960.869	-0.23773	-0.23791	-0.23812	-0.23822	-0.23836	-0.23851	-0.23849	-0.2388	-0.23885	-0.23898	-0.23911	-0.23926	-0.23953	-0.23966	-0.23977	-0.23998	-0.24016	-0.24035	-0.24038	-0.24057	-0.24064	-0.2409	-0.2412	-0.24136	-0.24138	-0.24148	-0.24157	-0.24178	-0.24193	-0.24231	-0.24246	-0.24269	-0.24283	-0.2429	-0.24311	-0.24335	-0.24346	-0.24362	-0.24382	-0.24416	-0.24425	-0.2445	-0.2446	-0.24483	-0.24508	-0.24521	-0.24553	-0.24572
	961.351	-0.23867	-0.23887	-0.23908	-0.23917	-0.23929	-0.23946	-0.23944	-0.23977	-0.23979	-0.23994	-0.24009	-0.24023	-0.24049	-0.24061	-0.2407	-0.24092	-0.24111	-0.2413	-0.24129	-0.24154	-0.2416	-0.24185	-0.24213	-0.24231	-0.24233	-0.24241	-0.24252	-0.2427	-0.24288	-0.24328	-0.24339	-0.24366	-0.24377	-0.24387	-0.24406	-0.24428	-0.24441	-0.24456	-0.24478	-0.2451	-0.2452	-0.24547	-0.24554	-0.24578	-0.24604	-0.24618	-0.24648	-0.24667
	961.834	-0.23966	-0.23987	-0.24008	-0.24017	-0.24027	-0.24046	-0.24044	-0.24077	-0.24079	-0.24095	-0.2411	-0.24125	-0.24148	-0.2416	-0.24167	-0.24191	-0.24212	-0.24229	-0.24225	-0.24255	-0.2426	-0.24283	-0.24309	-0.2433	-0.24331	-0.24339	-0.24352	-0.24367	-0.24389	-0.24429	-0.24438	-0.24466	-0.24476	-0.2449	-0.24506	-0.24526	-0.24539	-0.24555	-0.24578	-0.24609	-0.2462	-0.24649	-0.24654	-0.24677	-0.24704	-0.2472	-0.24747	-0.24767
	962.316	-0.24061	-0.24082	-0.24102	-0.24111	-0.24118	-0.24138	-0.24137	-0.24171	-0.24173	-0.2419	-0.24205	-0.24221	-0.24241	-0.24253	-0.24258	-0.24284	-0.24307	-0.24322	-0.24316	-0.24348	-0.24354	-0.24375	-0.244	-0.24423	-0.24422	-0.24431	-0.24446	-0.24459	-0.24483	-0.24524	-0.24532	-0.2456	-0.24567	-0.24586	-0.24599	-0.24618	-0.24632	-0.24649	-0.24671	-0.24701	-0.24714	-0.24744	-0.24748	-0.2477	-0.24797	-0.24817	-0.24839	-0.24862
	962.798	-0.24143	-0.24162	-0.24182	-0.24191	-0.24197	-0.24218	-0.24218	-0.24251	-0.24254	-0.24271	-0.24286	-0.24303	-0.24321	-0.24332	-0.24336	-0.24365	-0.24388	-0.24402	-0.24393	-0.24427	-0.24435	-0.24453	-0.24477	-0.24502	-0.245	-0.2451	-0.24527	-0.24538	-0.24563	-0.24604	-0.24612	-0.24639	-0.24646	-0.24669	-0.24679	-0.24697	-0.24712	-0.2473	-0.2475	-0.24781	-0.24796	-0.24826	-0.24829	-0.24849	-0.24875	-0.24901	-0.24917	-0.24944
	963.28	-0.24213	-0.2423	-0.24249	-0.24257	-0.24263	-0.24284	-0.24286	-0.24318	-0.24322	-0.2434	-0.24354	-0.24373	-0.24388	-0.24398	-0.24403	-0.24433	-0.24457	-0.24469	-0.24459	-0.24493	-0.24502	-0.24518	-0.24543	-0.24569	-0.24566	-0.24578	-0.24595	-0.24605	-0.24631	-0.24671	-0.2468	-0.24704	-0.24712	-0.24738	-0.24746	-0.24765	-0.24779	-0.248	-0.24816	-0.24849	-0.24866	-0.24894	-0.24899	-0.24915	-0.24941	-0.24972	-0.24982	-0.25014
	963.762	-0.24279	-0.24292	-0.24311	-0.24319	-0.24325	-0.24345	-0.24349	-0.24379	-0.24386	-0.24404	-0.24416	-0.24436	-0.24451	-0.24459	-0.24465	-0.24496	-0.24519	-0.24531	-0.24521	-0.24553	-0.24564	-0.24579	-0.24604	-0.2463	-0.24626	-0.2464	-0.24658	-0.24668	-0.24693	-0.24731	-0.24743	-0.24764	-0.24774	-0.24801	-0.24808	-0.24829	-0.24841	-0.24865	-0.24876	-0.24912	-0.2493	-0.24956	-0.24963	-0.24977	-0.25002	-0.25037	-0.25042	-0.25078
	964.245	-0.24349	-0.2436	-0.24378	-0.24386	-0.24393	-0.24411	-0.24417	-0.24446	-0.24455	-0.24475	-0.24483	-0.24504	-0.24519	-0.24526	-0.24534	-0.24564	-0.24587	-0.24599	-0.24589	-0.24619	-0.24631	-0.24645	-0.24673	-0.24696	-0.24692	-0.24709	-0.24728	-0.24736	-0.2476	-0.24796	-0.24811	-0.24829	-0.24842	-0.24869	-0.24875	-0.24899	-0.24909	-0.24936	-0.24943	-0.24981	-0.25	-0.25022	-0.25031	-0.25046	-0.25067	-0.25107	-0.25109	-0.25148
	964.727	-0.24431	-0.2444	-0.24458	-0.24466	-0.24474	-0.24491	-0.24498	-0.24525	-0.24537	-0.24558	-0.24563	-0.24584	-0.246	-0.24605	-0.24615	-0.24645	-0.24666	-0.2468	-0.24669	-0.24697	-0.2471	-0.24724	-0.24754	-0.24775	-0.24772	-0.2479	-0.2481	-0.24816	-0.24841	-0.24872	-0.24892	-0.24907	-0.24922	-0.24949	-0.24954	-0.24981	-0.2499	-0.25018	-0.25022	-0.25062	-0.25082	-0.25101	-0.25111	-0.25127	-0.25146	-0.25187	-0.25188	-0.25228
	965.208	-0.24524	-0.24531	-0.2455	-0.24558	-0.24568	-0.24582	-0.2459	-0.24617	-0.24631	-0.24652	-0.24655	-0.24676	-0.24693	-0.24697	-0.2471	-0.24738	-0.24756	-0.24773	-0.24762	-0.24788	-0.24801	-0.24816	-0.24849	-0.24866	-0.24863	-0.24883	-0.24903	-0.24908	-0.24935	-0.24961	-0.24984	-0.24998	-0.25015	-0.2504	-0.25046	-0.25075	-0.25083	-0.25112	-0.25115	-0.25156	-0.25176	-0.2519	-0.25202	-0.25221	-0.25236	-0.25278	-0.25279	-0.2532
	965.69	-0.2462	-0.24628	-0.24646	-0.24653	-0.24666	-0.24678	-0.24687	-0.24713	-0.24729	-0.2475	-0.24752	-0.24772	-0.2479	-0.24792	-0.24808	-0.24834	-0.24851	-0.24871	-0.24859	-0.24883	-0.24897	-0.24914	-0.24947	-0.24961	-0.24959	-0.2498	-0.25001	-0.25004	-0.25033	-0.25054	-0.25081	-0.25094	-0.25112	-0.25135	-0.25143	-0.25174	-0.2518	-0.25209	-0.25213	-0.25254	-0.25273	-0.25284	-0.25297	-0.25319	-0.25331	-0.25373	-0.25376	-0.25416
	966.172	-0.24709	-0.24718	-0.24737	-0.24743	-0.24758	-0.24768	-0.24777	-0.24803	-0.2482	-0.2484	-0.24843	-0.24862	-0.24881	-0.24882	-0.24901	-0.24925	-0.2494	-0.24963	-0.2495	-0.24974	-0.24986	-0.25006	-0.25039	-0.25051	-0.25049	-0.25071	-0.25091	-0.25094	-0.25126	-0.25142	-0.25173	-0.25186	-0.25204	-0.25224	-0.25234	-0.25265	-0.25271	-0.25299	-0.25306	-0.25346	-0.25366	-0.25372	-0.25385	-0.25411	-0.25421	-0.25462	-0.25466	-0.25505
	966.654	-0.24784	-0.24795	-0.24814	-0.24819	-0.24837	-0.24844	-0.24855	-0.2488	-0.24897	-0.24916	-0.2492	-0.24938	-0.24958	-0.24959	-0.2498	-0.25003	-0.25016	-0.25041	-0.25028	-0.25052	-0.25064	-0.25085	-0.25117	-0.25129	-0.25127	-0.25148	-0.25168	-0.25171	-0.25206	-0.25217	-0.25252	-0.25265	-0.25283	-0.253	-0.25313	-0.25344	-0.25349	-0.25375	-0.25386	-0.25425	-0.25445	-0.25449	-0.25461	-0.2549	-0.25498	-0.25538	-0.25545	-0.25582
	967.136	-0.24848	-0.2486	-0.24879	-0.24883	-0.24902	-0.24909	-0.24919	-0.24945	-0.24961	-0.24978	-0.24986	-0.25002	-0.25022	-0.25025	-0.25046	-0.25069	-0.25081	-0.25108	-0.25095	-0.25119	-0.25129	-0.25153	-0.25182	-0.25194	-0.25192	-0.25214	-0.25231	-0.25237	-0.25274	-0.25282	-0.2532	-0.25333	-0.25349	-0.25364	-0.2538	-0.2541	-0.25415	-0.25438	-0.25454	-0.25491	-0.25513	-0.25514	-0.25525	-0.25556	-0.25564	-0.25603	-0.25611	-0.25647
	967.619	-0.24907	-0.2492	-0.24939	-0.24942	-0.24962	-0.24968	-0.24978	-0.25006	-0.25018	-0.25036	-0.25046	-0.25061	-0.25081	-0.25085	-0.25107	-0.25131	-0.25142	-0.25169	-0.25157	-0.25181	-0.25189	-0.25215	-0.25241	-0.25255	-0.25253	-0.25275	-0.25289	-0.25298	-0.25336	-0.25342	-0.25382	-0.25396	-0.25409	-0.25424	-0.25443	-0.25471	-0.25476	-0.25496	-0.25516	-0.25551	-0.25575	-0.25574	-0.25586	-0.25616	-0.25625	-0.25663	-0.25673	-0.25708
	968.101	-0.24971	-0.24986	-0.25004	-0.25006	-0.25027	-0.25033	-0.25043	-0.25072	-0.25081	-0.25099	-0.25112	-0.25125	-0.25146	-0.25152	-0.25173	-0.25199	-0.2521	-0.25235	-0.25226	-0.25249	-0.25254	-0.25282	-0.25305	-0.25321	-0.25319	-0.25342	-0.25352	-0.25365	-0.25403	-0.25409	-0.25449	-0.25464	-0.25475	-0.25489	-0.25511	-0.25537	-0.25542	-0.25558	-0.25583	-0.25617	-0.25643	-0.25641	-0.25653	-0.25681	-0.25693	-0.25729	-0.25741	-0.25774
	968.583	-0.25049	-0.25064	-0.25081	-0.25083	-0.25104	-0.25111	-0.25119	-0.25151	-0.25157	-0.25175	-0.2519	-0.25202	-0.25223	-0.25231	-0.25252	-0.25279	-0.2529	-0.25313	-0.25307	-0.25328	-0.25332	-0.25361	-0.25381	-0.25399	-0.25398	-0.25421	-0.25428	-0.25445	-0.25481	-0.25489	-0.25527	-0.25543	-0.25553	-0.25566	-0.25591	-0.25615	-0.2562	-0.25633	-0.25661	-0.25695	-0.25722	-0.25719	-0.25732	-0.25757	-0.25772	-0.25807	-0.25822	-0.25852
	969.065	-0.2514	-0.25155	-0.2517	-0.25171	-0.25193	-0.25201	-0.25207	-0.25242	-0.25245	-0.25264	-0.25279	-0.2529	-0.25312	-0.25323	-0.25341	-0.25371	-0.25382	-0.25402	-0.25399	-0.25418	-0.25421	-0.25451	-0.2547	-0.25489	-0.2549	-0.25513	-0.25516	-0.25536	-0.2557	-0.25581	-0.25616	-0.25634	-0.25642	-0.25656	-0.25682	-0.25705	-0.2571	-0.25721	-0.25751	-0.25785	-0.25812	-0.2581	-0.25824	-0.25845	-0.25863	-0.25896	-0.25915	-0.25942
	969.547	-0.25236	-0.25251	-0.25262	-0.25265	-0.25286	-0.25296	-0.25301	-0.25337	-0.25338	-0.25359	-0.25373	-0.25383	-0.25406	-0.25419	-0.25435	-0.25467	-0.25479	-0.25496	-0.25496	-0.25512	-0.25515	-0.25546	-0.25564	-0.25583	-0.25586	-0.25609	-0.25609	-0.25632	-0.25664	-0.25677	-0.25709	-0.25729	-0.25735	-0.25752	-0.25777	-0.25799	-0.25804	-0.25813	-0.25845	-0.25879	-0.25905	-0.25904	-0.2592	-0.25937	-0.25959	-0.2599	-0.26012	-0.26037
	970.029	-0.25326	-0.25342	-0.25349	-0.25353	-0.25374	-0.25385	-0.25389	-0.25427	-0.25427	-0.25449	-0.25461	-0.25472	-0.25495	-0.25509	-0.25523	-0.25556	-0.25571	-0.25584	-0.25586	-0.256	-0.25605	-0.25635	-0.25653	-0.25671	-0.25677	-0.25699	-0.25698	-0.25722	-0.25752	-0.25767	-0.25796	-0.25818	-0.25824	-0.25842	-0.25866	-0.25888	-0.25894	-0.25901	-0.25934	-0.25967	-0.25993	-0.25993	-0.2601	-0.26024	-0.26049	-0.26079	-0.26104	-0.26126
	970.512	-0.25404	-0.25421	-0.25424	-0.2543	-0.25451	-0.25462	-0.25465	-0.25504	-0.25504	-0.25527	-0.25538	-0.25549	-0.25572	-0.25587	-0.25599	-0.25633	-0.2565	-0.25659	-0.25663	-0.25675	-0.25682	-0.25712	-0.25732	-0.25747	-0.25756	-0.25777	-0.25776	-0.25801	-0.25828	-0.25845	-0.25872	-0.25896	-0.259	-0.25921	-0.25944	-0.25964	-0.25971	-0.25978	-0.26011	-0.26044	-0.26069	-0.26069	-0.26088	-0.261	-0.26127	-0.26156	-0.26184	-0.26204
	970.994	-0.25471	-0.25489	-0.25487	-0.25495	-0.25515	-0.25527	-0.25531	-0.25569	-0.2557	-0.25593	-0.25602	-0.25615	-0.25638	-0.25653	-0.25663	-0.25697	-0.25717	-0.25723	-0.25728	-0.25739	-0.25748	-0.25778	-0.258	-0.25811	-0.25823	-0.25842	-0.25842	-0.25869	-0.25892	-0.25911	-0.25936	-0.25963	-0.25966	-0.25987	-0.26009	-0.26029	-0.26037	-0.26044	-0.26076	-0.26109	-0.26134	-0.26135	-0.26153	-0.26164	-0.26193	-0.26221	-0.26252	-0.2627
	971.476	-0.25533	-0.25553	-0.25547	-0.25555	-0.25576	-0.25588	-0.25593	-0.25629	-0.25632	-0.25654	-0.25662	-0.25677	-0.25699	-0.25715	-0.25723	-0.25756	-0.25779	-0.25783	-0.25788	-0.25799	-0.2581	-0.2584	-0.25863	-0.25871	-0.25885	-0.25902	-0.25904	-0.25932	-0.25953	-0.25971	-0.25997	-0.26026	-0.26027	-0.26049	-0.2607	-0.26089	-0.26099	-0.26106	-0.26137	-0.2617	-0.26196	-0.26197	-0.26214	-0.26225	-0.26255	-0.26282	-0.26314	-0.26332
	971.958	-0.256	-0.25621	-0.25613	-0.25622	-0.25643	-0.25654	-0.2566	-0.25695	-0.257	-0.25719	-0.25727	-0.25745	-0.25766	-0.25781	-0.25789	-0.25821	-0.25845	-0.25847	-0.25853	-0.25864	-0.25877	-0.25907	-0.25933	-0.25936	-0.25952	-0.25967	-0.25971	-0.26001	-0.26019	-0.26037	-0.26063	-0.26094	-0.26093	-0.26116	-0.26137	-0.26156	-0.26166	-0.26174	-0.26203	-0.26237	-0.26262	-0.26264	-0.2628	-0.26292	-0.26321	-0.26348	-0.2638	-0.26399
	972.44	-0.25678	-0.257	-0.25692	-0.257	-0.25721	-0.25733	-0.2574	-0.25772	-0.25779	-0.25795	-0.25803	-0.25825	-0.25844	-0.25858	-0.25867	-0.25897	-0.25921	-0.25924	-0.25931	-0.25941	-0.25955	-0.25985	-0.26014	-0.26013	-0.2603	-0.26043	-0.26049	-0.26081	-0.26098	-0.26115	-0.26141	-0.26173	-0.26171	-0.26194	-0.26215	-0.26234	-0.26244	-0.26252	-0.26281	-0.26315	-0.26341	-0.26343	-0.26358	-0.26371	-0.26399	-0.26426	-0.26457	-0.26476
	972.923	-0.25766	-0.2579	-0.25782	-0.2579	-0.25811	-0.25823	-0.25831	-0.25859	-0.2587	-0.25881	-0.25891	-0.25916	-0.25932	-0.25946	-0.25957	-0.25985	-0.26008	-0.26012	-0.2602	-0.26029	-0.26044	-0.26075	-0.26106	-0.26101	-0.26118	-0.26132	-0.26138	-0.26172	-0.26187	-0.26203	-0.2623	-0.26263	-0.26261	-0.26283	-0.26304	-0.26325	-0.26334	-0.26342	-0.26369	-0.26404	-0.2643	-0.26434	-0.26447	-0.26462	-0.26487	-0.26516	-0.26545	-0.26565
	973.405	-0.25858	-0.25882	-0.25878	-0.25885	-0.25905	-0.25917	-0.25926	-0.25951	-0.25965	-0.25971	-0.25982	-0.26011	-0.26025	-0.26038	-0.26052	-0.26078	-0.26098	-0.26105	-0.26115	-0.26122	-0.26137	-0.26168	-0.26201	-0.26193	-0.26211	-0.26224	-0.26231	-0.26266	-0.26281	-0.26296	-0.26323	-0.26356	-0.26354	-0.26375	-0.26396	-0.26419	-0.26427	-0.26436	-0.26462	-0.26498	-0.26523	-0.26528	-0.2654	-0.26558	-0.26579	-0.2661	-0.26636	-0.26656
	973.886	-0.25944	-0.25969	-0.25968	-0.25974	-0.25994	-0.26005	-0.26015	-0.26037	-0.26056	-0.26056	-0.26069	-0.26101	-0.26112	-0.26124	-0.26141	-0.26167	-0.26182	-0.26192	-0.26204	-0.26209	-0.26223	-0.26256	-0.26289	-0.2628	-0.26298	-0.26312	-0.26318	-0.26353	-0.26368	-0.26384	-0.26411	-0.26444	-0.26443	-0.26463	-0.26483	-0.26508	-0.26516	-0.26525	-0.2655	-0.26586	-0.2661	-0.26617	-0.26628	-0.26649	-0.26665	-0.26699	-0.26722	-0.26742
	974.368	-0.26018	-0.26043	-0.26046	-0.26052	-0.2607	-0.26082	-0.26092	-0.26112	-0.26134	-0.2613	-0.26144	-0.26178	-0.26187	-0.26199	-0.26219	-0.26243	-0.26256	-0.26269	-0.26283	-0.26284	-0.26298	-0.26331	-0.26365	-0.26356	-0.26374	-0.26389	-0.26393	-0.26429	-0.26443	-0.2646	-0.26487	-0.26519	-0.26519	-0.26539	-0.26558	-0.26585	-0.26593	-0.26601	-0.26626	-0.26661	-0.26684	-0.26692	-0.26705	-0.26728	-0.2674	-0.26776	-0.26797	-0.26815
	974.85	-0.26081	-0.26105	-0.26113	-0.26118	-0.26134	-0.26146	-0.26157	-0.26175	-0.26201	-0.26193	-0.26208	-0.26244	-0.26251	-0.26263	-0.26285	-0.26309	-0.26318	-0.26335	-0.26349	-0.26348	-0.26362	-0.26395	-0.26429	-0.26421	-0.2644	-0.26454	-0.26457	-0.26492	-0.26506	-0.26525	-0.26552	-0.26583	-0.26585	-0.26604	-0.26621	-0.2665	-0.26659	-0.26667	-0.26691	-0.26725	-0.26748	-0.26756	-0.2677	-0.26797	-0.26804	-0.26844	-0.2686	-0.26878
	975.332	-0.2614	-0.26164	-0.26175	-0.26181	-0.26195	-0.26207	-0.26218	-0.26235	-0.26263	-0.26253	-0.26269	-0.26305	-0.26312	-0.26323	-0.26347	-0.26371	-0.26378	-0.26397	-0.26412	-0.2641	-0.26422	-0.26454	-0.26489	-0.26482	-0.26503	-0.26515	-0.26518	-0.26552	-0.26565	-0.26585	-0.26614	-0.26642	-0.26646	-0.26666	-0.26681	-0.26711	-0.26721	-0.26728	-0.26752	-0.26783	-0.26807	-0.26816	-0.26832	-0.2686	-0.26864	-0.26907	-0.2692	-0.26937
	975.814	-0.26206	-0.26229	-0.26243	-0.26249	-0.26261	-0.26273	-0.26284	-0.26301	-0.26331	-0.26319	-0.26336	-0.26371	-0.26378	-0.2639	-0.26414	-0.26438	-0.26444	-0.26465	-0.2648	-0.26477	-0.26489	-0.26519	-0.26553	-0.26549	-0.26571	-0.26582	-0.26585	-0.26618	-0.2663	-0.26652	-0.2668	-0.26707	-0.26713	-0.26732	-0.26746	-0.26777	-0.26788	-0.26794	-0.26819	-0.26847	-0.26872	-0.26881	-0.26899	-0.26929	-0.26931	-0.26975	-0.26987	-0.27003
	976.297	-0.26284	-0.26308	-0.26324	-0.2633	-0.26339	-0.26352	-0.26362	-0.26379	-0.2641	-0.26399	-0.26416	-0.26448	-0.26457	-0.26469	-0.26493	-0.26518	-0.26523	-0.26546	-0.26559	-0.26557	-0.26569	-0.26596	-0.26631	-0.26628	-0.26652	-0.2666	-0.26666	-0.26697	-0.26708	-0.2673	-0.26759	-0.26785	-0.26792	-0.26811	-0.26824	-0.26855	-0.26868	-0.26872	-0.26899	-0.26923	-0.2695	-0.26958	-0.26979	-0.27008	-0.27011	-0.27056	-0.27065	-0.27082
	976.779	-0.26376	-0.26399	-0.26415	-0.26423	-0.2643	-0.26443	-0.26453	-0.2647	-0.265	-0.26491	-0.26509	-0.26537	-0.26549	-0.26561	-0.26584	-0.26609	-0.26614	-0.26638	-0.2665	-0.26649	-0.26661	-0.26685	-0.2672	-0.26719	-0.26744	-0.26749	-0.26758	-0.26788	-0.26798	-0.26822	-0.2685	-0.26874	-0.26882	-0.26902	-0.26914	-0.26944	-0.26959	-0.26961	-0.2699	-0.27011	-0.2704	-0.27047	-0.27072	-0.27099	-0.27103	-0.27147	-0.27156	-0.27174
	977.261	-0.26474	-0.26495	-0.26512	-0.2652	-0.26527	-0.2654	-0.26548	-0.26567	-0.26595	-0.26589	-0.26606	-0.26631	-0.26647	-0.26658	-0.2668	-0.26704	-0.26711	-0.26734	-0.26746	-0.26746	-0.26759	-0.2678	-0.26815	-0.26815	-0.2684	-0.26844	-0.26856	-0.26884	-0.26894	-0.26918	-0.26946	-0.26968	-0.26977	-0.26997	-0.27011	-0.27039	-0.27055	-0.27056	-0.27087	-0.27104	-0.27135	-0.27142	-0.27169	-0.27194	-0.27201	-0.27244	-0.27253	-0.27272
	977.743	-0.26568	-0.26588	-0.26604	-0.26613	-0.26619	-0.26633	-0.2664	-0.26659	-0.26687	-0.26683	-0.26699	-0.26721	-0.26741	-0.26751	-0.26771	-0.26795	-0.26803	-0.26826	-0.26838	-0.26838	-0.26852	-0.26871	-0.26905	-0.26907	-0.26931	-0.26934	-0.26949	-0.26976	-0.26987	-0.27011	-0.27038	-0.27058	-0.27068	-0.27088	-0.27103	-0.2713	-0.27147	-0.27146	-0.27179	-0.27194	-0.27227	-0.27234	-0.27261	-0.27284	-0.27294	-0.27335	-0.27345	-0.27367
	978.225	-0.26651	-0.2667	-0.26684	-0.26695	-0.26701	-0.26715	-0.2672	-0.2674	-0.26767	-0.26765	-0.2678	-0.268	-0.26824	-0.26834	-0.26851	-0.26875	-0.26885	-0.26907	-0.26919	-0.26919	-0.26935	-0.26951	-0.26985	-0.26989	-0.2701	-0.27014	-0.27031	-0.27057	-0.2707	-0.27094	-0.27119	-0.27137	-0.27148	-0.27169	-0.27185	-0.27211	-0.27227	-0.27227	-0.2726	-0.27274	-0.27308	-0.27316	-0.27343	-0.27364	-0.27377	-0.27416	-0.27426	-0.27452
	978.707	-0.26724	-0.26742	-0.26753	-0.26765	-0.26773	-0.26786	-0.26791	-0.2681	-0.26837	-0.26836	-0.26851	-0.2687	-0.26897	-0.26905	-0.26921	-0.26944	-0.26956	-0.26976	-0.26989	-0.26989	-0.27006	-0.27022	-0.27054	-0.27059	-0.27079	-0.27084	-0.27101	-0.27127	-0.27142	-0.27166	-0.27189	-0.27206	-0.27218	-0.2724	-0.27256	-0.27281	-0.27297	-0.27297	-0.2733	-0.27344	-0.27378	-0.27387	-0.27413	-0.27433	-0.2745	-0.27487	-0.27497	-0.27525
	979.19	-0.26793	-0.26808	-0.26818	-0.2683	-0.2684	-0.26852	-0.26857	-0.26877	-0.26903	-0.26903	-0.26917	-0.26935	-0.26965	-0.26972	-0.26986	-0.27009	-0.27024	-0.2704	-0.27055	-0.27054	-0.27073	-0.27088	-0.27118	-0.27126	-0.27142	-0.27151	-0.27167	-0.27192	-0.2721	-0.27233	-0.27256	-0.27271	-0.27283	-0.27306	-0.27323	-0.27347	-0.27362	-0.27365	-0.27395	-0.2741	-0.27445	-0.27454	-0.27478	-0.27498	-0.27518	-0.27553	-0.27564	-0.27593
	979.672	-0.26866	-0.26879	-0.26888	-0.269	-0.26912	-0.26923	-0.26928	-0.26947	-0.26972	-0.26975	-0.26988	-0.27006	-0.27037	-0.27043	-0.27055	-0.27078	-0.27096	-0.27109	-0.27125	-0.27125	-0.27144	-0.27159	-0.27187	-0.27196	-0.27211	-0.27223	-0.27237	-0.27263	-0.27282	-0.27305	-0.27327	-0.27341	-0.27353	-0.27377	-0.27393	-0.27417	-0.27431	-0.27437	-0.27464	-0.2748	-0.27516	-0.27526	-0.27548	-0.27568	-0.2759	-0.27625	-0.27634	-0.27665
	980.154	-0.26949	-0.2696	-0.26968	-0.2698	-0.26994	-0.27004	-0.27009	-0.27028	-0.27053	-0.27057	-0.27069	-0.27088	-0.27119	-0.27125	-0.27135	-0.27158	-0.27178	-0.27188	-0.27205	-0.27206	-0.27225	-0.2724	-0.27267	-0.27278	-0.2729	-0.27306	-0.27317	-0.27344	-0.27365	-0.27387	-0.27409	-0.27422	-0.27434	-0.27457	-0.27473	-0.27498	-0.27511	-0.2752	-0.27544	-0.27561	-0.27597	-0.27607	-0.27627	-0.27648	-0.27672	-0.27706	-0.27715	-0.27746
	980.636	-0.27041	-0.2705	-0.27058	-0.2707	-0.27087	-0.27094	-0.271	-0.2712	-0.27143	-0.27149	-0.2716	-0.2718	-0.27211	-0.27216	-0.27225	-0.27248	-0.2727	-0.27278	-0.27296	-0.27298	-0.27317	-0.27331	-0.27357	-0.27369	-0.2738	-0.274	-0.27408	-0.27435	-0.27457	-0.27479	-0.27501	-0.27513	-0.27524	-0.27548	-0.27563	-0.27589	-0.27601	-0.27614	-0.27633	-0.27651	-0.27687	-0.27699	-0.27716	-0.27739	-0.27763	-0.27798	-0.27806	-0.27836
	981.118	-0.27135	-0.27144	-0.27153	-0.27163	-0.27182	-0.27189	-0.27194	-0.27214	-0.27236	-0.27244	-0.27256	-0.27275	-0.27305	-0.2731	-0.27319	-0.27342	-0.27365	-0.27372	-0.27389	-0.27394	-0.27412	-0.27426	-0.27451	-0.27464	-0.27474	-0.27497	-0.27503	-0.27531	-0.27554	-0.27575	-0.27596	-0.27608	-0.27618	-0.27641	-0.27655	-0.27684	-0.27694	-0.2771	-0.27727	-0.27745	-0.27781	-0.27793	-0.27809	-0.27834	-0.27857	-0.27893	-0.279	-0.27929
	981.601	-0.27222	-0.27232	-0.27242	-0.27251	-0.27272	-0.27278	-0.27283	-0.27303	-0.27324	-0.27334	-0.27346	-0.27365	-0.27394	-0.274	-0.27409	-0.27432	-0.27454	-0.27461	-0.27477	-0.27485	-0.27502	-0.27516	-0.27541	-0.27554	-0.27564	-0.27588	-0.27592	-0.27621	-0.27645	-0.27665	-0.27686	-0.27698	-0.27708	-0.27729	-0.27743	-0.27773	-0.27783	-0.27801	-0.27816	-0.27833	-0.27869	-0.27881	-0.27898	-0.27923	-0.27946	-0.27982	-0.2799	-0.28017
	982.083	-0.27299	-0.2731	-0.27321	-0.27329	-0.27351	-0.27357	-0.27361	-0.27381	-0.27402	-0.27413	-0.27426	-0.27445	-0.27472	-0.27478	-0.27489	-0.2751	-0.27532	-0.27541	-0.27554	-0.27565	-0.27582	-0.27595	-0.2762	-0.27633	-0.27643	-0.27667	-0.27672	-0.27701	-0.27725	-0.27746	-0.27764	-0.27777	-0.27787	-0.27807	-0.2782	-0.27851	-0.27861	-0.2788	-0.27895	-0.27911	-0.27947	-0.27959	-0.27975	-0.28003	-0.28025	-0.2806	-0.28069	-0.28094
	982.565	-0.27365	-0.27378	-0.2739	-0.27396	-0.2742	-0.27425	-0.27429	-0.27448	-0.2747	-0.27482	-0.27496	-0.27514	-0.27539	-0.27547	-0.2756	-0.27579	-0.276	-0.2761	-0.27621	-0.27635	-0.27653	-0.27664	-0.2769	-0.27702	-0.27711	-0.27736	-0.2774	-0.2777	-0.27794	-0.27817	-0.27833	-0.27846	-0.27857	-0.27874	-0.27888	-0.27919	-0.2793	-0.27948	-0.27965	-0.27979	-0.28016	-0.28027	-0.28044	-0.28073	-0.28094	-0.28127	-0.28139	-0.28161
	983.047	-0.27429	-0.27442	-0.27456	-0.27461	-0.27486	-0.2749	-0.27495	-0.27513	-0.27534	-0.27548	-0.27563	-0.27581	-0.27604	-0.27612	-0.27627	-0.27645	-0.27665	-0.27677	-0.27685	-0.27702	-0.27721	-0.27731	-0.27757	-0.27769	-0.27777	-0.278	-0.27806	-0.27835	-0.2786	-0.27884	-0.27898	-0.27912	-0.27924	-0.27939	-0.27954	-0.27984	-0.27995	-0.28013	-0.28032	-0.28045	-0.28081	-0.28092	-0.2811	-0.28139	-0.28159	-0.28191	-0.28206	-0.28226
	983.529	-0.275	-0.27514	-0.27528	-0.27532	-0.27557	-0.27561	-0.27567	-0.27583	-0.27605	-0.2762	-0.27635	-0.27653	-0.27674	-0.27684	-0.27701	-0.27716	-0.27736	-0.2775	-0.27755	-0.27774	-0.27794	-0.27803	-0.27829	-0.27841	-0.27849	-0.2787	-0.27877	-0.27906	-0.2793	-0.27957	-0.27969	-0.27984	-0.27997	-0.2801	-0.28026	-0.28053	-0.28066	-0.28083	-0.28105	-0.28117	-0.28153	-0.28162	-0.28183	-0.28211	-0.2823	-0.28261	-0.28279	-0.28297
	984.011	-0.27583	-0.27597	-0.27611	-0.27615	-0.2764	-0.27644	-0.27652	-0.27666	-0.27688	-0.27704	-0.2772	-0.27736	-0.27756	-0.27767	-0.27786	-0.278	-0.27819	-0.27833	-0.27837	-0.27857	-0.2788	-0.27888	-0.27914	-0.27924	-0.27931	-0.27951	-0.27961	-0.27987	-0.28011	-0.28041	-0.28051	-0.28067	-0.28082	-0.28093	-0.2811	-0.28135	-0.28148	-0.28164	-0.28189	-0.28201	-0.28237	-0.28245	-0.28267	-0.28294	-0.28313	-0.28342	-0.28363	-0.2838
	984.494	-0.27679	-0.27692	-0.27706	-0.2771	-0.27735	-0.27738	-0.27748	-0.27761	-0.27783	-0.27799	-0.27815	-0.27831	-0.2785	-0.27862	-0.27881	-0.27895	-0.27914	-0.27928	-0.27931	-0.27951	-0.27976	-0.27983	-0.28009	-0.28019	-0.28025	-0.28043	-0.28056	-0.2808	-0.28103	-0.28135	-0.28143	-0.28162	-0.28177	-0.28187	-0.28206	-0.28227	-0.2824	-0.28257	-0.28284	-0.28296	-0.28333	-0.28339	-0.28363	-0.28386	-0.28406	-0.28434	-0.28458	-0.28474
	984.976	-0.27779	-0.27792	-0.27804	-0.27809	-0.27834	-0.27836	-0.27848	-0.27861	-0.27882	-0.27899	-0.27914	-0.27931	-0.27947	-0.27961	-0.2798	-0.27994	-0.28013	-0.28027	-0.28029	-0.28049	-0.28076	-0.28083	-0.2811	-0.28117	-0.28124	-0.2814	-0.28155	-0.28177	-0.28198	-0.28232	-0.28241	-0.28261	-0.28276	-0.28286	-0.28306	-0.28325	-0.28338	-0.28354	-0.28382	-0.28395	-0.28432	-0.28437	-0.28463	-0.28482	-0.28503	-0.2853	-0.28557	-0.28572
	985.457	-0.27875	-0.27887	-0.27897	-0.27904	-0.27929	-0.27931	-0.27943	-0.27956	-0.27977	-0.27995	-0.28009	-0.28026	-0.28041	-0.28055	-0.28075	-0.28089	-0.28107	-0.28121	-0.28124	-0.28142	-0.28171	-0.28178	-0.28205	-0.2821	-0.28218	-0.28232	-0.28252	-0.2827	-0.28289	-0.28325	-0.28333	-0.28355	-0.2837	-0.28379	-0.28402	-0.28419	-0.28431	-0.28447	-0.28476	-0.28491	-0.28527	-0.28531	-0.28559	-0.28572	-0.28596	-0.28622	-0.28651	-0.28666
	985.939	-0.2796	-0.27971	-0.2798	-0.27989	-0.28013	-0.28014	-0.28028	-0.28042	-0.28063	-0.2808	-0.28093	-0.28112	-0.28123	-0.28139	-0.28158	-0.28174	-0.28192	-0.28206	-0.28208	-0.28224	-0.28255	-0.28262	-0.2829	-0.28292	-0.28301	-0.28315	-0.28338	-0.28354	-0.2837	-0.28406	-0.28416	-0.28439	-0.28453	-0.28462	-0.28487	-0.28503	-0.28515	-0.28531	-0.2856	-0.28576	-0.28611	-0.28616	-0.28644	-0.28653	-0.28679	-0.28705	-0.28733	-0.28751
	986.421	-0.28035	-0.28045	-0.28053	-0.28064	-0.28087	-0.28088	-0.28101	-0.28118	-0.28139	-0.28155	-0.28167	-0.28187	-0.28197	-0.28212	-0.28231	-0.28249	-0.28266	-0.2828	-0.28282	-0.28297	-0.28329	-0.28336	-0.28365	-0.28365	-0.28376	-0.28388	-0.28414	-0.28428	-0.28442	-0.28478	-0.2849	-0.28513	-0.28526	-0.28535	-0.28561	-0.28578	-0.2859	-0.28604	-0.28634	-0.28651	-0.28685	-0.2869	-0.28719	-0.28724	-0.28752	-0.28778	-0.28805	-0.28825
	986.903	-0.28105	-0.28116	-0.28123	-0.28136	-0.28158	-0.28159	-0.28171	-0.2819	-0.28211	-0.28226	-0.28238	-0.28259	-0.28266	-0.28283	-0.28302	-0.2832	-0.28336	-0.28351	-0.28352	-0.28366	-0.28399	-0.28407	-0.28435	-0.28436	-0.28447	-0.28458	-0.28487	-0.28499	-0.28512	-0.28547	-0.2856	-0.28583	-0.28595	-0.28604	-0.28632	-0.28651	-0.28662	-0.28675	-0.28705	-0.28724	-0.28755	-0.28762	-0.28791	-0.28793	-0.28823	-0.28849	-0.28873	-0.28896
	987.385	-0.2818	-0.28191	-0.28199	-0.28212	-0.28234	-0.28234	-0.28245	-0.28266	-0.28288	-0.28301	-0.28314	-0.28335	-0.28342	-0.28359	-0.28377	-0.28396	-0.28412	-0.28428	-0.28428	-0.28441	-0.28474	-0.28483	-0.2851	-0.28512	-0.28523	-0.28534	-0.28564	-0.28576	-0.28587	-0.28621	-0.28636	-0.28658	-0.2867	-0.28678	-0.28706	-0.28728	-0.2874	-0.28751	-0.2878	-0.28801	-0.2883	-0.28838	-0.28866	-0.28867	-0.28899	-0.28925	-0.28946	-0.28972
	987.868	-0.28265	-0.28278	-0.28285	-0.28299	-0.2832	-0.2832	-0.2833	-0.28354	-0.28375	-0.28388	-0.28401	-0.28421	-0.28428	-0.28446	-0.28463	-0.28482	-0.28499	-0.28515	-0.28514	-0.28527	-0.2856	-0.2857	-0.28595	-0.28601	-0.2861	-0.28621	-0.28651	-0.28663	-0.28674	-0.28707	-0.28723	-0.28742	-0.28757	-0.28764	-0.28792	-0.28816	-0.28828	-0.28838	-0.28866	-0.28888	-0.28915	-0.28924	-0.28953	-0.28953	-0.28986	-0.29012	-0.29029	-0.29059
	988.35	-0.2836	-0.28375	-0.28383	-0.28396	-0.28416	-0.28417	-0.28426	-0.2845	-0.28472	-0.28484	-0.28497	-0.28517	-0.28526	-0.28544	-0.2856	-0.28579	-0.28596	-0.28613	-0.28611	-0.28624	-0.28655	-0.28667	-0.2869	-0.28699	-0.28707	-0.28718	-0.28748	-0.28761	-0.28773	-0.28803	-0.2882	-0.28837	-0.28853	-0.2886	-0.28887	-0.28913	-0.28927	-0.28935	-0.28962	-0.28985	-0.29011	-0.29021	-0.29049	-0.29049	-0.29083	-0.2911	-0.29122	-0.29155
	988.832	-0.28459	-0.28475	-0.28484	-0.28497	-0.28515	-0.28517	-0.28527	-0.28551	-0.28572	-0.28583	-0.28598	-0.28616	-0.28627	-0.28646	-0.2866	-0.28679	-0.28698	-0.28713	-0.28712	-0.28725	-0.28754	-0.28767	-0.28789	-0.28801	-0.28807	-0.2882	-0.28848	-0.28863	-0.28875	-0.28903	-0.28922	-0.28934	-0.28954	-0.28961	-0.28986	-0.29013	-0.29028	-0.29035	-0.2906	-0.29085	-0.29111	-0.29121	-0.29148	-0.29149	-0.29184	-0.29211	-0.2922	-0.29254
	989.314	-0.28554	-0.28571	-0.28581	-0.28592	-0.2861	-0.28613	-0.28623	-0.28646	-0.28666	-0.28678	-0.28693	-0.2871	-0.28723	-0.28743	-0.28755	-0.28774	-0.28795	-0.28809	-0.28809	-0.28822	-0.28848	-0.28862	-0.28883	-0.28898	-0.28902	-0.28917	-0.28943	-0.2896	-0.28973	-0.28999	-0.29018	-0.29027	-0.2905	-0.29058	-0.29081	-0.29107	-0.29124	-0.29131	-0.29154	-0.29179	-0.29207	-0.29215	-0.29243	-0.29244	-0.29279	-0.29308	-0.29313	-0.29349
	989.796	-0.28637	-0.28657	-0.28667	-0.28676	-0.28693	-0.28698	-0.28709	-0.2873	-0.28749	-0.28762	-0.28777	-0.28794	-0.28809	-0.28829	-0.28839	-0.2886	-0.28882	-0.28893	-0.28895	-0.28907	-0.2893	-0.28946	-0.28966	-0.28983	-0.28986	-0.29004	-0.29027	-0.29046	-0.2906	-0.29084	-0.29103	-0.29109	-0.29134	-0.29145	-0.29165	-0.2919	-0.29209	-0.29216	-0.29236	-0.29262	-0.29292	-0.29299	-0.29327	-0.29328	-0.29364	-0.29393	-0.29396	-0.29432
	990.279	-0.28711	-0.28732	-0.28742	-0.28749	-0.28767	-0.28773	-0.28784	-0.28805	-0.28823	-0.28836	-0.28851	-0.28869	-0.28884	-0.28904	-0.28913	-0.28935	-0.28958	-0.28967	-0.2897	-0.28982	-0.29002	-0.29019	-0.2904	-0.29056	-0.2906	-0.2908	-0.29101	-0.29122	-0.29137	-0.29159	-0.29178	-0.29181	-0.29208	-0.29221	-0.29241	-0.29263	-0.29282	-0.29291	-0.29307	-0.29335	-0.29368	-0.29372	-0.294	-0.29402	-0.29438	-0.29468	-0.2947	-0.29505
	990.761	-0.28781	-0.28803	-0.28814	-0.28819	-0.28837	-0.28845	-0.28856	-0.28876	-0.28892	-0.28906	-0.2892	-0.2894	-0.28955	-0.28974	-0.28984	-0.29007	-0.29031	-0.29037	-0.29042	-0.29053	-0.2907	-0.29087	-0.2911	-0.29125	-0.29129	-0.29152	-0.29171	-0.29193	-0.29208	-0.29229	-0.29247	-0.29251	-0.29278	-0.29293	-0.29312	-0.29332	-0.2935	-0.29362	-0.29375	-0.29404	-0.2944	-0.29441	-0.29469	-0.29472	-0.29508	-0.29538	-0.29541	-0.29574
	991.243	-0.28855	-0.28878	-0.28889	-0.28893	-0.28911	-0.2892	-0.28932	-0.28951	-0.28966	-0.2898	-0.28993	-0.29016	-0.2903	-0.29047	-0.29059	-0.29084	-0.29107	-0.2911	-0.29117	-0.29127	-0.29142	-0.2916	-0.29183	-0.29197	-0.29203	-0.29228	-0.29244	-0.29268	-0.29283	-0.29303	-0.29321	-0.29326	-0.29351	-0.29369	-0.29388	-0.29405	-0.29422	-0.29437	-0.29447	-0.29478	-0.29515	-0.29514	-0.29542	-0.29547	-0.29582	-0.29612	-0.29616	-0.29648
	991.725	-0.28939	-0.28963	-0.28973	-0.28976	-0.28996	-0.29006	-0.29016	-0.29036	-0.2905	-0.29064	-0.29076	-0.29101	-0.29114	-0.2913	-0.29144	-0.29169	-0.29192	-0.29193	-0.29202	-0.29211	-0.29223	-0.29243	-0.29267	-0.29279	-0.29287	-0.29313	-0.29327	-0.29353	-0.29367	-0.29386	-0.29403	-0.2941	-0.29433	-0.29453	-0.29473	-0.29487	-0.29504	-0.29521	-0.29529	-0.29561	-0.296	-0.29597	-0.29625	-0.29632	-0.29666	-0.29696	-0.297	-0.29731
	992.207	-0.29032	-0.29057	-0.29067	-0.2907	-0.2909	-0.291	-0.29109	-0.2913	-0.29143	-0.29157	-0.29168	-0.29195	-0.29208	-0.29222	-0.29239	-0.29264	-0.29286	-0.29285	-0.29296	-0.29303	-0.29314	-0.29336	-0.2936	-0.2937	-0.2938	-0.29406	-0.29419	-0.29445	-0.29458	-0.29478	-0.29495	-0.29505	-0.29524	-0.29547	-0.29568	-0.29579	-0.29594	-0.29614	-0.29621	-0.29654	-0.29694	-0.29689	-0.29717	-0.29726	-0.2976	-0.29788	-0.29794	-0.29823
	992.689	-0.29128	-0.29154	-0.29164	-0.29167	-0.29187	-0.29198	-0.29205	-0.29226	-0.2924	-0.29253	-0.29263	-0.29292	-0.29304	-0.29316	-0.29336	-0.29362	-0.29381	-0.29381	-0.29393	-0.29398	-0.29409	-0.29433	-0.29456	-0.29465	-0.29476	-0.29501	-0.29514	-0.29541	-0.29553	-0.29573	-0.29589	-0.29603	-0.29618	-0.29643	-0.29665	-0.29675	-0.29689	-0.2971	-0.29717	-0.2975	-0.2979	-0.29784	-0.29812	-0.29823	-0.29856	-0.29883	-0.29892	-0.29918
	993.172	-0.2922	-0.29246	-0.29255	-0.2926	-0.29279	-0.2929	-0.29295	-0.29318	-0.29332	-0.29343	-0.29353	-0.29383	-0.29396	-0.29406	-0.29428	-0.29453	-0.29471	-0.29471	-0.29484	-0.29488	-0.29499	-0.29525	-0.29547	-0.29556	-0.29568	-0.2959	-0.29604	-0.2963	-0.29641	-0.29664	-0.29677	-0.29697	-0.29708	-0.29735	-0.29757	-0.29766	-0.29778	-0.29802	-0.29809	-0.29841	-0.2988	-0.29874	-0.29903	-0.29915	-0.29947	-0.29973	-0.29984	-0.30008
	993.654	-0.293	-0.29327	-0.29336	-0.29341	-0.29361	-0.29372	-0.29374	-0.29398	-0.29412	-0.29423	-0.29433	-0.29462	-0.29477	-0.29485	-0.29508	-0.29534	-0.2955	-0.29551	-0.29565	-0.29567	-0.29578	-0.29607	-0.29628	-0.29636	-0.29648	-0.29668	-0.29684	-0.29709	-0.2972	-0.29744	-0.29756	-0.29779	-0.29788	-0.29816	-0.29837	-0.29847	-0.29858	-0.29884	-0.29891	-0.29921	-0.2996	-0.29955	-0.29983	-0.29997	-0.30027	-0.30052	-0.30065	-0.30088
	994.135	-0.2937	-0.29397	-0.29406	-0.29413	-0.29431	-0.29442	-0.29443	-0.29468	-0.29483	-0.29492	-0.29504	-0.29532	-0.29548	-0.29554	-0.29577	-0.29603	-0.29619	-0.29621	-0.29635	-0.29637	-0.29647	-0.29678	-0.29699	-0.29706	-0.29718	-0.29735	-0.29753	-0.29777	-0.29788	-0.29813	-0.29824	-0.29851	-0.29858	-0.29887	-0.29907	-0.29918	-0.29928	-0.29955	-0.29963	-0.2999	-0.30029	-0.30025	-0.30053	-0.30068	-0.30096	-0.30121	-0.30135	-0.30157
	994.617	-0.29435	-0.29463	-0.29472	-0.2948	-0.29497	-0.29508	-0.29508	-0.29532	-0.29549	-0.29556	-0.29571	-0.29597	-0.29615	-0.29619	-0.29641	-0.29668	-0.29683	-0.29686	-0.29699	-0.29702	-0.29712	-0.29744	-0.29765	-0.29773	-0.29783	-0.29797	-0.29818	-0.2984	-0.29853	-0.29878	-0.29889	-0.29918	-0.29925	-0.29953	-0.29973	-0.29985	-0.29994	-0.30022	-0.30031	-0.30054	-0.30094	-0.30092	-0.30119	-0.30135	-0.30161	-0.30186	-0.30201	-0.30221
	995.099	-0.29504	-0.29532	-0.29541	-0.29551	-0.29566	-0.29577	-0.29577	-0.296	-0.29618	-0.29624	-0.29642	-0.29667	-0.29685	-0.29688	-0.29708	-0.29736	-0.2975	-0.29754	-0.29767	-0.29771	-0.29781	-0.29813	-0.29834	-0.29843	-0.29851	-0.29864	-0.29887	-0.29907	-0.29921	-0.29946	-0.29957	-0.29988	-0.29996	-0.30022	-0.30041	-0.30056	-0.30063	-0.30091	-0.30102	-0.30121	-0.30163	-0.30161	-0.30187	-0.30204	-0.30228	-0.30254	-0.30269	-0.30289
	995.581	-0.29582	-0.29609	-0.29619	-0.29629	-0.29644	-0.29654	-0.29655	-0.29676	-0.29696	-0.29701	-0.29722	-0.29745	-0.29763	-0.29765	-0.29783	-0.29812	-0.29827	-0.2983	-0.29844	-0.2985	-0.29859	-0.2989	-0.29912	-0.29921	-0.29928	-0.29939	-0.29964	-0.29982	-0.29998	-0.30022	-0.30034	-0.30065	-0.30075	-0.30099	-0.30118	-0.30135	-0.30141	-0.30168	-0.30182	-0.30197	-0.3024	-0.30239	-0.30263	-0.30281	-0.30303	-0.30331	-0.30346	-0.30365
	996.063	-0.29667	-0.29695	-0.29705	-0.29716	-0.29729	-0.2974	-0.29742	-0.29761	-0.29782	-0.29786	-0.2981	-0.29831	-0.29849	-0.29852	-0.29867	-0.29898	-0.29911	-0.29914	-0.29928	-0.29938	-0.29945	-0.29975	-0.29996	-0.30007	-0.30013	-0.30024	-0.30049	-0.30066	-0.30085	-0.30106	-0.30119	-0.30151	-0.30162	-0.30184	-0.30203	-0.30222	-0.30227	-0.30253	-0.3027	-0.30281	-0.30324	-0.30324	-0.30347	-0.30367	-0.30387	-0.30416	-0.3043	-0.3045
	996.546	-0.29755	-0.29783	-0.29793	-0.29805	-0.29818	-0.29829	-0.29832	-0.29848	-0.2987	-0.29873	-0.299	-0.29919	-0.29938	-0.29941	-0.29954	-0.29986	-0.29998	-0.29999	-0.30015	-0.30028	-0.30034	-0.30062	-0.30083	-0.30096	-0.30101	-0.30113	-0.30138	-0.30153	-0.30174	-0.30194	-0.30207	-0.30238	-0.3025	-0.30272	-0.30291	-0.30311	-0.30316	-0.30339	-0.3036	-0.30368	-0.30411	-0.30411	-0.30434	-0.30454	-0.30473	-0.30503	-0.30518	-0.30537
	997.028	-0.29838	-0.29866	-0.29875	-0.29888	-0.299	-0.29912	-0.29917	-0.2993	-0.29953	-0.29956	-0.29984	-0.30002	-0.30021	-0.30026	-0.30036	-0.30068	-0.3008	-0.30079	-0.30097	-0.30112	-0.30118	-0.30143	-0.30164	-0.30178	-0.30185	-0.30197	-0.30221	-0.30235	-0.30258	-0.30277	-0.3029	-0.3032	-0.30332	-0.30354	-0.30373	-0.30394	-0.30399	-0.30419	-0.30444	-0.30451	-0.30493	-0.30493	-0.30515	-0.30537	-0.30554	-0.30585	-0.306	-0.30619
	997.51	-0.29911	-0.29939	-0.29947	-0.29961	-0.29973	-0.29985	-0.29991	-0.30002	-0.30025	-0.30029	-0.30056	-0.30074	-0.30093	-0.301	-0.30108	-0.30141	-0.30151	-0.30149	-0.30169	-0.30185	-0.30192	-0.30214	-0.30235	-0.3025	-0.30259	-0.30272	-0.30294	-0.30308	-0.30331	-0.30351	-0.30363	-0.30392	-0.30404	-0.30427	-0.30445	-0.30466	-0.30473	-0.30489	-0.30518	-0.30523	-0.30564	-0.30565	-0.30587	-0.30609	-0.30626	-0.30657	-0.30672	-0.30692
	997.992	-0.29975	-0.30001	-0.30009	-0.30023	-0.30035	-0.30048	-0.30055	-0.30065	-0.30088	-0.30092	-0.30118	-0.30137	-0.30156	-0.30165	-0.30171	-0.30203	-0.30213	-0.3021	-0.30231	-0.30249	-0.30256	-0.30277	-0.30296	-0.30313	-0.30324	-0.30337	-0.30359	-0.30372	-0.30396	-0.30416	-0.30427	-0.30454	-0.30465	-0.30491	-0.30507	-0.30529	-0.30537	-0.3055	-0.30582	-0.30587	-0.30626	-0.30627	-0.30649	-0.30672	-0.3069	-0.30719	-0.30735	-0.30756
	998.474	-0.30036	-0.30061	-0.30067	-0.30082	-0.30094	-0.30107	-0.30115	-0.30125	-0.30147	-0.30152	-0.30176	-0.30196	-0.30215	-0.30225	-0.30231	-0.30262	-0.30271	-0.30268	-0.3029	-0.30308	-0.30316	-0.30336	-0.30355	-0.30371	-0.30386	-0.30398	-0.3042	-0.30432	-0.30456	-0.30478	-0.30488	-0.30513	-0.30524	-0.30551	-0.30565	-0.30588	-0.30598	-0.30608	-0.30642	-0.30647	-0.30684	-0.30686	-0.30709	-0.3073	-0.3075	-0.30779	-0.30794	-0.30817
	998.957	-0.30101	-0.30124	-0.30129	-0.30145	-0.30157	-0.3017	-0.30179	-0.30191	-0.30211	-0.30217	-0.30238	-0.30259	-0.30279	-0.30289	-0.30296	-0.30324	-0.30334	-0.30332	-0.30354	-0.3037	-0.3038	-0.30399	-0.30418	-0.30434	-0.30451	-0.30464	-0.30485	-0.30497	-0.30521	-0.30544	-0.30553	-0.30577	-0.30587	-0.30616	-0.30628	-0.30652	-0.30662	-0.3067	-0.30705	-0.30711	-0.30747	-0.3075	-0.30772	-0.30792	-0.30814	-0.30842	-0.30857	-0.30882
	999.439	-0.30176	-0.30197	-0.302	-0.30216	-0.30229	-0.30242	-0.30251	-0.30266	-0.30284	-0.3029	-0.3031	-0.30331	-0.30352	-0.30363	-0.3037	-0.30396	-0.30406	-0.30405	-0.30426	-0.30442	-0.30454	-0.30472	-0.30491	-0.30507	-0.30526	-0.30538	-0.30559	-0.30571	-0.30594	-0.30619	-0.30627	-0.3065	-0.30661	-0.30689	-0.30699	-0.30724	-0.30736	-0.30742	-0.30777	-0.30784	-0.30819	-0.30823	-0.30845	-0.30864	-0.30887	-0.30915	-0.30929	-0.30955
	999.921	-0.30259	-0.30279	-0.30281	-0.30296	-0.3031	-0.30323	-0.30333	-0.3035	-0.30367	-0.30373	-0.30391	-0.30412	-0.30433	-0.30445	-0.30453	-0.30476	-0.30487	-0.30489	-0.30507	-0.30523	-0.30536	-0.30554	-0.30573	-0.30589	-0.30609	-0.3062	-0.30641	-0.30654	-0.30676	-0.30701	-0.3071	-0.30731	-0.30743	-0.3077	-0.30779	-0.30805	-0.30817	-0.30822	-0.30857	-0.30865	-0.309	-0.30904	-0.30925	-0.30943	-0.30969	-0.30996	-0.31009	-0.31037
	1000.4	-0.30344	-0.30364	-0.30364	-0.30379	-0.30394	-0.30406	-0.30418	-0.30437	-0.30452	-0.30458	-0.30475	-0.30496	-0.30518	-0.30529	-0.30538	-0.30559	-0.30572	-0.30575	-0.3059	-0.30607	-0.3062	-0.30639	-0.30657	-0.30674	-0.30695	-0.30704	-0.30726	-0.3074	-0.30761	-0.30785	-0.30796	-0.30816	-0.30828	-0.30853	-0.30863	-0.30889	-0.30901	-0.30906	-0.3094	-0.30949	-0.30983	-0.30988	-0.31008	-0.31026	-0.31053	-0.3108	-0.31093	-0.31121
	1000.89	-0.30423	-0.30444	-0.30442	-0.30457	-0.30473	-0.30484	-0.30498	-0.30519	-0.30533	-0.30538	-0.30554	-0.30574	-0.30598	-0.30608	-0.30617	-0.30637	-0.30652	-0.30657	-0.30668	-0.30687	-0.307	-0.30718	-0.30737	-0.30754	-0.30776	-0.30784	-0.30805	-0.30821	-0.3084	-0.30864	-0.30877	-0.30896	-0.30907	-0.30931	-0.30942	-0.30968	-0.30979	-0.30985	-0.31018	-0.31028	-0.31061	-0.31067	-0.31085	-0.31104	-0.31131	-0.3116	-0.31173	-0.31199
	1001.37	-0.30491	-0.30514	-0.30511	-0.30525	-0.30541	-0.30552	-0.30567	-0.3059	-0.30604	-0.30607	-0.30623	-0.30642	-0.30667	-0.30677	-0.30686	-0.30704	-0.30723	-0.30728	-0.30736	-0.30756	-0.3077	-0.30787	-0.30807	-0.30824	-0.30846	-0.30853	-0.30874	-0.30891	-0.30909	-0.30931	-0.30947	-0.30965	-0.30976	-0.30998	-0.31011	-0.31037	-0.31047	-0.31054	-0.31085	-0.31097	-0.31128	-0.31135	-0.31153	-0.31172	-0.312	-0.31229	-0.31243	-0.31267
	1001.85	-0.30548	-0.30574	-0.3057	-0.30583	-0.30599	-0.3061	-0.30627	-0.30651	-0.30664	-0.30666	-0.30682	-0.307	-0.30726	-0.30735	-0.30744	-0.30762	-0.30784	-0.30789	-0.30794	-0.30816	-0.30829	-0.30846	-0.30867	-0.30884	-0.30906	-0.30912	-0.30932	-0.30951	-0.30968	-0.30988	-0.31006	-0.31025	-0.31034	-0.31055	-0.3107	-0.31096	-0.31106	-0.31114	-0.31143	-0.31157	-0.31186	-0.31194	-0.31211	-0.31231	-0.31259	-0.31289	-0.31304	-0.31325
	1002.33	-0.306	-0.30629	-0.30625	-0.30638	-0.30653	-0.30664	-0.30682	-0.30707	-0.3072	-0.30721	-0.30737	-0.30754	-0.30781	-0.30789	-0.30798	-0.30815	-0.3084	-0.30846	-0.30848	-0.30872	-0.30885	-0.30901	-0.30923	-0.3094	-0.30962	-0.30967	-0.30986	-0.31006	-0.31023	-0.3104	-0.31061	-0.3108	-0.31087	-0.31108	-0.31125	-0.31151	-0.3116	-0.31169	-0.31198	-0.31213	-0.31239	-0.31248	-0.31265	-0.31286	-0.31313	-0.31345	-0.31362	-0.31378
	1002.81	-0.30656	-0.30688	-0.30684	-0.30696	-0.3071	-0.30721	-0.30741	-0.30766	-0.30779	-0.30779	-0.30795	-0.30812	-0.30839	-0.30847	-0.30855	-0.30872	-0.309	-0.30905	-0.30905	-0.30931	-0.30943	-0.3096	-0.30981	-0.30999	-0.31021	-0.31025	-0.31043	-0.31064	-0.31082	-0.31096	-0.3112	-0.31139	-0.31143	-0.31165	-0.31183	-0.31209	-0.31218	-0.31228	-0.31255	-0.31273	-0.31297	-0.31307	-0.31324	-0.31345	-0.31371	-0.31403	-0.31422	-0.31436
	1003.3	-0.3072	-0.30755	-0.30752	-0.30764	-0.30776	-0.30788	-0.30808	-0.30833	-0.30845	-0.30846	-0.30862	-0.30879	-0.30904	-0.30913	-0.30921	-0.30937	-0.30967	-0.30973	-0.30972	-0.30998	-0.31009	-0.31027	-0.31048	-0.31066	-0.31087	-0.31091	-0.31108	-0.3113	-0.31149	-0.31161	-0.31186	-0.31206	-0.31208	-0.31231	-0.31249	-0.31276	-0.31285	-0.31296	-0.31321	-0.31342	-0.31363	-0.31374	-0.31391	-0.31412	-0.31437	-0.3147	-0.3149	-0.31502
	1003.78	-0.30793	-0.3083	-0.30827	-0.3084	-0.30851	-0.30863	-0.30883	-0.30906	-0.30919	-0.30921	-0.30937	-0.30954	-0.30978	-0.30987	-0.30996	-0.31011	-0.31042	-0.31049	-0.31046	-0.31074	-0.31084	-0.31102	-0.31123	-0.31141	-0.31162	-0.31165	-0.31182	-0.31203	-0.31224	-0.31233	-0.3126	-0.31281	-0.31281	-0.31305	-0.31323	-0.3135	-0.3136	-0.31371	-0.31396	-0.31419	-0.31437	-0.31449	-0.31467	-0.31486	-0.31511	-0.31544	-0.31565	-0.31576
	1004.26	-0.3087	-0.30907	-0.30906	-0.30919	-0.3093	-0.30942	-0.3096	-0.30982	-0.30995	-0.30999	-0.31015	-0.31032	-0.31054	-0.31063	-0.31074	-0.31088	-0.3112	-0.31128	-0.31123	-0.31151	-0.3116	-0.3118	-0.312	-0.31219	-0.31238	-0.31242	-0.31258	-0.31278	-0.31301	-0.31309	-0.31337	-0.31358	-0.31357	-0.31382	-0.31399	-0.31427	-0.31439	-0.31449	-0.31472	-0.31498	-0.31514	-0.31527	-0.31546	-0.31563	-0.31588	-0.3162	-0.31641	-0.31653
	1004.74	-0.30943	-0.30979	-0.30979	-0.30993	-0.31004	-0.31015	-0.31032	-0.31052	-0.31066	-0.31072	-0.31089	-0.31105	-0.31125	-0.31135	-0.31146	-0.3116	-0.31191	-0.31202	-0.31196	-0.31223	-0.31232	-0.31253	-0.31273	-0.31291	-0.31309	-0.31315	-0.3133	-0.31348	-0.31373	-0.3138	-0.31409	-0.31429	-0.31429	-0.31455	-0.3147	-0.31499	-0.31513	-0.31522	-0.31544	-0.31572	-0.31586	-0.316	-0.3162	-0.31635	-0.3166	-0.31691	-0.31712	-0.31726
	1005.22	-0.31007	-0.3104	-0.31043	-0.31056	-0.31069	-0.31078	-0.31095	-0.31111	-0.31127	-0.31136	-0.31152	-0.31169	-0.31186	-0.31197	-0.3121	-0.31222	-0.31253	-0.31267	-0.31259	-0.31285	-0.31293	-0.31317	-0.31335	-0.31353	-0.3137	-0.31378	-0.31393	-0.31409	-0.31434	-0.31442	-0.31472	-0.31491	-0.31491	-0.31518	-0.31532	-0.3156	-0.31577	-0.31585	-0.31606	-0.31635	-0.31648	-0.31663	-0.31684	-0.31698	-0.31722	-0.31752	-0.31772	-0.31788
	1005.71	-0.31063	-0.31091	-0.31097	-0.3111	-0.31124	-0.31132	-0.31148	-0.31161	-0.31178	-0.31191	-0.31207	-0.31223	-0.31239	-0.3125	-0.31263	-0.31276	-0.31306	-0.31322	-0.31312	-0.31338	-0.31346	-0.31371	-0.31389	-0.31406	-0.31422	-0.31432	-0.31447	-0.31461	-0.31486	-0.31496	-0.31525	-0.31544	-0.31545	-0.31572	-0.31584	-0.31613	-0.31632	-0.31638	-0.31659	-0.31689	-0.31701	-0.31717	-0.31738	-0.31751	-0.31775	-0.31804	-0.31823	-0.31842
	1006.19	-0.31115	-0.31139	-0.31148	-0.3116	-0.31176	-0.31182	-0.31197	-0.31208	-0.31227	-0.31242	-0.31257	-0.31273	-0.31289	-0.31299	-0.31313	-0.31326	-0.31355	-0.31373	-0.31363	-0.31387	-0.31394	-0.31422	-0.31438	-0.31454	-0.31469	-0.31482	-0.31498	-0.31509	-0.31535	-0.31546	-0.31575	-0.31593	-0.31596	-0.31622	-0.31633	-0.31662	-0.31682	-0.31687	-0.31708	-0.3174	-0.3175	-0.31766	-0.31788	-0.31801	-0.31825	-0.31853	-0.31871	-0.31892
	1006.67	-0.31171	-0.31191	-0.31203	-0.31213	-0.31231	-0.31237	-0.31251	-0.3126	-0.31279	-0.31297	-0.31312	-0.31326	-0.31342	-0.31352	-0.31367	-0.3138	-0.31408	-0.31427	-0.31417	-0.31441	-0.31447	-0.31475	-0.31492	-0.31506	-0.31521	-0.31536	-0.31553	-0.31562	-0.31587	-0.31601	-0.31628	-0.31645	-0.31651	-0.31676	-0.31687	-0.31714	-0.31737	-0.3174	-0.3176	-0.31794	-0.31804	-0.31819	-0.31842	-0.31856	-0.31879	-0.31906	-0.31923	-0.31945
	1007.15	-0.31235	-0.31252	-0.31267	-0.31275	-0.31294	-0.313	-0.31314	-0.31321	-0.3134	-0.3136	-0.31375	-0.31387	-0.31405	-0.31414	-0.31429	-0.31443	-0.31471	-0.3149	-0.31481	-0.31504	-0.31508	-0.31537	-0.31555	-0.31567	-0.31581	-0.31598	-0.31617	-0.31624	-0.31647	-0.31665	-0.3169	-0.31707	-0.31716	-0.31738	-0.31749	-0.31776	-0.318	-0.31801	-0.31821	-0.31857	-0.31867	-0.3188	-0.31904	-0.31919	-0.31942	-0.31968	-0.31983	-0.32007
	1007.63	-0.31308	-0.31322	-0.3134	-0.31346	-0.31365	-0.31372	-0.31385	-0.31392	-0.3141	-0.31432	-0.31446	-0.31457	-0.31476	-0.31484	-0.315	-0.31514	-0.31542	-0.3156	-0.31553	-0.31576	-0.31578	-0.31606	-0.31626	-0.31637	-0.3165	-0.31669	-0.31689	-0.31694	-0.31717	-0.31738	-0.3176	-0.31777	-0.31789	-0.31808	-0.3182	-0.31846	-0.31871	-0.3187	-0.31891	-0.31928	-0.31939	-0.31949	-0.31974	-0.31992	-0.32014	-0.32039	-0.32053	-0.32078
	1008.12	-0.31383	-0.31396	-0.31416	-0.3142	-0.31438	-0.31447	-0.3146	-0.31467	-0.31484	-0.31506	-0.31521	-0.3153	-0.31551	-0.31559	-0.31575	-0.3159	-0.31617	-0.31633	-0.31629	-0.31651	-0.31651	-0.31679	-0.31701	-0.3171	-0.31723	-0.31743	-0.31763	-0.31769	-0.3179	-0.31814	-0.31833	-0.31851	-0.31866	-0.31881	-0.31895	-0.31919	-0.31945	-0.31943	-0.31963	-0.32003	-0.32014	-0.32022	-0.32048	-0.32067	-0.32089	-0.32113	-0.32126	-0.32151
	1008.6	-0.31454	-0.31467	-0.31488	-0.3149	-0.31507	-0.31518	-0.31531	-0.31538	-0.31554	-0.31575	-0.3159	-0.31599	-0.31621	-0.3163	-0.31645	-0.31661	-0.31688	-0.31702	-0.317	-0.31722	-0.31721	-0.31747	-0.31772	-0.3178	-0.31792	-0.31812	-0.31834	-0.31839	-0.3186	-0.31887	-0.31903	-0.31921	-0.31938	-0.3195	-0.31966	-0.31989	-0.32015	-0.32013	-0.32032	-0.32074	-0.32084	-0.3209	-0.32117	-0.32139	-0.3216	-0.32183	-0.32196	-0.3222
	1009.08	-0.31516	-0.31529	-0.31552	-0.31552	-0.31567	-0.31581	-0.31593	-0.31601	-0.31616	-0.31636	-0.31651	-0.3166	-0.31682	-0.31693	-0.31706	-0.31724	-0.3175	-0.31762	-0.31762	-0.31784	-0.31783	-0.31807	-0.31834	-0.31842	-0.31854	-0.31873	-0.31896	-0.31901	-0.31922	-0.31951	-0.31964	-0.31983	-0.32001	-0.3201	-0.32028	-0.32051	-0.32076	-0.32073	-0.32093	-0.32135	-0.32146	-0.3215	-0.32177	-0.32202	-0.32222	-0.32244	-0.32257	-0.3228
	1009.56	-0.3157	-0.31584	-0.31606	-0.31605	-0.31618	-0.31634	-0.31647	-0.31656	-0.31671	-0.31688	-0.31702	-0.31713	-0.31735	-0.31749	-0.3176	-0.31779	-0.31804	-0.31814	-0.31815	-0.31837	-0.31838	-0.31859	-0.31887	-0.31896	-0.31907	-0.31926	-0.31949	-0.31955	-0.31976	-0.32006	-0.32017	-0.32036	-0.32056	-0.32063	-0.32082	-0.32105	-0.32129	-0.32127	-0.32147	-0.32188	-0.322	-0.32202	-0.3223	-0.32257	-0.32277	-0.32296	-0.32311	-0.32332
	1010.05	-0.31621	-0.31636	-0.31657	-0.31656	-0.31667	-0.31685	-0.31698	-0.31708	-0.31723	-0.31738	-0.31751	-0.31764	-0.31785	-0.31801	-0.3181	-0.31832	-0.31854	-0.31863	-0.31866	-0.31886	-0.3189	-0.31909	-0.31938	-0.31947	-0.31958	-0.31977	-0.31999	-0.32006	-0.32027	-0.32058	-0.32068	-0.32086	-0.32107	-0.32113	-0.32134	-0.32156	-0.32179	-0.32178	-0.32198	-0.32238	-0.3225	-0.32252	-0.3228	-0.32308	-0.32328	-0.32346	-0.32362	-0.32381
	1010.53	-0.31676	-0.31693	-0.31713	-0.31711	-0.31721	-0.31739	-0.31753	-0.31765	-0.31781	-0.31792	-0.31804	-0.3182	-0.31841	-0.31859	-0.31865	-0.31888	-0.3191	-0.31918	-0.31921	-0.3194	-0.31947	-0.31964	-0.31993	-0.32004	-0.32013	-0.32033	-0.32054	-0.32062	-0.32084	-0.32114	-0.32124	-0.32141	-0.32162	-0.32168	-0.32189	-0.32213	-0.32233	-0.32233	-0.32254	-0.32291	-0.32305	-0.32308	-0.32335	-0.32364	-0.32384	-0.32399	-0.32418	-0.32434
	1011.01	-0.31742	-0.3176	-0.31777	-0.31776	-0.31786	-0.31803	-0.31816	-0.31832	-0.31848	-0.31857	-0.31868	-0.31885	-0.31906	-0.31925	-0.31929	-0.31954	-0.31974	-0.31982	-0.31986	-0.32004	-0.32014	-0.32029	-0.32057	-0.3207	-0.32077	-0.32098	-0.32118	-0.32127	-0.3215	-0.32179	-0.3219	-0.32204	-0.32226	-0.32233	-0.32254	-0.32278	-0.32296	-0.32299	-0.3232	-0.32354	-0.32369	-0.32373	-0.324	-0.32429	-0.32449	-0.32463	-0.32482	-0.32498
	1011.49	-0.31817	-0.31837	-0.31849	-0.3185	-0.31861	-0.31876	-0.31889	-0.31907	-0.31923	-0.3193	-0.31941	-0.31959	-0.31982	-0.32	-0.32003	-0.32029	-0.32048	-0.32055	-0.3206	-0.32076	-0.32089	-0.32104	-0.3213	-0.32146	-0.3215	-0.32172	-0.32192	-0.32201	-0.32225	-0.32252	-0.32266	-0.32276	-0.32299	-0.32306	-0.32327	-0.32353	-0.32368	-0.32372	-0.32394	-0.32425	-0.32442	-0.32447	-0.32474	-0.32502	-0.32522	-0.32535	-0.32556	-0.3257
	1011.97	-0.31896	-0.31916	-0.31925	-0.31927	-0.3194	-0.31952	-0.31965	-0.31985	-0.32002	-0.32008	-0.32019	-0.32036	-0.3206	-0.32078	-0.3208	-0.32106	-0.32126	-0.32132	-0.32138	-0.32152	-0.32168	-0.32183	-0.32207	-0.32225	-0.32225	-0.3225	-0.32269	-0.32277	-0.32303	-0.32327	-0.32344	-0.32351	-0.32375	-0.32383	-0.32403	-0.32431	-0.32444	-0.3245	-0.32472	-0.32499	-0.3252	-0.32524	-0.32552	-0.32578	-0.32599	-0.32612	-0.32633	-0.32647
	1012.46	-0.31972	-0.31992	-0.31997	-0.32	-0.32015	-0.32025	-0.32038	-0.32059	-0.32076	-0.32082	-0.32093	-0.32109	-0.32135	-0.32151	-0.32154	-0.32181	-0.32199	-0.32204	-0.32212	-0.32224	-0.32242	-0.32257	-0.32281	-0.323	-0.32297	-0.32324	-0.32342	-0.32351	-0.32377	-0.32398	-0.32419	-0.32424	-0.32449	-0.32456	-0.32476	-0.32505	-0.32516	-0.32523	-0.32546	-0.3257	-0.32593	-0.32598	-0.32625	-0.3265	-0.32672	-0.32685	-0.32706	-0.32721
	1012.94	-0.32038	-0.32059	-0.32059	-0.32064	-0.32082	-0.3209	-0.32103	-0.32124	-0.32141	-0.32147	-0.3216	-0.32173	-0.32201	-0.32215	-0.3222	-0.32246	-0.32265	-0.32268	-0.32278	-0.32288	-0.32308	-0.32323	-0.32347	-0.32367	-0.3236	-0.32389	-0.32407	-0.32415	-0.32442	-0.32461	-0.32484	-0.32488	-0.32514	-0.32521	-0.3254	-0.3257	-0.3258	-0.32587	-0.32611	-0.32633	-0.32658	-0.32663	-0.3269	-0.32714	-0.32735	-0.32751	-0.3277	-0.32786
	1013.42	-0.32096	-0.32117	-0.32114	-0.32119	-0.32141	-0.32147	-0.3216	-0.3218	-0.32197	-0.32204	-0.32218	-0.3223	-0.32258	-0.3227	-0.32277	-0.32303	-0.32322	-0.32323	-0.32334	-0.32344	-0.32364	-0.3238	-0.32405	-0.32424	-0.32416	-0.32445	-0.32463	-0.32471	-0.32497	-0.32516	-0.32541	-0.32545	-0.32571	-0.32578	-0.32595	-0.32627	-0.32636	-0.32643	-0.32668	-0.32687	-0.32715	-0.3272	-0.32746	-0.3277	-0.32791	-0.32809	-0.32826	-0.32844
	1013.9	-0.32151	-0.32171	-0.32166	-0.32172	-0.32196	-0.32202	-0.32214	-0.32232	-0.3225	-0.32258	-0.32273	-0.32284	-0.3231	-0.32322	-0.32331	-0.32357	-0.32376	-0.32375	-0.32388	-0.32397	-0.32417	-0.32433	-0.3246	-0.32478	-0.32469	-0.32498	-0.32515	-0.32524	-0.3255	-0.32569	-0.32593	-0.326	-0.32625	-0.32632	-0.32648	-0.32681	-0.3269	-0.32697	-0.32722	-0.32739	-0.32768	-0.32773	-0.32799	-0.32822	-0.32843	-0.32864	-0.32879	-0.32899
	1014.38	-0.32209	-0.32229	-0.32223	-0.32229	-0.32255	-0.32261	-0.32273	-0.32289	-0.32307	-0.32316	-0.32332	-0.32342	-0.32366	-0.32377	-0.3239	-0.32415	-0.32435	-0.32432	-0.32446	-0.32454	-0.32474	-0.3249	-0.32519	-0.32536	-0.32527	-0.32555	-0.32572	-0.32581	-0.32607	-0.32626	-0.3265	-0.32658	-0.32683	-0.32691	-0.32705	-0.32739	-0.32748	-0.32755	-0.3278	-0.32795	-0.32825	-0.32831	-0.32855	-0.32878	-0.329	-0.32922	-0.32936	-0.32958
	1014.87	-0.32275	-0.32296	-0.32289	-0.32295	-0.32323	-0.32329	-0.32341	-0.32355	-0.32374	-0.32384	-0.32401	-0.32411	-0.3243	-0.32443	-0.32458	-0.32482	-0.32503	-0.32498	-0.32514	-0.32522	-0.3254	-0.32555	-0.32587	-0.32603	-0.32594	-0.32621	-0.32638	-0.32648	-0.32673	-0.32693	-0.32715	-0.32726	-0.32749	-0.3276	-0.32772	-0.32806	-0.32815	-0.32823	-0.32847	-0.3286	-0.3289	-0.32898	-0.32921	-0.32943	-0.32965	-0.3299	-0.33002	-0.33025
	1015.35	-0.32351	-0.32371	-0.32365	-0.32372	-0.32399	-0.32408	-0.32419	-0.32431	-0.32451	-0.32462	-0.32478	-0.32489	-0.32504	-0.32518	-0.32534	-0.32557	-0.3258	-0.32574	-0.32592	-0.32599	-0.32615	-0.32631	-0.32664	-0.32678	-0.32671	-0.32696	-0.32712	-0.32724	-0.32749	-0.3277	-0.32789	-0.32802	-0.32825	-0.32838	-0.32849	-0.32882	-0.32891	-0.32901	-0.32923	-0.32935	-0.32965	-0.32974	-0.32995	-0.33018	-0.3304	-0.33066	-0.33078	-0.33102
	1015.83	-0.3243	-0.32451	-0.32446	-0.32454	-0.32479	-0.3249	-0.325	-0.32512	-0.32532	-0.32544	-0.32559	-0.32571	-0.32581	-0.32598	-0.32615	-0.32637	-0.32661	-0.32654	-0.32675	-0.3268	-0.32694	-0.3271	-0.32744	-0.32758	-0.32752	-0.32776	-0.32792	-0.32805	-0.3283	-0.32851	-0.32867	-0.32882	-0.32904	-0.3292	-0.3293	-0.32963	-0.32972	-0.32983	-0.33003	-0.33014	-0.33045	-0.33054	-0.33075	-0.33097	-0.3312	-0.33146	-0.33157	-0.33182
	1016.31	-0.32506	-0.32527	-0.32525	-0.32534	-0.32556	-0.3257	-0.32579	-0.3259	-0.3261	-0.32623	-0.32637	-0.32651	-0.32657	-0.32676	-0.32693	-0.32713	-0.32739	-0.32732	-0.32755	-0.32759	-0.32772	-0.32789	-0.32821	-0.32835	-0.3283	-0.32855	-0.32869	-0.32884	-0.32909	-0.32929	-0.32943	-0.32959	-0.32981	-0.33	-0.33009	-0.33041	-0.33049	-0.33062	-0.3308	-0.33092	-0.33122	-0.33132	-0.33152	-0.33173	-0.33197	-0.33224	-0.33235	-0.33259
	1016.79	-0.32575	-0.32597	-0.32596	-0.32606	-0.32626	-0.32642	-0.3265	-0.32661	-0.32681	-0.32695	-0.32708	-0.32724	-0.32726	-0.32747	-0.32764	-0.32784	-0.3281	-0.32803	-0.32828	-0.32831	-0.32843	-0.32861	-0.32891	-0.32906	-0.32901	-0.32926	-0.3294	-0.32955	-0.32981	-0.33001	-0.33012	-0.33029	-0.33051	-0.33073	-0.33082	-0.33113	-0.3312	-0.33134	-0.3315	-0.33163	-0.33193	-0.33203	-0.33223	-0.33243	-0.33268	-0.33294	-0.33306	-0.3333
	1017.28	-0.32638	-0.3266	-0.3266	-0.32672	-0.32689	-0.32707	-0.32715	-0.32726	-0.32745	-0.32759	-0.32771	-0.32789	-0.3279	-0.32812	-0.32828	-0.32848	-0.32874	-0.32868	-0.32894	-0.32896	-0.32908	-0.32927	-0.32954	-0.3297	-0.32965	-0.32992	-0.33004	-0.3302	-0.33046	-0.33067	-0.33075	-0.33094	-0.33114	-0.33138	-0.33148	-0.33179	-0.33184	-0.33199	-0.33214	-0.33228	-0.33258	-0.33267	-0.33288	-0.33307	-0.33333	-0.33357	-0.3337	-0.33394
	1017.76	-0.32699	-0.32721	-0.32723	-0.32735	-0.3275	-0.3277	-0.32778	-0.32789	-0.32808	-0.32822	-0.32833	-0.32853	-0.32853	-0.32876	-0.32892	-0.32911	-0.32937	-0.32931	-0.32958	-0.32959	-0.32972	-0.32993	-0.33016	-0.33033	-0.33029	-0.33055	-0.33068	-0.33084	-0.3311	-0.3313	-0.33138	-0.33158	-0.33176	-0.33201	-0.33213	-0.33243	-0.33246	-0.33261	-0.33277	-0.33292	-0.33322	-0.3333	-0.33352	-0.3337	-0.33397	-0.33419	-0.33434	-0.33456
	1018.24	-0.32767	-0.32789	-0.32791	-0.32804	-0.32817	-0.32838	-0.32846	-0.32858	-0.32876	-0.32889	-0.329	-0.32922	-0.32922	-0.32944	-0.32961	-0.3298	-0.33005	-0.33	-0.33027	-0.33027	-0.33042	-0.33064	-0.33083	-0.33101	-0.33099	-0.33123	-0.33137	-0.33153	-0.33179	-0.33199	-0.33206	-0.33228	-0.33244	-0.33269	-0.33283	-0.33312	-0.33314	-0.33328	-0.33345	-0.33362	-0.33392	-0.33397	-0.33421	-0.3344	-0.33467	-0.33486	-0.33502	-0.33524
	1018.72	-0.32846	-0.32866	-0.32869	-0.32883	-0.32894	-0.32915	-0.32925	-0.32938	-0.32955	-0.32967	-0.32978	-0.33	-0.33002	-0.33023	-0.3304	-0.3306	-0.33082	-0.3308	-0.33105	-0.33105	-0.33121	-0.33146	-0.33161	-0.3318	-0.33179	-0.33201	-0.33217	-0.33231	-0.33257	-0.33278	-0.33286	-0.33308	-0.33322	-0.33346	-0.33362	-0.33391	-0.33391	-0.33405	-0.33424	-0.33442	-0.33472	-0.33475	-0.33501	-0.33519	-0.33547	-0.33563	-0.3358	-0.33601
	1019.21	-0.32935	-0.32954	-0.32958	-0.32971	-0.32981	-0.33002	-0.33012	-0.33028	-0.33043	-0.33053	-0.33065	-0.33087	-0.33091	-0.33112	-0.33129	-0.33149	-0.33169	-0.33169	-0.33192	-0.33192	-0.3321	-0.33236	-0.33249	-0.33268	-0.33269	-0.33288	-0.33305	-0.33319	-0.33345	-0.33365	-0.33375	-0.33398	-0.33409	-0.33431	-0.33449	-0.33478	-0.33479	-0.33491	-0.33513	-0.33531	-0.3356	-0.33562	-0.33589	-0.33608	-0.33636	-0.3365	-0.33667	-0.33688
	1019.69	-0.33029	-0.33046	-0.3305	-0.33063	-0.33073	-0.33093	-0.33103	-0.33122	-0.33136	-0.33144	-0.33156	-0.33178	-0.33184	-0.33205	-0.33222	-0.33242	-0.33259	-0.33263	-0.33282	-0.33283	-0.33303	-0.33329	-0.33342	-0.3336	-0.33363	-0.33379	-0.33396	-0.33411	-0.33435	-0.33457	-0.3347	-0.33491	-0.335	-0.33521	-0.3354	-0.33569	-0.3357	-0.33581	-0.33606	-0.33624	-0.33653	-0.33652	-0.33682	-0.33701	-0.33728	-0.33741	-0.33758	-0.33779
	1020.17	-0.33121	-0.33135	-0.3314	-0.33153	-0.33163	-0.33182	-0.33191	-0.33213	-0.33226	-0.33232	-0.33246	-0.33266	-0.33274	-0.33295	-0.33311	-0.33331	-0.33347	-0.33355	-0.33369	-0.33371	-0.33392	-0.33418	-0.33432	-0.33449	-0.33454	-0.33467	-0.33485	-0.335	-0.33523	-0.33545	-0.33561	-0.3358	-0.33589	-0.33607	-0.33628	-0.33656	-0.33659	-0.3367	-0.33695	-0.33714	-0.33743	-0.33741	-0.33771	-0.33791	-0.33817	-0.3383	-0.33845	-0.33868
	1020.65	-0.33205	-0.33216	-0.33223	-0.33236	-0.33245	-0.33263	-0.33271	-0.33297	-0.33309	-0.33313	-0.33327	-0.33346	-0.33357	-0.33378	-0.33393	-0.33412	-0.33427	-0.33439	-0.33449	-0.33453	-0.33473	-0.33498	-0.33515	-0.3353	-0.33536	-0.33548	-0.33565	-0.33582	-0.33604	-0.33626	-0.33645	-0.33662	-0.33669	-0.33687	-0.33707	-0.33735	-0.33741	-0.33751	-0.33777	-0.33796	-0.33824	-0.33822	-0.33852	-0.33874	-0.33898	-0.33911	-0.33925	-0.33949
	1021.13	-0.33282	-0.3329	-0.33299	-0.33311	-0.3332	-0.33338	-0.33344	-0.33372	-0.33384	-0.33386	-0.33402	-0.33419	-0.33432	-0.33454	-0.33466	-0.33486	-0.33501	-0.33515	-0.33521	-0.33527	-0.33546	-0.33571	-0.33591	-0.33604	-0.33611	-0.33622	-0.33637	-0.33656	-0.33677	-0.33699	-0.33721	-0.33735	-0.33743	-0.33761	-0.33779	-0.33806	-0.33815	-0.33825	-0.33851	-0.3387	-0.33899	-0.33897	-0.33925	-0.33948	-0.33972	-0.33986	-0.33997	-0.34024
	1021.62	-0.33354	-0.33363	-0.33372	-0.33384	-0.33393	-0.3341	-0.33414	-0.33444	-0.33457	-0.33458	-0.33474	-0.3349	-0.33504	-0.33527	-0.33538	-0.33557	-0.33572	-0.33589	-0.33591	-0.33599	-0.33617	-0.33641	-0.33664	-0.33675	-0.33683	-0.33695	-0.33708	-0.33728	-0.33748	-0.33771	-0.33794	-0.33807	-0.33815	-0.33832	-0.33848	-0.33875	-0.33886	-0.33897	-0.33923	-0.33942	-0.33971	-0.33969	-0.33996	-0.3402	-0.34043	-0.34058	-0.34066	-0.34098
	1022.1	-0.3343	-0.33439	-0.33449	-0.33461	-0.3347	-0.33487	-0.33489	-0.3352	-0.33533	-0.33534	-0.3355	-0.33566	-0.3358	-0.33604	-0.33614	-0.33631	-0.33648	-0.33666	-0.33665	-0.33676	-0.33691	-0.33715	-0.33741	-0.33751	-0.33758	-0.33772	-0.33782	-0.33804	-0.33823	-0.33847	-0.33869	-0.33882	-0.33891	-0.33909	-0.33922	-0.33947	-0.33962	-0.33972	-0.33998	-0.34018	-0.34048	-0.34047	-0.3407	-0.34095	-0.34117	-0.34135	-0.3414	-0.34176
	1022.58	-0.33513	-0.33525	-0.33533	-0.33546	-0.33555	-0.33572	-0.33573	-0.33604	-0.33616	-0.33618	-0.33634	-0.3365	-0.33664	-0.33688	-0.33698	-0.33715	-0.33732	-0.33751	-0.33748	-0.33761	-0.33775	-0.33798	-0.33826	-0.33836	-0.33841	-0.33857	-0.33865	-0.33888	-0.33907	-0.33932	-0.33952	-0.33966	-0.33975	-0.33993	-0.34004	-0.34028	-0.34046	-0.34055	-0.34081	-0.34102	-0.34132	-0.34132	-0.34152	-0.34177	-0.342	-0.34221	-0.34223	-0.34262
	1023.06	-0.33603	-0.33617	-0.33625	-0.33638	-0.33648	-0.33664	-0.33665	-0.33694	-0.33707	-0.33709	-0.33725	-0.33742	-0.33755	-0.3378	-0.3379	-0.33805	-0.33823	-0.33842	-0.33839	-0.33853	-0.33866	-0.33888	-0.33919	-0.33928	-0.33931	-0.33949	-0.33955	-0.33979	-0.33998	-0.34024	-0.34041	-0.34057	-0.34066	-0.34084	-0.34094	-0.34116	-0.34137	-0.34146	-0.3417	-0.34193	-0.34223	-0.34225	-0.34242	-0.34265	-0.34291	-0.34313	-0.34314	-0.34355
	1023.54	-0.33694	-0.33712	-0.33719	-0.33732	-0.33743	-0.33758	-0.33758	-0.33786	-0.33799	-0.33803	-0.33817	-0.33836	-0.33848	-0.33872	-0.33885	-0.33898	-0.33917	-0.33935	-0.33933	-0.33947	-0.33959	-0.33982	-0.34013	-0.34022	-0.34024	-0.34042	-0.34047	-0.34073	-0.34092	-0.34117	-0.34132	-0.3415	-0.34159	-0.34177	-0.34186	-0.34206	-0.34231	-0.34238	-0.34262	-0.34286	-0.34315	-0.34319	-0.34334	-0.34355	-0.34383	-0.34408	-0.34407	-0.34449
	1024.03	-0.3378	-0.33801	-0.33808	-0.3382	-0.33832	-0.33846	-0.33847	-0.33873	-0.33886	-0.33891	-0.33904	-0.33924	-0.33935	-0.3396	-0.33974	-0.33986	-0.34005	-0.34022	-0.34022	-0.34035	-0.34048	-0.3407	-0.34102	-0.3411	-0.34111	-0.3413	-0.34134	-0.34162	-0.3418	-0.34206	-0.34218	-0.34237	-0.34246	-0.34264	-0.34274	-0.34292	-0.3432	-0.34325	-0.34348	-0.34374	-0.34402	-0.34407	-0.34422	-0.3444	-0.34471	-0.34497	-0.34495	-0.34538
	1024.51	-0.33858	-0.3388	-0.33887	-0.33898	-0.33912	-0.33925	-0.33926	-0.3395	-0.33964	-0.3397	-0.33981	-0.34003	-0.34012	-0.34038	-0.34053	-0.34065	-0.34084	-0.34099	-0.34101	-0.34114	-0.34127	-0.34149	-0.34181	-0.34189	-0.34189	-0.34208	-0.34213	-0.34242	-0.34259	-0.34285	-0.34295	-0.34315	-0.34325	-0.34342	-0.34352	-0.3437	-0.34399	-0.34404	-0.34425	-0.34453	-0.34478	-0.34486	-0.345	-0.34516	-0.34549	-0.34576	-0.34575	-0.34617
	1024.99	-0.33927	-0.33951	-0.33958	-0.33968	-0.33983	-0.33994	-0.33996	-0.34019	-0.34033	-0.3404	-0.34049	-0.34072	-0.34081	-0.34107	-0.34123	-0.34135	-0.34153	-0.34167	-0.34173	-0.34183	-0.34198	-0.34219	-0.34251	-0.34258	-0.34259	-0.34278	-0.34283	-0.34313	-0.34329	-0.34354	-0.34364	-0.34385	-0.34394	-0.3441	-0.34423	-0.34439	-0.3447	-0.34473	-0.34494	-0.34522	-0.34546	-0.34556	-0.34569	-0.34584	-0.34619	-0.34645	-0.34646	-0.34687
	1025.47	-0.33994	-0.34017	-0.34025	-0.34034	-0.3405	-0.34059	-0.34063	-0.34084	-0.34098	-0.34106	-0.34113	-0.34137	-0.34146	-0.34173	-0.34189	-0.34203	-0.3422	-0.34232	-0.3424	-0.34249	-0.34264	-0.34285	-0.34316	-0.34323	-0.34326	-0.34344	-0.3435	-0.34381	-0.34395	-0.3442	-0.34431	-0.34451	-0.3446	-0.34475	-0.3449	-0.34507	-0.34537	-0.3454	-0.34559	-0.34589	-0.34611	-0.34623	-0.34635	-0.3465	-0.34685	-0.3471	-0.34713	-0.34752
	1025.95	-0.34065	-0.34088	-0.34097	-0.34103	-0.3412	-0.34128	-0.34132	-0.34154	-0.34167	-0.34176	-0.34181	-0.34206	-0.34216	-0.34243	-0.34258	-0.34273	-0.3429	-0.34301	-0.34311	-0.34319	-0.34335	-0.34355	-0.34385	-0.34392	-0.34396	-0.34414	-0.34421	-0.34452	-0.34463	-0.34489	-0.34501	-0.34521	-0.34529	-0.34543	-0.3456	-0.34578	-0.34606	-0.34609	-0.34628	-0.34658	-0.34679	-0.34693	-0.34704	-0.34719	-0.34755	-0.34778	-0.34784	-0.34821
	1026.44	-0.34144	-0.34166	-0.34177	-0.34182	-0.342	-0.34205	-0.3421	-0.34232	-0.34245	-0.34255	-0.34258	-0.34284	-0.34295	-0.34321	-0.34335	-0.34353	-0.34368	-0.34378	-0.3439	-0.34397	-0.34413	-0.34433	-0.34461	-0.3447	-0.34475	-0.34493	-0.345	-0.34532	-0.3454	-0.34566	-0.3458	-0.34599	-0.34607	-0.3462	-0.34639	-0.34659	-0.34684	-0.34687	-0.34706	-0.34736	-0.34756	-0.34771	-0.34781	-0.34798	-0.34833	-0.34852	-0.34862	-0.34897
	1026.92	-0.34232	-0.34253	-0.34264	-0.34268	-0.34287	-0.34291	-0.34297	-0.3432	-0.34332	-0.34342	-0.34344	-0.34371	-0.34383	-0.34408	-0.34421	-0.3444	-0.34455	-0.34463	-0.34477	-0.34483	-0.34499	-0.3452	-0.34546	-0.34556	-0.34561	-0.34581	-0.34588	-0.34619	-0.34625	-0.34651	-0.34667	-0.34686	-0.34693	-0.34705	-0.34725	-0.34749	-0.34769	-0.34773	-0.34792	-0.34823	-0.34842	-0.34857	-0.34867	-0.34885	-0.34918	-0.34935	-0.34948	-0.34982
	1027.4	-0.34324	-0.34342	-0.34355	-0.34358	-0.34377	-0.34381	-0.34387	-0.34411	-0.34421	-0.34433	-0.34435	-0.34462	-0.34474	-0.34498	-0.3451	-0.3453	-0.34546	-0.34551	-0.34567	-0.34573	-0.34589	-0.34611	-0.34633	-0.34645	-0.34651	-0.34671	-0.34678	-0.3471	-0.34714	-0.34739	-0.34757	-0.34776	-0.34783	-0.34794	-0.34815	-0.34842	-0.34858	-0.34862	-0.34881	-0.34912	-0.34932	-0.34946	-0.34955	-0.34976	-0.35006	-0.35021	-0.35037	-0.3507
	1027.88	-0.34411	-0.34427	-0.34441	-0.34445	-0.34465	-0.34468	-0.34473	-0.34498	-0.34509	-0.34521	-0.34524	-0.34549	-0.34562	-0.34584	-0.34595	-0.34616	-0.34634	-0.34636	-0.34652	-0.3466	-0.34675	-0.34698	-0.34717	-0.34732	-0.34737	-0.34758	-0.34764	-0.34796	-0.348	-0.34824	-0.34844	-0.34862	-0.34868	-0.34879	-0.34901	-0.34931	-0.34943	-0.34948	-0.34966	-0.34998	-0.35019	-0.35032	-0.35041	-0.35062	-0.35091	-0.35104	-0.35123	-0.35154
	1028.37	-0.34491	-0.34504	-0.34519	-0.34524	-0.34544	-0.34548	-0.34552	-0.34578	-0.34588	-0.34601	-0.34606	-0.34629	-0.34643	-0.34663	-0.34674	-0.34695	-0.34714	-0.34714	-0.3473	-0.3474	-0.34755	-0.34777	-0.34795	-0.34811	-0.34816	-0.34838	-0.34843	-0.34875	-0.34878	-0.349	-0.34922	-0.3494	-0.34947	-0.34957	-0.34979	-0.35013	-0.35022	-0.35026	-0.35044	-0.35076	-0.35099	-0.35109	-0.3512	-0.35141	-0.35168	-0.3518	-0.35201	-0.35232
	1028.85	-0.34564	-0.34573	-0.34589	-0.34596	-0.34616	-0.34621	-0.34624	-0.34651	-0.34661	-0.34674	-0.34681	-0.34701	-0.34716	-0.34735	-0.34745	-0.34765	-0.34787	-0.34784	-0.34801	-0.34812	-0.34827	-0.3485	-0.34865	-0.34882	-0.34887	-0.34909	-0.34914	-0.34945	-0.3495	-0.3497	-0.34993	-0.35011	-0.35018	-0.35028	-0.35051	-0.35087	-0.35093	-0.35098	-0.35115	-0.35147	-0.35171	-0.3518	-0.35192	-0.35213	-0.35237	-0.3525	-0.35273	-0.35302
	1029.33	-0.34634	-0.3464	-0.34657	-0.34665	-0.34686	-0.34693	-0.34693	-0.3472	-0.34731	-0.34745	-0.34754	-0.34771	-0.34786	-0.34804	-0.34814	-0.34834	-0.34858	-0.34852	-0.34869	-0.34882	-0.34897	-0.34919	-0.34934	-0.34951	-0.34956	-0.34978	-0.34983	-0.35012	-0.3502	-0.35037	-0.35061	-0.35079	-0.35087	-0.35097	-0.3512	-0.35158	-0.35162	-0.35167	-0.35184	-0.35215	-0.3524	-0.35249	-0.35262	-0.35282	-0.35305	-0.35319	-0.35342	-0.3537
	1029.81	-0.34707	-0.34712	-0.34729	-0.34739	-0.3476	-0.34769	-0.34767	-0.34793	-0.34806	-0.3482	-0.34831	-0.34846	-0.34861	-0.34878	-0.34888	-0.34908	-0.34932	-0.34925	-0.34942	-0.34956	-0.34972	-0.34993	-0.35007	-0.35024	-0.3503	-0.3505	-0.35056	-0.35083	-0.35094	-0.35108	-0.35133	-0.35151	-0.35161	-0.35171	-0.35193	-0.35234	-0.35236	-0.3524	-0.35257	-0.35287	-0.35314	-0.35322	-0.35337	-0.35355	-0.35377	-0.35392	-0.35416	-0.35442
	1030.29	-0.3479	-0.34793	-0.34811	-0.34821	-0.34842	-0.34853	-0.3485	-0.34875	-0.34889	-0.34903	-0.34915	-0.34928	-0.34944	-0.3496	-0.3497	-0.3499	-0.35016	-0.35007	-0.35024	-0.35039	-0.35055	-0.35076	-0.3509	-0.35106	-0.35113	-0.3513	-0.35139	-0.35163	-0.35178	-0.35188	-0.35214	-0.35233	-0.35245	-0.35255	-0.35275	-0.35318	-0.35318	-0.35322	-0.35339	-0.35368	-0.35395	-0.35403	-0.3542	-0.35438	-0.35458	-0.35475	-0.35499	-0.35523
	1030.78	-0.3488	-0.34885	-0.34901	-0.34913	-0.34932	-0.34945	-0.34941	-0.34965	-0.3498	-0.34995	-0.35007	-0.35019	-0.35035	-0.3505	-0.35061	-0.35082	-0.35107	-0.35099	-0.35116	-0.35131	-0.35147	-0.35166	-0.35182	-0.35196	-0.35204	-0.35219	-0.3523	-0.35252	-0.3527	-0.35277	-0.35304	-0.35323	-0.35338	-0.35347	-0.35366	-0.3541	-0.35408	-0.35412	-0.3543	-0.35457	-0.35485	-0.35494	-0.35512	-0.35529	-0.35547	-0.35566	-0.35589	-0.35613
	1031.26	-0.34974	-0.34982	-0.34996	-0.35008	-0.35027	-0.3504	-0.35036	-0.35059	-0.35075	-0.3509	-0.35102	-0.35114	-0.3513	-0.35144	-0.35156	-0.35178	-0.35201	-0.35194	-0.35212	-0.35226	-0.35242	-0.35261	-0.35278	-0.3529	-0.35298	-0.35311	-0.35326	-0.35344	-0.35366	-0.35371	-0.35397	-0.35417	-0.35434	-0.35443	-0.35461	-0.35504	-0.35502	-0.35506	-0.35525	-0.3555	-0.35577	-0.35588	-0.35608	-0.35624	-0.35641	-0.35662	-0.35683	-0.35708
	1031.74	-0.35065	-0.35077	-0.35088	-0.35101	-0.35118	-0.35131	-0.35129	-0.35151	-0.35166	-0.35182	-0.35193	-0.35206	-0.35222	-0.35235	-0.35249	-0.35271	-0.35293	-0.35288	-0.35305	-0.35319	-0.35334	-0.35353	-0.35371	-0.35382	-0.35389	-0.35401	-0.35419	-0.35435	-0.35459	-0.35463	-0.35489	-0.35509	-0.35528	-0.35537	-0.35553	-0.35595	-0.35593	-0.35597	-0.35617	-0.35641	-0.35667	-0.3568	-0.35702	-0.35717	-0.35733	-0.35756	-0.35773	-0.358
	1032.22	-0.35149	-0.35165	-0.35173	-0.35187	-0.35204	-0.35215	-0.35215	-0.35237	-0.35251	-0.35268	-0.35277	-0.35291	-0.35308	-0.35319	-0.35335	-0.35358	-0.35377	-0.35375	-0.35391	-0.35404	-0.35419	-0.35439	-0.35458	-0.35468	-0.35474	-0.35485	-0.35506	-0.35521	-0.35546	-0.3555	-0.35574	-0.35595	-0.35615	-0.35624	-0.35638	-0.35678	-0.35677	-0.35682	-0.35703	-0.35725	-0.35751	-0.35765	-0.35788	-0.35803	-0.35818	-0.35843	-0.35857	-0.35886
	1032.71	-0.35228	-0.35247	-0.35252	-0.35266	-0.35283	-0.35292	-0.35295	-0.35317	-0.35329	-0.35346	-0.35355	-0.35371	-0.35388	-0.35397	-0.35415	-0.35438	-0.35455	-0.35457	-0.35471	-0.35483	-0.35497	-0.35519	-0.35538	-0.35548	-0.35552	-0.35564	-0.35586	-0.35601	-0.35627	-0.35631	-0.35654	-0.35674	-0.35696	-0.35705	-0.35718	-0.35754	-0.35755	-0.35761	-0.35783	-0.35804	-0.35828	-0.35843	-0.35868	-0.35883	-0.35897	-0.35925	-0.35934	-0.35967
	1033.19	-0.35307	-0.35326	-0.35329	-0.35345	-0.35361	-0.35367	-0.35373	-0.35395	-0.35407	-0.35424	-0.35432	-0.3545	-0.35466	-0.35474	-0.35493	-0.35516	-0.35532	-0.35537	-0.35549	-0.3556	-0.35574	-0.35597	-0.35617	-0.35626	-0.35628	-0.35642	-0.35665	-0.3568	-0.35706	-0.35711	-0.35732	-0.35753	-0.35774	-0.35784	-0.35795	-0.35828	-0.35832	-0.3584	-0.35862	-0.35882	-0.35905	-0.35921	-0.35947	-0.35962	-0.35976	-0.36006	-0.36011	-0.36046
	1033.67	-0.3539	-0.3541	-0.3541	-0.35428	-0.35444	-0.35448	-0.35457	-0.35479	-0.35489	-0.35506	-0.35514	-0.35535	-0.3555	-0.35556	-0.35577	-0.35599	-0.35614	-0.35623	-0.35632	-0.35642	-0.35656	-0.35681	-0.35702	-0.3571	-0.3571	-0.35726	-0.35749	-0.35764	-0.35789	-0.35797	-0.35816	-0.35836	-0.35857	-0.35867	-0.35878	-0.35907	-0.35914	-0.35924	-0.35946	-0.35965	-0.35988	-0.36004	-0.36029	-0.36046	-0.36059	-0.36091	-0.36093	-0.3613
	1034.15	-0.35484	-0.35502	-0.35501	-0.35521	-0.35536	-0.35539	-0.3555	-0.35572	-0.35581	-0.35598	-0.35606	-0.3563	-0.35642	-0.35649	-0.3567	-0.35691	-0.35705	-0.35717	-0.35724	-0.35733	-0.35748	-0.35773	-0.35795	-0.35803	-0.35801	-0.3582	-0.35842	-0.35858	-0.35882	-0.35891	-0.3591	-0.35929	-0.35948	-0.35959	-0.35969	-0.35995	-0.36006	-0.36018	-0.3604	-0.36057	-0.3608	-0.36097	-0.3612	-0.36139	-0.36152	-0.36185	-0.36186	-0.36222
	1034.63	-0.35587	-0.35603	-0.35601	-0.35623	-0.35637	-0.35639	-0.35651	-0.35674	-0.35682	-0.35699	-0.35707	-0.35734	-0.35743	-0.35752	-0.35771	-0.35791	-0.35806	-0.3582	-0.35825	-0.35832	-0.35849	-0.35874	-0.35898	-0.35904	-0.35902	-0.35922	-0.35942	-0.35961	-0.35982	-0.35994	-0.36012	-0.3603	-0.36048	-0.36059	-0.3607	-0.36093	-0.36106	-0.3612	-0.36141	-0.36158	-0.36182	-0.36198	-0.36219	-0.3624	-0.36253	-0.36287	-0.36287	-0.36323
	1035.12	-0.35694	-0.35707	-0.35704	-0.35728	-0.35741	-0.35744	-0.35756	-0.35778	-0.35787	-0.35804	-0.35812	-0.35841	-0.35847	-0.35859	-0.35876	-0.35895	-0.35911	-0.35926	-0.3593	-0.35935	-0.35954	-0.35979	-0.36004	-0.36009	-0.36006	-0.36029	-0.36046	-0.36067	-0.36087	-0.361	-0.36118	-0.36136	-0.36151	-0.36163	-0.36174	-0.36195	-0.36211	-0.36225	-0.36247	-0.36263	-0.36287	-0.36303	-0.36321	-0.36345	-0.36357	-0.36392	-0.36393	-0.36427
	1035.6	-0.35798	-0.35808	-0.35806	-0.35831	-0.35843	-0.35847	-0.35858	-0.3588	-0.35889	-0.35906	-0.35914	-0.35945	-0.35948	-0.35963	-0.35978	-0.35997	-0.36014	-0.36029	-0.36033	-0.36036	-0.36057	-0.36081	-0.36107	-0.36112	-0.36109	-0.36133	-0.36147	-0.36171	-0.36188	-0.36202	-0.3622	-0.36239	-0.36252	-0.36265	-0.36277	-0.36296	-0.36314	-0.36327	-0.36349	-0.36366	-0.36391	-0.36406	-0.36421	-0.36447	-0.36459	-0.36494	-0.36496	-0.36528
	1036.08	-0.35894	-0.35902	-0.35901	-0.35926	-0.35938	-0.35943	-0.35953	-0.35974	-0.35984	-0.36001	-0.36009	-0.36041	-0.36043	-0.36061	-0.36073	-0.36092	-0.36109	-0.36125	-0.36129	-0.36131	-0.36153	-0.36175	-0.36202	-0.36206	-0.36205	-0.36229	-0.36242	-0.36268	-0.36283	-0.36297	-0.36316	-0.36335	-0.36347	-0.36359	-0.36372	-0.36391	-0.36411	-0.36422	-0.36444	-0.36461	-0.36487	-0.36501	-0.36515	-0.36542	-0.36554	-0.36588	-0.36593	-0.36621
	1036.56	-0.35984	-0.35989	-0.35989	-0.36014	-0.36026	-0.36032	-0.36041	-0.36062	-0.36073	-0.36089	-0.36098	-0.36129	-0.3613	-0.36152	-0.36161	-0.36181	-0.36199	-0.36213	-0.36217	-0.3622	-0.36243	-0.36263	-0.3629	-0.36295	-0.36295	-0.36319	-0.3633	-0.36357	-0.36372	-0.36385	-0.36405	-0.36425	-0.36435	-0.36447	-0.36462	-0.3648	-0.36502	-0.3651	-0.36532	-0.3655	-0.36576	-0.36588	-0.36602	-0.36629	-0.36643	-0.36675	-0.36682	-0.36709
	1037.05	-0.36071	-0.36074	-0.36076	-0.36099	-0.36112	-0.3612	-0.36127	-0.36149	-0.3616	-0.36175	-0.36184	-0.36214	-0.36216	-0.36241	-0.36247	-0.36267	-0.36286	-0.36299	-0.36304	-0.36307	-0.36331	-0.36349	-0.36376	-0.3638	-0.36383	-0.36407	-0.36416	-0.36444	-0.36458	-0.36471	-0.36491	-0.36513	-0.36522	-0.36534	-0.3655	-0.36568	-0.3659	-0.36596	-0.36617	-0.36638	-0.36663	-0.36674	-0.36688	-0.36715	-0.36729	-0.3676	-0.3677	-0.36794
	1037.53	-0.36162	-0.36163	-0.36167	-0.36188	-0.36202	-0.36212	-0.36218	-0.36239	-0.36251	-0.36265	-0.36275	-0.36302	-0.36306	-0.36333	-0.36336	-0.36358	-0.36377	-0.36389	-0.36394	-0.36398	-0.36422	-0.36439	-0.36465	-0.3647	-0.36475	-0.36497	-0.36508	-0.36534	-0.36548	-0.36561	-0.36581	-0.36604	-0.36613	-0.36625	-0.36641	-0.3666	-0.36682	-0.36685	-0.36707	-0.36729	-0.36754	-0.36764	-0.36779	-0.36803	-0.3682	-0.36849	-0.36862	-0.36883
	1038.01	-0.3626	-0.36261	-0.36267	-0.36285	-0.363	-0.36311	-0.36317	-0.36338	-0.36352	-0.36362	-0.36373	-0.36398	-0.36404	-0.36433	-0.36434	-0.36457	-0.36475	-0.36486	-0.36492	-0.36498	-0.36521	-0.36537	-0.36562	-0.36568	-0.36576	-0.36596	-0.36607	-0.36631	-0.36646	-0.36659	-0.36678	-0.36702	-0.36712	-0.36723	-0.3674	-0.36759	-0.36781	-0.36783	-0.36804	-0.36828	-0.36853	-0.36861	-0.36877	-0.369	-0.3692	-0.36945	-0.36961	-0.3698
	1038.49	-0.36365	-0.36366	-0.36374	-0.3639	-0.36406	-0.36418	-0.36424	-0.36444	-0.3646	-0.36467	-0.36479	-0.365	-0.3651	-0.36539	-0.36539	-0.36563	-0.36581	-0.3659	-0.36596	-0.36605	-0.36626	-0.36642	-0.36666	-0.36673	-0.36683	-0.36701	-0.36714	-0.36734	-0.36752	-0.36764	-0.36783	-0.36807	-0.36817	-0.3683	-0.36846	-0.36866	-0.36886	-0.36888	-0.36909	-0.36934	-0.36959	-0.36966	-0.36982	-0.37004	-0.37026	-0.37049	-0.37068	-0.37085
	1038.97	-0.36473	-0.36474	-0.36483	-0.36497	-0.36514	-0.36527	-0.36534	-0.36552	-0.3657	-0.36574	-0.36587	-0.36605	-0.36617	-0.36647	-0.36647	-0.36671	-0.36688	-0.36696	-0.36703	-0.36713	-0.36733	-0.3675	-0.36773	-0.3678	-0.36793	-0.36808	-0.36823	-0.3684	-0.36859	-0.36872	-0.3689	-0.36914	-0.36925	-0.36938	-0.36953	-0.36975	-0.36993	-0.36996	-0.37016	-0.37043	-0.37066	-0.37074	-0.37089	-0.3711	-0.37134	-0.37154	-0.37176	-0.37192
	1039.46	-0.36576	-0.36579	-0.36589	-0.36601	-0.36618	-0.36632	-0.36639	-0.36656	-0.36677	-0.36677	-0.36691	-0.36707	-0.36721	-0.3675	-0.36751	-0.36775	-0.36791	-0.36799	-0.36807	-0.36818	-0.36836	-0.36854	-0.36876	-0.36884	-0.36897	-0.3691	-0.36927	-0.36941	-0.36962	-0.36976	-0.36993	-0.37016	-0.37029	-0.37042	-0.37056	-0.3708	-0.37096	-0.37099	-0.37119	-0.37148	-0.3717	-0.37179	-0.37192	-0.37213	-0.37239	-0.37256	-0.3728	-0.37295
	1039.94	-0.3667	-0.36677	-0.36686	-0.36697	-0.36713	-0.36728	-0.36737	-0.36752	-0.36774	-0.36772	-0.36786	-0.36801	-0.36817	-0.36845	-0.36847	-0.36871	-0.36886	-0.36893	-0.36902	-0.36914	-0.36931	-0.3695	-0.36971	-0.3698	-0.36992	-0.37005	-0.37022	-0.37035	-0.37056	-0.37072	-0.37089	-0.3711	-0.37124	-0.37138	-0.37151	-0.37177	-0.3719	-0.37194	-0.37214	-0.37245	-0.37266	-0.37275	-0.37287	-0.37309	-0.37335	-0.3735	-0.37376	-0.37391
	1040.42	-0.36756	-0.36766	-0.36776	-0.36786	-0.36802	-0.36816	-0.36826	-0.3684	-0.36863	-0.36859	-0.36874	-0.36888	-0.36905	-0.36931	-0.36935	-0.36959	-0.36972	-0.36981	-0.3699	-0.37002	-0.37019	-0.37038	-0.37058	-0.37068	-0.37079	-0.37093	-0.37109	-0.37122	-0.37142	-0.37161	-0.37177	-0.37197	-0.37211	-0.37226	-0.37238	-0.37265	-0.37277	-0.37281	-0.37301	-0.37334	-0.37354	-0.37364	-0.37375	-0.37397	-0.37423	-0.37437	-0.37464	-0.37479
	1040.9	-0.3684	-0.36853	-0.36862	-0.36872	-0.36887	-0.369	-0.36913	-0.36926	-0.36948	-0.36944	-0.36959	-0.36973	-0.3699	-0.37015	-0.3702	-0.37045	-0.37056	-0.37067	-0.37075	-0.37087	-0.37104	-0.37123	-0.37142	-0.37153	-0.37163	-0.37177	-0.37192	-0.37206	-0.37226	-0.37246	-0.37263	-0.37281	-0.37295	-0.3731	-0.37322	-0.37351	-0.37361	-0.37366	-0.37385	-0.37421	-0.37439	-0.37449	-0.3746	-0.37484	-0.37508	-0.37521	-0.37549	-0.37565
	1041.39	-0.36927	-0.36942	-0.36952	-0.36962	-0.36976	-0.36988	-0.37001	-0.37016	-0.37035	-0.37032	-0.37047	-0.37063	-0.37079	-0.37101	-0.37108	-0.37134	-0.37144	-0.37156	-0.37164	-0.37176	-0.37193	-0.37211	-0.3723	-0.37242	-0.3725	-0.37265	-0.37277	-0.37295	-0.37313	-0.37334	-0.37352	-0.37369	-0.37382	-0.37397	-0.37408	-0.37439	-0.37449	-0.37454	-0.37472	-0.3751	-0.37527	-0.37537	-0.37549	-0.37573	-0.37596	-0.37608	-0.37637	-0.37654
	1041.87	-0.37022	-0.37038	-0.37049	-0.37058	-0.37072	-0.37083	-0.37097	-0.37112	-0.37129	-0.37128	-0.37142	-0.3716	-0.37175	-0.37195	-0.37204	-0.3723	-0.37238	-0.37253	-0.3726	-0.37272	-0.3729	-0.37306	-0.37324	-0.37337	-0.37344	-0.3736	-0.3737	-0.37391	-0.37408	-0.37429	-0.37448	-0.37465	-0.37475	-0.37491	-0.37503	-0.37535	-0.37543	-0.3755	-0.37566	-0.37606	-0.37621	-0.37631	-0.37644	-0.37669	-0.37691	-0.37703	-0.37731	-0.37749
	1042.35	-0.37125	-0.3714	-0.37152	-0.37161	-0.37176	-0.37185	-0.37198	-0.37216	-0.3723	-0.37231	-0.37243	-0.37265	-0.37279	-0.37296	-0.37306	-0.37334	-0.37341	-0.37356	-0.37364	-0.37375	-0.37393	-0.37409	-0.37425	-0.37439	-0.37445	-0.37462	-0.3747	-0.37495	-0.3751	-0.37531	-0.37551	-0.37568	-0.37576	-0.37592	-0.37604	-0.37636	-0.37644	-0.37653	-0.37667	-0.37708	-0.37722	-0.37732	-0.37747	-0.37771	-0.37792	-0.37805	-0.37832	-0.37851
	1042.83	-0.37231	-0.37244	-0.37257	-0.37265	-0.37282	-0.37289	-0.37302	-0.37322	-0.37333	-0.37336	-0.37348	-0.37373	-0.37385	-0.37399	-0.3741	-0.37439	-0.37445	-0.37461	-0.37471	-0.3748	-0.37498	-0.37513	-0.37529	-0.37543	-0.37548	-0.37565	-0.37574	-0.37601	-0.37614	-0.37634	-0.37656	-0.37673	-0.37679	-0.37695	-0.37708	-0.3774	-0.37748	-0.37759	-0.3777	-0.37812	-0.37824	-0.37835	-0.37851	-0.37874	-0.37896	-0.37908	-0.37935	-0.37954
	1043.31	-0.37333	-0.37345	-0.37359	-0.37366	-0.37385	-0.3739	-0.37402	-0.37423	-0.37433	-0.37438	-0.37448	-0.37476	-0.37488	-0.37499	-0.37511	-0.37539	-0.37546	-0.37562	-0.37573	-0.37581	-0.37599	-0.37614	-0.37628	-0.37643	-0.37648	-0.37665	-0.37674	-0.37703	-0.37715	-0.37734	-0.37757	-0.37774	-0.37778	-0.37795	-0.37808	-0.3784	-0.37848	-0.37861	-0.3787	-0.37911	-0.37923	-0.37934	-0.37951	-0.37973	-0.37996	-0.38009	-0.38035	-0.38053
	1043.8	-0.37428	-0.37438	-0.37452	-0.37459	-0.37479	-0.37483	-0.37495	-0.37517	-0.37525	-0.37533	-0.37541	-0.37571	-0.37583	-0.37593	-0.37605	-0.37632	-0.37641	-0.37654	-0.37667	-0.37675	-0.37693	-0.37707	-0.3772	-0.37735	-0.37741	-0.37757	-0.37767	-0.37798	-0.37809	-0.37827	-0.3785	-0.37868	-0.3787	-0.37888	-0.37901	-0.37932	-0.37941	-0.37956	-0.37963	-0.38002	-0.38015	-0.38027	-0.38044	-0.38064	-0.38089	-0.38102	-0.38127	-0.38145
	1044.28	-0.37516	-0.37525	-0.3754	-0.37545	-0.37567	-0.3757	-0.37581	-0.37604	-0.37612	-0.37621	-0.37628	-0.37659	-0.37671	-0.37679	-0.37692	-0.37717	-0.37728	-0.3774	-0.37754	-0.37761	-0.37779	-0.37793	-0.37806	-0.37822	-0.37828	-0.37842	-0.37854	-0.37886	-0.37896	-0.37913	-0.37938	-0.37954	-0.37956	-0.37975	-0.37988	-0.38018	-0.38027	-0.38044	-0.38049	-0.38087	-0.381	-0.38113	-0.38131	-0.38148	-0.38175	-0.38188	-0.38213	-0.38229
	1044.76	-0.37602	-0.3761	-0.37625	-0.37629	-0.37653	-0.37655	-0.37667	-0.37688	-0.37696	-0.37707	-0.37713	-0.37745	-0.37757	-0.37764	-0.37778	-0.378	-0.37815	-0.37824	-0.37838	-0.37845	-0.37863	-0.37877	-0.3789	-0.37907	-0.37912	-0.37926	-0.3794	-0.37971	-0.3798	-0.37998	-0.38023	-0.38038	-0.38041	-0.3806	-0.38073	-0.38101	-0.38113	-0.38129	-0.38134	-0.38171	-0.38184	-0.38197	-0.38215	-0.3823	-0.38258	-0.38274	-0.38298	-0.38313
	1045.24	-0.3769	-0.377	-0.37714	-0.37718	-0.37741	-0.37744	-0.37757	-0.37777	-0.37785	-0.37797	-0.37802	-0.37834	-0.37846	-0.37853	-0.37867	-0.37887	-0.37905	-0.37912	-0.37925	-0.37933	-0.3795	-0.37965	-0.37979	-0.37996	-0.38001	-0.38014	-0.3803	-0.3806	-0.38068	-0.38087	-0.38113	-0.38126	-0.3813	-0.38149	-0.38162	-0.38189	-0.38203	-0.38218	-0.38223	-0.38258	-0.38272	-0.38286	-0.38304	-0.38317	-0.38345	-0.38363	-0.38386	-0.384
	1045.72	-0.37785	-0.37797	-0.37811	-0.37814	-0.37838	-0.3784	-0.37855	-0.37873	-0.37883	-0.37894	-0.37899	-0.3793	-0.37944	-0.3795	-0.37965	-0.37982	-0.38004	-0.38008	-0.3802	-0.38029	-0.38046	-0.3806	-0.38075	-0.38093	-0.38098	-0.3811	-0.38129	-0.38156	-0.38163	-0.38184	-0.3821	-0.38221	-0.38227	-0.38246	-0.38258	-0.38285	-0.38302	-0.38314	-0.38321	-0.38354	-0.38368	-0.38382	-0.38401	-0.38412	-0.3844	-0.38461	-0.38482	-0.38496
	1046.21	-0.37887	-0.37902	-0.37915	-0.37918	-0.3794	-0.37943	-0.37961	-0.37976	-0.37987	-0.37998	-0.38004	-0.38033	-0.38047	-0.38052	-0.38069	-0.38085	-0.38109	-0.38111	-0.38122	-0.38132	-0.38148	-0.38163	-0.38179	-0.38198	-0.38202	-0.38214	-0.38235	-0.38258	-0.38264	-0.38288	-0.38313	-0.38323	-0.38331	-0.38349	-0.38361	-0.38389	-0.38407	-0.38417	-0.38425	-0.38457	-0.38471	-0.38486	-0.38505	-0.38515	-0.38541	-0.38566	-0.38584	-0.38599
	1046.69	-0.3799	-0.38008	-0.38021	-0.38024	-0.38045	-0.38048	-0.38068	-0.3808	-0.38094	-0.38105	-0.38111	-0.38139	-0.38153	-0.38157	-0.38175	-0.3819	-0.38216	-0.38217	-0.38226	-0.38237	-0.38253	-0.38267	-0.38285	-0.38305	-0.38308	-0.38319	-0.38342	-0.38362	-0.38368	-0.38394	-0.38419	-0.38427	-0.38437	-0.38455	-0.38467	-0.38495	-0.38514	-0.38521	-0.38532	-0.38562	-0.38576	-0.38591	-0.38611	-0.3862	-0.38645	-0.38673	-0.38689	-0.38705
	1047.17	-0.38088	-0.3811	-0.38124	-0.38126	-0.38145	-0.3815	-0.3817	-0.38181	-0.38197	-0.38207	-0.38214	-0.3824	-0.38255	-0.38257	-0.38278	-0.38292	-0.3832	-0.38319	-0.38327	-0.38339	-0.38354	-0.38368	-0.38387	-0.38407	-0.38411	-0.38421	-0.38446	-0.38462	-0.38468	-0.38495	-0.3852	-0.38527	-0.3854	-0.38557	-0.38568	-0.38597	-0.38616	-0.38622	-0.38634	-0.38664	-0.38678	-0.38693	-0.38713	-0.38721	-0.38745	-0.38776	-0.38789	-0.38807
	1047.65	-0.38179	-0.38204	-0.38218	-0.38221	-0.38238	-0.38244	-0.38265	-0.38274	-0.38292	-0.38301	-0.38309	-0.38333	-0.38349	-0.3835	-0.38372	-0.38387	-0.38414	-0.38414	-0.38421	-0.38433	-0.38447	-0.38462	-0.38481	-0.38502	-0.38506	-0.38516	-0.38541	-0.38555	-0.38561	-0.38589	-0.38614	-0.3862	-0.38635	-0.3865	-0.38662	-0.38692	-0.3871	-0.38715	-0.38729	-0.38757	-0.38773	-0.38787	-0.38808	-0.38814	-0.38838	-0.38871	-0.38882	-0.38901
	1048.14	-0.38264	-0.38291	-0.38305	-0.38309	-0.38324	-0.38332	-0.38351	-0.38359	-0.38379	-0.38388	-0.38397	-0.38419	-0.38435	-0.38436	-0.3846	-0.38476	-0.38502	-0.38501	-0.38508	-0.38519	-0.38533	-0.38548	-0.38567	-0.38589	-0.38593	-0.38603	-0.38628	-0.3864	-0.38648	-0.38675	-0.38701	-0.38706	-0.38723	-0.38737	-0.38749	-0.3878	-0.38796	-0.38801	-0.38818	-0.38844	-0.3886	-0.38873	-0.38894	-0.38901	-0.38925	-0.38958	-0.38968	-0.38988
	1048.62	-0.38347	-0.38374	-0.3839	-0.38394	-0.38408	-0.38416	-0.38435	-0.38443	-0.38463	-0.38472	-0.38482	-0.38503	-0.38518	-0.38519	-0.38545	-0.38562	-0.38585	-0.38586	-0.38593	-0.38604	-0.38617	-0.38632	-0.3865	-0.38673	-0.38678	-0.38688	-0.38712	-0.38723	-0.38732	-0.38759	-0.38785	-0.3879	-0.38808	-0.38821	-0.38833	-0.38865	-0.38879	-0.38885	-0.38903	-0.38927	-0.38945	-0.38958	-0.38978	-0.38985	-0.39011	-0.39043	-0.39051	-0.39072
	1049.1	-0.38435	-0.38461	-0.38477	-0.38482	-0.38495	-0.38504	-0.38521	-0.3853	-0.3855	-0.38558	-0.38569	-0.3859	-0.38605	-0.38606	-0.38633	-0.38651	-0.38672	-0.38674	-0.38681	-0.38691	-0.38704	-0.3872	-0.38736	-0.3876	-0.38765	-0.38775	-0.38799	-0.3881	-0.3882	-0.38845	-0.38872	-0.38877	-0.38896	-0.38909	-0.3892	-0.38953	-0.38965	-0.38971	-0.38992	-0.39013	-0.39034	-0.39045	-0.39065	-0.39072	-0.39099	-0.39129	-0.39137	-0.39159
	1049.58	-0.3853	-0.38555	-0.3857	-0.38577	-0.38589	-0.38598	-0.38615	-0.38624	-0.38644	-0.38651	-0.38663	-0.38684	-0.38698	-0.38701	-0.38728	-0.38747	-0.38764	-0.3877	-0.38776	-0.38786	-0.38798	-0.38814	-0.38829	-0.38854	-0.3886	-0.3887	-0.38892	-0.38904	-0.38915	-0.38938	-0.38966	-0.38972	-0.38991	-0.39003	-0.39014	-0.39047	-0.39057	-0.39064	-0.39088	-0.39106	-0.39129	-0.39139	-0.39158	-0.39166	-0.39195	-0.39222	-0.3923	-0.39252
	1050.06	-0.38632	-0.38655	-0.38669	-0.38678	-0.3869	-0.38699	-0.38714	-0.38726	-0.38743	-0.3875	-0.38763	-0.38784	-0.38798	-0.38802	-0.38828	-0.38848	-0.38862	-0.38871	-0.38876	-0.38886	-0.38899	-0.38914	-0.38928	-0.38953	-0.38961	-0.3897	-0.38991	-0.39003	-0.39017	-0.39037	-0.39066	-0.39073	-0.39093	-0.39102	-0.39113	-0.39147	-0.39155	-0.39163	-0.39189	-0.39205	-0.3923	-0.39239	-0.39257	-0.39267	-0.39297	-0.39321	-0.39329	-0.39352
	1050.55	-0.38736	-0.38757	-0.3877	-0.3878	-0.38793	-0.388	-0.38815	-0.38829	-0.38845	-0.38851	-0.38864	-0.38885	-0.38899	-0.38905	-0.38928	-0.38951	-0.38961	-0.38973	-0.38978	-0.38988	-0.39002	-0.39016	-0.39029	-0.39054	-0.39064	-0.39072	-0.39091	-0.39105	-0.3912	-0.39138	-0.39168	-0.39176	-0.39195	-0.39203	-0.39214	-0.39248	-0.39256	-0.39264	-0.3929	-0.39305	-0.39332	-0.39341	-0.39358	-0.39371	-0.39399	-0.3942	-0.39429	-0.39454
	1051.03	-0.38837	-0.38855	-0.38865	-0.38878	-0.38891	-0.38897	-0.38912	-0.38928	-0.38942	-0.38948	-0.3896	-0.38982	-0.38996	-0.39004	-0.39024	-0.39049	-0.39056	-0.39071	-0.39075	-0.39086	-0.391	-0.39114	-0.39127	-0.3915	-0.39162	-0.39169	-0.39188	-0.39201	-0.39218	-0.39235	-0.39265	-0.39275	-0.39293	-0.39299	-0.3931	-0.39344	-0.39352	-0.3936	-0.39387	-0.39401	-0.39429	-0.39438	-0.39455	-0.3947	-0.39497	-0.39515	-0.39524	-0.39551
	1051.51	-0.38928	-0.38944	-0.38953	-0.38966	-0.38981	-0.38987	-0.39	-0.39018	-0.39031	-0.39037	-0.39047	-0.3907	-0.39084	-0.39094	-0.3911	-0.39138	-0.39142	-0.39159	-0.39163	-0.39176	-0.39189	-0.39203	-0.39216	-0.39238	-0.39251	-0.39258	-0.39276	-0.3929	-0.39308	-0.39325	-0.39354	-0.39364	-0.39383	-0.39388	-0.394	-0.39432	-0.3944	-0.39448	-0.39474	-0.39488	-0.39519	-0.39527	-0.39544	-0.39561	-0.39586	-0.39602	-0.39611	-0.39641
	1051.99	-0.39011	-0.39025	-0.39033	-0.39047	-0.39063	-0.39068	-0.3908	-0.39101	-0.39112	-0.39118	-0.39127	-0.39151	-0.39165	-0.39176	-0.39189	-0.39219	-0.39221	-0.39238	-0.39243	-0.39257	-0.39271	-0.39284	-0.39298	-0.39317	-0.39332	-0.3934	-0.39356	-0.39372	-0.39389	-0.39406	-0.39434	-0.39446	-0.39464	-0.39469	-0.39481	-0.39511	-0.3952	-0.39528	-0.39553	-0.39569	-0.396	-0.39607	-0.39626	-0.39645	-0.39667	-0.39681	-0.39691	-0.39724
	1052.48	-0.3909	-0.39103	-0.3911	-0.39123	-0.39141	-0.39146	-0.39158	-0.39179	-0.3919	-0.39196	-0.39204	-0.39228	-0.39242	-0.39254	-0.39264	-0.39295	-0.39297	-0.39314	-0.3932	-0.39335	-0.39348	-0.39362	-0.39377	-0.39394	-0.39409	-0.39418	-0.39433	-0.3945	-0.39467	-0.39485	-0.39511	-0.39523	-0.39541	-0.39547	-0.3956	-0.39588	-0.39596	-0.39605	-0.39629	-0.39646	-0.39679	-0.39684	-0.39704	-0.39725	-0.39744	-0.39757	-0.39767	-0.39802
	1052.96	-0.39171	-0.39182	-0.3919	-0.39202	-0.3922	-0.39227	-0.39238	-0.3926	-0.39271	-0.39277	-0.39284	-0.39307	-0.39322	-0.39334	-0.39342	-0.39374	-0.39377	-0.39391	-0.39399	-0.39415	-0.39427	-0.39442	-0.39457	-0.39473	-0.39488	-0.39499	-0.39513	-0.39531	-0.39546	-0.39566	-0.3959	-0.39603	-0.3962	-0.39628	-0.39641	-0.39666	-0.39674	-0.39684	-0.39706	-0.39725	-0.39759	-0.39764	-0.39784	-0.39806	-0.39824	-0.39836	-0.39846	-0.39882
	1053.44	-0.39257	-0.39268	-0.39277	-0.39287	-0.39305	-0.39313	-0.39325	-0.39346	-0.39358	-0.39365	-0.3937	-0.39393	-0.39408	-0.39421	-0.39428	-0.39458	-0.39463	-0.39475	-0.39485	-0.39501	-0.39513	-0.39527	-0.39545	-0.39558	-0.39572	-0.39587	-0.396	-0.39618	-0.39632	-0.39653	-0.39675	-0.39688	-0.39705	-0.39715	-0.39728	-0.39751	-0.39758	-0.39769	-0.39791	-0.39812	-0.39845	-0.3985	-0.39869	-0.39893	-0.39909	-0.39922	-0.39932	-0.39968
	1053.92	-0.39348	-0.39361	-0.39371	-0.39379	-0.39397	-0.39406	-0.39418	-0.39438	-0.39451	-0.39458	-0.39463	-0.39485	-0.39501	-0.39513	-0.3952	-0.39549	-0.39557	-0.39566	-0.39577	-0.39593	-0.39604	-0.39619	-0.39638	-0.39651	-0.39662	-0.3968	-0.39693	-0.39711	-0.39723	-0.39746	-0.39766	-0.3978	-0.39795	-0.39808	-0.39821	-0.39843	-0.39848	-0.39861	-0.39881	-0.39904	-0.39937	-0.39941	-0.39961	-0.39985	-0.4	-0.40015	-0.40024	-0.40059
	1054.4	-0.39442	-0.39455	-0.39467	-0.39473	-0.3949	-0.395	-0.39514	-0.39531	-0.39546	-0.39554	-0.39558	-0.3958	-0.39595	-0.39607	-0.39616	-0.39642	-0.39653	-0.39659	-0.39672	-0.39686	-0.39698	-0.39713	-0.39734	-0.39745	-0.39755	-0.39775	-0.39788	-0.39806	-0.39816	-0.39842	-0.39859	-0.39874	-0.39887	-0.39904	-0.39914	-0.39936	-0.39941	-0.39956	-0.39974	-0.39999	-0.4003	-0.40036	-0.40054	-0.40079	-0.40092	-0.40111	-0.40118	-0.40151
	1054.89	-0.39531	-0.39546	-0.39559	-0.39565	-0.3958	-0.39591	-0.39606	-0.3962	-0.39638	-0.39647	-0.39651	-0.39672	-0.39686	-0.39698	-0.39709	-0.39732	-0.39747	-0.39749	-0.39765	-0.39776	-0.39789	-0.39804	-0.39827	-0.39837	-0.39844	-0.39866	-0.39881	-0.39896	-0.39907	-0.39934	-0.39948	-0.39965	-0.39976	-0.39995	-0.40004	-0.40027	-0.40031	-0.40047	-0.40065	-0.4009	-0.4012	-0.40127	-0.40143	-0.40168	-0.40182	-0.40203	-0.4021	-0.4024
	1055.37	-0.39615	-0.3963	-0.39644	-0.39651	-0.39664	-0.39675	-0.39691	-0.39703	-0.39722	-0.39733	-0.39737	-0.39756	-0.3977	-0.39782	-0.39795	-0.39816	-0.39833	-0.39833	-0.39851	-0.39858	-0.39873	-0.39888	-0.39914	-0.39922	-0.39928	-0.3995	-0.39967	-0.3998	-0.39991	-0.40019	-0.40031	-0.4005	-0.40059	-0.4008	-0.40086	-0.40112	-0.40116	-0.40132	-0.40149	-0.40175	-0.40202	-0.40212	-0.40226	-0.40251	-0.40264	-0.40288	-0.40295	-0.40322
	1055.85	-0.39692	-0.39707	-0.39723	-0.39731	-0.39743	-0.39753	-0.39769	-0.3978	-0.398	-0.39812	-0.39816	-0.39835	-0.39848	-0.3986	-0.39875	-0.39893	-0.39913	-0.39911	-0.39931	-0.39935	-0.39952	-0.39965	-0.39994	-0.40001	-0.40005	-0.40027	-0.40046	-0.40057	-0.4007	-0.40098	-0.40108	-0.40128	-0.40136	-0.40157	-0.40163	-0.40191	-0.40195	-0.40211	-0.40226	-0.40253	-0.40278	-0.40291	-0.40303	-0.40327	-0.40341	-0.40367	-0.40374	-0.40399
	1056.33	-0.39767	-0.39783	-0.39799	-0.39808	-0.39821	-0.39828	-0.39844	-0.39854	-0.39874	-0.39888	-0.39894	-0.39911	-0.39923	-0.39935	-0.39952	-0.39968	-0.3999	-0.39987	-0.40008	-0.40009	-0.40028	-0.40041	-0.40071	-0.40077	-0.40081	-0.40101	-0.40122	-0.40132	-0.40147	-0.40175	-0.40183	-0.40205	-0.4021	-0.40232	-0.40238	-0.40268	-0.40272	-0.40288	-0.40302	-0.40328	-0.40352	-0.40367	-0.40379	-0.40401	-0.40416	-0.40442	-0.40451	-0.40474
	1056.81	-0.39846	-0.39861	-0.39877	-0.39889	-0.39902	-0.39907	-0.39922	-0.39933	-0.39952	-0.39967	-0.39973	-0.3999	-0.40001	-0.40014	-0.40031	-0.40047	-0.4007	-0.40066	-0.40087	-0.40086	-0.40108	-0.4012	-0.40151	-0.40156	-0.4016	-0.40178	-0.402	-0.4021	-0.40227	-0.40254	-0.40262	-0.40284	-0.40288	-0.40309	-0.40316	-0.40348	-0.40353	-0.40368	-0.40379	-0.40407	-0.40429	-0.40445	-0.40457	-0.40478	-0.40494	-0.4052	-0.4053	-0.40552
	1057.3	-0.39931	-0.39945	-0.39962	-0.39976	-0.3999	-0.39992	-0.40007	-0.40018	-0.40035	-0.40051	-0.40059	-0.40075	-0.40085	-0.40099	-0.40116	-0.40132	-0.40155	-0.40151	-0.40172	-0.4017	-0.40193	-0.40205	-0.40235	-0.40241	-0.40246	-0.40262	-0.40285	-0.40294	-0.40312	-0.40338	-0.40346	-0.40369	-0.40372	-0.40393	-0.40402	-0.40434	-0.40441	-0.40453	-0.40463	-0.40491	-0.40513	-0.40529	-0.40542	-0.40561	-0.40578	-0.40603	-0.40615	-0.40637
	1057.78	-0.40023	-0.40036	-0.40053	-0.40068	-0.40082	-0.40083	-0.40097	-0.40109	-0.40124	-0.40141	-0.40151	-0.40165	-0.40176	-0.4019	-0.40205	-0.40222	-0.40246	-0.40242	-0.40262	-0.40261	-0.40285	-0.40296	-0.40325	-0.40332	-0.40337	-0.40351	-0.40374	-0.40383	-0.40404	-0.40428	-0.40437	-0.4046	-0.40462	-0.40482	-0.40493	-0.40525	-0.40534	-0.40543	-0.40553	-0.40582	-0.40603	-0.40618	-0.40632	-0.4065	-0.40669	-0.40691	-0.40706	-0.40728
	1058.26	-0.40116	-0.40129	-0.40145	-0.40162	-0.40175	-0.40175	-0.40189	-0.40203	-0.40216	-0.40233	-0.40243	-0.40257	-0.40269	-0.40282	-0.40295	-0.40315	-0.40337	-0.40335	-0.40354	-0.40353	-0.40377	-0.40389	-0.40416	-0.40424	-0.40429	-0.40443	-0.40465	-0.40474	-0.40496	-0.40519	-0.40529	-0.40552	-0.40553	-0.40574	-0.40586	-0.40617	-0.40627	-0.40635	-0.40644	-0.40673	-0.40695	-0.40709	-0.40725	-0.4074	-0.40761	-0.40781	-0.40798	-0.4082
	1058.74	-0.40204	-0.40218	-0.40233	-0.40251	-0.40263	-0.40264	-0.40278	-0.40292	-0.40304	-0.40321	-0.40331	-0.40345	-0.40357	-0.40371	-0.40382	-0.40404	-0.40424	-0.40424	-0.40442	-0.40442	-0.40466	-0.40478	-0.40504	-0.40513	-0.40518	-0.40531	-0.40553	-0.40561	-0.40585	-0.40606	-0.40618	-0.4064	-0.4064	-0.40661	-0.40675	-0.40705	-0.40717	-0.40722	-0.40732	-0.40762	-0.40784	-0.40795	-0.40813	-0.40827	-0.40849	-0.40868	-0.40885	-0.40908
	1059.23	-0.40286	-0.40301	-0.40315	-0.40333	-0.40343	-0.40345	-0.40359	-0.40374	-0.40385	-0.40402	-0.40412	-0.40426	-0.40439	-0.40453	-0.40461	-0.40486	-0.40504	-0.40506	-0.40522	-0.40524	-0.40547	-0.4056	-0.40584	-0.40595	-0.406	-0.40612	-0.40633	-0.40641	-0.40666	-0.40686	-0.407	-0.4072	-0.4072	-0.40742	-0.40756	-0.40784	-0.40799	-0.40802	-0.40813	-0.40843	-0.40865	-0.40875	-0.40895	-0.40907	-0.40929	-0.40948	-0.40966	-0.40989
	1059.71	-0.40361	-0.40376	-0.40389	-0.40407	-0.40415	-0.4042	-0.40433	-0.40448	-0.4046	-0.40477	-0.40486	-0.40502	-0.40514	-0.40528	-0.40534	-0.40562	-0.40577	-0.40583	-0.40597	-0.40601	-0.40621	-0.40636	-0.40658	-0.4067	-0.40676	-0.40687	-0.40708	-0.40715	-0.40741	-0.40759	-0.40775	-0.40794	-0.40794	-0.40817	-0.4083	-0.40857	-0.40873	-0.40876	-0.40887	-0.40917	-0.4094	-0.40948	-0.4097	-0.4098	-0.41002	-0.41023	-0.4104	-0.41063
	1060.19	-0.40433	-0.40449	-0.40461	-0.40478	-0.40485	-0.40492	-0.40505	-0.4052	-0.40534	-0.40549	-0.40558	-0.40575	-0.40587	-0.40601	-0.40605	-0.40635	-0.40648	-0.40657	-0.40669	-0.40675	-0.40692	-0.4071	-0.40731	-0.40743	-0.40749	-0.40759	-0.4078	-0.40786	-0.40813	-0.4083	-0.40847	-0.40866	-0.40866	-0.4089	-0.40902	-0.40927	-0.40944	-0.40948	-0.4096	-0.40989	-0.41013	-0.4102	-0.41042	-0.41052	-0.41073	-0.41095	-0.41112	-0.41134
	1060.67	-0.40509	-0.40525	-0.40536	-0.40552	-0.40557	-0.40566	-0.40579	-0.40594	-0.40611	-0.40623	-0.40632	-0.40652	-0.40663	-0.40677	-0.40679	-0.40711	-0.40722	-0.40735	-0.40743	-0.40752	-0.40766	-0.40786	-0.40806	-0.40818	-0.40825	-0.40834	-0.40856	-0.40861	-0.40888	-0.40903	-0.40923	-0.40941	-0.4094	-0.40967	-0.40976	-0.41	-0.41017	-0.41022	-0.41036	-0.41063	-0.41088	-0.41095	-0.41117	-0.41127	-0.41146	-0.4117	-0.41187	-0.41208
	1061.15	-0.40591	-0.40607	-0.40617	-0.40632	-0.40637	-0.40647	-0.40659	-0.40674	-0.40694	-0.40703	-0.40713	-0.40736	-0.40745	-0.40759	-0.4076	-0.40793	-0.40802	-0.40818	-0.40824	-0.40835	-0.40847	-0.40868	-0.40887	-0.409	-0.40908	-0.40915	-0.40938	-0.40942	-0.40969	-0.40983	-0.41004	-0.41022	-0.41021	-0.41049	-0.41055	-0.4108	-0.41096	-0.41104	-0.41119	-0.41144	-0.41169	-0.41176	-0.41197	-0.41208	-0.41226	-0.41252	-0.41267	-0.41289
	1061.64	-0.40678	-0.40694	-0.40704	-0.40717	-0.40723	-0.40734	-0.40745	-0.40761	-0.40783	-0.40789	-0.40799	-0.40826	-0.40832	-0.40846	-0.40847	-0.4088	-0.40889	-0.40906	-0.4091	-0.40923	-0.40933	-0.40955	-0.40973	-0.40986	-0.40996	-0.41002	-0.41026	-0.41029	-0.41054	-0.41069	-0.4109	-0.41109	-0.41107	-0.41137	-0.41141	-0.41165	-0.4118	-0.41191	-0.41207	-0.41229	-0.41255	-0.41263	-0.41283	-0.41295	-0.41312	-0.4134	-0.41353	-0.41375
	1062.12	-0.40767	-0.40782	-0.40792	-0.40804	-0.40811	-0.40822	-0.40832	-0.40848	-0.40872	-0.40875	-0.40888	-0.40916	-0.40921	-0.40935	-0.40935	-0.40968	-0.40977	-0.40994	-0.40996	-0.41011	-0.4102	-0.41044	-0.41061	-0.41074	-0.41085	-0.4109	-0.41116	-0.41117	-0.41141	-0.41155	-0.41178	-0.41198	-0.41195	-0.41226	-0.41228	-0.41253	-0.41266	-0.41279	-0.41296	-0.41317	-0.41342	-0.41351	-0.41369	-0.41383	-0.41399	-0.41429	-0.4144	-0.41462
	1062.6	-0.40851	-0.40866	-0.40876	-0.40887	-0.40895	-0.40907	-0.40916	-0.40932	-0.40957	-0.40958	-0.40972	-0.41001	-0.41006	-0.41018	-0.4102	-0.41051	-0.41061	-0.41077	-0.41078	-0.41095	-0.41104	-0.41128	-0.41144	-0.41157	-0.4117	-0.41174	-0.41202	-0.41202	-0.41224	-0.41238	-0.41261	-0.41282	-0.41278	-0.4131	-0.41311	-0.41337	-0.41348	-0.41362	-0.41381	-0.414	-0.41424	-0.41435	-0.41451	-0.41467	-0.41483	-0.41513	-0.41523	-0.41546
	1063.08	-0.40928	-0.40941	-0.40952	-0.40962	-0.40972	-0.40983	-0.40992	-0.41007	-0.41033	-0.41032	-0.41048	-0.41078	-0.41082	-0.41094	-0.41096	-0.41127	-0.41138	-0.41153	-0.41153	-0.41171	-0.4118	-0.41204	-0.4122	-0.41232	-0.41247	-0.4125	-0.41279	-0.4128	-0.41299	-0.41313	-0.41337	-0.41358	-0.41355	-0.41386	-0.41387	-0.41414	-0.41424	-0.41438	-0.41458	-0.41476	-0.41499	-0.4151	-0.41525	-0.41544	-0.4156	-0.41591	-0.41598	-0.41622
	1063.57	-0.40997	-0.41009	-0.41022	-0.41029	-0.41042	-0.41052	-0.41061	-0.41076	-0.41102	-0.411	-0.41117	-0.41146	-0.41151	-0.41163	-0.41166	-0.41196	-0.41208	-0.4122	-0.4122	-0.41239	-0.4125	-0.41273	-0.41289	-0.41301	-0.41315	-0.41319	-0.41348	-0.4135	-0.41366	-0.41382	-0.41406	-0.41427	-0.41424	-0.41455	-0.41456	-0.41484	-0.41493	-0.41505	-0.41528	-0.41546	-0.41566	-0.41579	-0.41592	-0.41613	-0.4163	-0.41661	-0.41665	-0.41692
	1064.05	-0.41063	-0.41074	-0.41088	-0.41094	-0.41109	-0.41118	-0.41127	-0.41141	-0.41167	-0.41165	-0.41184	-0.4121	-0.41216	-0.41228	-0.41233	-0.41262	-0.41274	-0.41285	-0.41284	-0.41303	-0.41316	-0.41338	-0.41355	-0.41367	-0.4138	-0.41385	-0.41413	-0.41416	-0.41431	-0.41448	-0.41471	-0.41492	-0.41491	-0.41519	-0.41522	-0.41551	-0.41559	-0.4157	-0.41594	-0.41612	-0.41631	-0.41644	-0.41657	-0.4168	-0.41696	-0.41727	-0.4173	-0.41758
	1064.53	-0.41131	-0.41142	-0.41157	-0.41161	-0.41178	-0.41186	-0.41195	-0.41209	-0.41233	-0.41233	-0.41252	-0.41276	-0.41283	-0.41295	-0.41302	-0.4133	-0.41343	-0.41353	-0.41351	-0.4137	-0.41385	-0.41405	-0.41424	-0.41434	-0.41447	-0.41452	-0.41479	-0.41485	-0.41499	-0.41516	-0.41538	-0.41559	-0.4156	-0.41586	-0.4159	-0.41619	-0.41628	-0.41636	-0.41662	-0.4168	-0.41698	-0.41712	-0.41724	-0.41748	-0.41765	-0.41795	-0.41798	-0.41826
	1065.01	-0.41205	-0.41216	-0.41231	-0.41234	-0.41254	-0.41259	-0.41269	-0.41284	-0.41306	-0.41306	-0.41326	-0.41347	-0.41356	-0.41367	-0.41377	-0.41404	-0.41417	-0.41427	-0.41424	-0.41443	-0.41459	-0.41478	-0.41498	-0.41508	-0.41518	-0.41526	-0.41551	-0.41559	-0.41573	-0.4159	-0.41611	-0.41631	-0.41635	-0.41657	-0.41663	-0.41693	-0.41702	-0.41709	-0.41736	-0.41754	-0.41772	-0.41786	-0.41797	-0.41822	-0.41839	-0.41868	-0.41871	-0.419
	1065.49	-0.41285	-0.41296	-0.4131	-0.41312	-0.41334	-0.41338	-0.41348	-0.41364	-0.41383	-0.41385	-0.41406	-0.41424	-0.41435	-0.41445	-0.41458	-0.41483	-0.41496	-0.41506	-0.41503	-0.41522	-0.41538	-0.41556	-0.41579	-0.41586	-0.41594	-0.41604	-0.41627	-0.41637	-0.41653	-0.4167	-0.41689	-0.41708	-0.41716	-0.41734	-0.41742	-0.41772	-0.41781	-0.41787	-0.41813	-0.41832	-0.41851	-0.41865	-0.41876	-0.41901	-0.41918	-0.41946	-0.4195	-0.41979
	1065.98	-0.41366	-0.41377	-0.4139	-0.41393	-0.41416	-0.41417	-0.41428	-0.41446	-0.41462	-0.41465	-0.41487	-0.41503	-0.41515	-0.41525	-0.4154	-0.41563	-0.41577	-0.41587	-0.41584	-0.41601	-0.41618	-0.41635	-0.4166	-0.41666	-0.41671	-0.41684	-0.41705	-0.41717	-0.41734	-0.41751	-0.41769	-0.41787	-0.41797	-0.41813	-0.41821	-0.41852	-0.41862	-0.41867	-0.41892	-0.41912	-0.41931	-0.41946	-0.41957	-0.41981	-0.41998	-0.42025	-0.4203	-0.4206
	1066.46	-0.41444	-0.41455	-0.41466	-0.41469	-0.41494	-0.41493	-0.41504	-0.41524	-0.41538	-0.41542	-0.41564	-0.41579	-0.41592	-0.41601	-0.41617	-0.41639	-0.41653	-0.41663	-0.41661	-0.41678	-0.41694	-0.41712	-0.41738	-0.41743	-0.41745	-0.41761	-0.4178	-0.41792	-0.41812	-0.41827	-0.41845	-0.41863	-0.41875	-0.41888	-0.41897	-0.41929	-0.41938	-0.41944	-0.41967	-0.41987	-0.42007	-0.42024	-0.42034	-0.42058	-0.42074	-0.421	-0.42108	-0.42137
	1066.94	-0.41516	-0.41525	-0.41535	-0.41539	-0.41565	-0.41562	-0.41573	-0.41596	-0.41607	-0.41612	-0.41635	-0.4165	-0.41662	-0.41671	-0.41688	-0.41708	-0.41723	-0.41732	-0.41732	-0.41747	-0.41762	-0.41781	-0.4181	-0.41812	-0.41812	-0.4183	-0.41849	-0.41861	-0.41883	-0.41897	-0.41914	-0.41933	-0.41945	-0.41956	-0.41966	-0.41998	-0.42008	-0.42014	-0.42036	-0.42056	-0.42077	-0.42095	-0.42105	-0.42127	-0.42144	-0.42169	-0.42179	-0.42207
	1067.42	-0.41581	-0.41589	-0.41597	-0.41603	-0.4163	-0.41625	-0.41636	-0.41661	-0.4167	-0.41676	-0.41699	-0.41714	-0.41726	-0.41735	-0.41752	-0.41769	-0.41786	-0.41795	-0.41797	-0.41811	-0.41825	-0.41845	-0.41874	-0.41876	-0.41874	-0.41894	-0.41912	-0.41923	-0.41947	-0.41961	-0.41978	-0.41998	-0.42009	-0.4202	-0.4203	-0.42062	-0.42072	-0.42079	-0.42099	-0.42119	-0.4214	-0.42159	-0.4217	-0.4219	-0.42207	-0.42231	-0.42243	-0.4227
	1067.9	-0.41644	-0.41651	-0.41659	-0.41665	-0.41692	-0.41687	-0.41697	-0.41723	-0.41732	-0.41738	-0.41762	-0.41777	-0.41788	-0.41798	-0.41814	-0.41829	-0.41847	-0.41855	-0.41859	-0.41873	-0.41886	-0.41906	-0.41937	-0.41938	-0.41935	-0.41956	-0.41974	-0.41984	-0.4201	-0.42023	-0.42041	-0.42062	-0.4207	-0.42082	-0.42092	-0.42124	-0.42134	-0.42142	-0.4216	-0.42181	-0.42202	-0.42221	-0.42233	-0.42251	-0.42268	-0.42292	-0.42306	-0.42332
	1068.39	-0.41711	-0.41717	-0.41724	-0.41731	-0.41758	-0.41753	-0.41763	-0.41789	-0.41798	-0.41805	-0.41828	-0.41844	-0.41853	-0.41865	-0.4188	-0.41893	-0.41912	-0.41918	-0.41925	-0.4194	-0.41951	-0.41972	-0.42003	-0.42004	-0.42001	-0.42022	-0.4204	-0.42049	-0.42077	-0.42089	-0.42108	-0.4213	-0.42136	-0.42148	-0.42158	-0.42189	-0.422	-0.42208	-0.42226	-0.42247	-0.42267	-0.42287	-0.423	-0.42315	-0.42333	-0.42357	-0.42372	-0.42397
	1068.87	-0.41785	-0.4179	-0.41797	-0.41804	-0.41832	-0.41826	-0.41836	-0.41862	-0.41872	-0.41879	-0.41901	-0.41918	-0.41925	-0.41939	-0.41953	-0.41964	-0.41984	-0.41989	-0.41998	-0.42014	-0.42025	-0.42045	-0.42076	-0.42078	-0.42074	-0.42096	-0.42114	-0.42123	-0.4215	-0.42163	-0.42182	-0.42204	-0.42209	-0.42222	-0.42231	-0.42262	-0.42272	-0.42282	-0.423	-0.42321	-0.42341	-0.4236	-0.42374	-0.42387	-0.42406	-0.42429	-0.42445	-0.4247
	1069.35	-0.41866	-0.4187	-0.41878	-0.41884	-0.41913	-0.41907	-0.41917	-0.41942	-0.41953	-0.41961	-0.41981	-0.41998	-0.42005	-0.4202	-0.42033	-0.42044	-0.42063	-0.42068	-0.42079	-0.42096	-0.42106	-0.42126	-0.42156	-0.42159	-0.42156	-0.42177	-0.42196	-0.42204	-0.42231	-0.42245	-0.42263	-0.42286	-0.42289	-0.42304	-0.42312	-0.42342	-0.42352	-0.42362	-0.42381	-0.42402	-0.42422	-0.4244	-0.42455	-0.42467	-0.42486	-0.42509	-0.42526	-0.42549
	1069.83	-0.41949	-0.41955	-0.41962	-0.41968	-0.41997	-0.41992	-0.42002	-0.42025	-0.42039	-0.42046	-0.42065	-0.42082	-0.42088	-0.42104	-0.42117	-0.42127	-0.42147	-0.42151	-0.42163	-0.42181	-0.42191	-0.42209	-0.42239	-0.42244	-0.42241	-0.42261	-0.42281	-0.42289	-0.42315	-0.42331	-0.42347	-0.4237	-0.42373	-0.42389	-0.42397	-0.42424	-0.42435	-0.42446	-0.42466	-0.42486	-0.42507	-0.42523	-0.42539	-0.4255	-0.42569	-0.42591	-0.42609	-0.42632
	1070.32	-0.42031	-0.42038	-0.42045	-0.42051	-0.42081	-0.42075	-0.42085	-0.42107	-0.42122	-0.4213	-0.42147	-0.42163	-0.4217	-0.42186	-0.422	-0.4221	-0.42229	-0.42233	-0.42246	-0.42265	-0.42274	-0.42291	-0.4232	-0.42328	-0.42325	-0.42344	-0.42365	-0.42372	-0.42398	-0.42416	-0.42429	-0.42451	-0.42455	-0.42472	-0.42479	-0.42505	-0.42517	-0.42528	-0.42548	-0.42569	-0.42591	-0.42605	-0.42622	-0.42633	-0.42652	-0.42673	-0.42692	-0.42714
	1070.8	-0.42108	-0.42117	-0.42123	-0.42129	-0.42159	-0.42154	-0.42163	-0.42184	-0.42199	-0.42209	-0.42224	-0.42239	-0.42249	-0.42262	-0.42277	-0.42289	-0.42307	-0.42311	-0.42325	-0.42343	-0.42353	-0.42369	-0.42397	-0.42406	-0.42405	-0.42421	-0.42444	-0.42451	-0.42476	-0.42496	-0.42506	-0.42528	-0.42533	-0.4255	-0.42556	-0.42581	-0.42594	-0.42607	-0.42625	-0.42647	-0.4267	-0.42683	-0.427	-0.42711	-0.4273	-0.42749	-0.42769	-0.42791
	1071.28	-0.4218	-0.4219	-0.42196	-0.42202	-0.42232	-0.42228	-0.42236	-0.42256	-0.42272	-0.42284	-0.42297	-0.4231	-0.42323	-0.42334	-0.4235	-0.42363	-0.42381	-0.42385	-0.424	-0.42416	-0.42427	-0.42441	-0.42468	-0.4248	-0.4248	-0.42494	-0.42517	-0.42525	-0.42549	-0.42572	-0.42579	-0.426	-0.42607	-0.42623	-0.42629	-0.42653	-0.42667	-0.42681	-0.42698	-0.42719	-0.42745	-0.42756	-0.42773	-0.42786	-0.42805	-0.42822	-0.42842	-0.42863
	1071.76	-0.42252	-0.42263	-0.42269	-0.42275	-0.42305	-0.42301	-0.42309	-0.42327	-0.42343	-0.42359	-0.42369	-0.42381	-0.42397	-0.42406	-0.42422	-0.42438	-0.42454	-0.42458	-0.42474	-0.42488	-0.425	-0.42513	-0.42539	-0.42553	-0.42554	-0.42566	-0.4259	-0.42598	-0.42623	-0.42646	-0.42651	-0.42672	-0.4268	-0.42696	-0.42702	-0.42726	-0.4274	-0.42754	-0.42769	-0.42791	-0.42819	-0.42829	-0.42847	-0.4286	-0.42879	-0.42895	-0.42915	-0.42936
	1072.24	-0.42329	-0.4234	-0.42346	-0.42353	-0.42381	-0.42379	-0.42385	-0.42404	-0.42419	-0.42437	-0.42446	-0.42457	-0.42476	-0.42482	-0.42499	-0.42517	-0.42533	-0.42537	-0.42552	-0.42564	-0.42577	-0.4259	-0.42615	-0.42631	-0.42632	-0.42642	-0.42667	-0.42676	-0.427	-0.42725	-0.42728	-0.42749	-0.42757	-0.42773	-0.42779	-0.42804	-0.42818	-0.42832	-0.42845	-0.42867	-0.42896	-0.42906	-0.42924	-0.42939	-0.42958	-0.42973	-0.42992	-0.43013
	1072.73	-0.42414	-0.42423	-0.42431	-0.42438	-0.42464	-0.42464	-0.42469	-0.42488	-0.42503	-0.42523	-0.4253	-0.42541	-0.42562	-0.42565	-0.42583	-0.42603	-0.42619	-0.42623	-0.42638	-0.42648	-0.42662	-0.42673	-0.42698	-0.42715	-0.42716	-0.42726	-0.42752	-0.42761	-0.42784	-0.42811	-0.42813	-0.42834	-0.42841	-0.42857	-0.42865	-0.4289	-0.42904	-0.42917	-0.42929	-0.4295	-0.42981	-0.4299	-0.43009	-0.43025	-0.43044	-0.43059	-0.43076	-0.43098
	1073.21	-0.42506	-0.42513	-0.42521	-0.4253	-0.42553	-0.42556	-0.42559	-0.42578	-0.42594	-0.42615	-0.42621	-0.42631	-0.42653	-0.42656	-0.42674	-0.42696	-0.4271	-0.42715	-0.42729	-0.42738	-0.42752	-0.42763	-0.42788	-0.42806	-0.42807	-0.42817	-0.42842	-0.42853	-0.42874	-0.42902	-0.42905	-0.42926	-0.42932	-0.42948	-0.42956	-0.42982	-0.42995	-0.43008	-0.43019	-0.4304	-0.43072	-0.4308	-0.43099	-0.43117	-0.43136	-0.43152	-0.43166	-0.43189
	1073.69	-0.426	-0.42605	-0.42614	-0.42624	-0.42644	-0.4265	-0.42653	-0.42672	-0.42687	-0.42708	-0.42714	-0.42725	-0.42747	-0.4275	-0.42767	-0.42791	-0.42803	-0.4281	-0.42823	-0.42831	-0.42845	-0.42855	-0.4288	-0.42899	-0.42899	-0.4291	-0.42934	-0.42947	-0.42966	-0.42994	-0.42998	-0.4302	-0.43025	-0.43041	-0.4305	-0.43077	-0.43089	-0.43101	-0.43111	-0.43132	-0.43165	-0.43173	-0.43191	-0.43211	-0.4323	-0.43246	-0.43258	-0.43282
	1074.17	-0.42691	-0.42694	-0.42703	-0.42716	-0.42731	-0.4274	-0.42743	-0.42761	-0.42778	-0.42797	-0.42803	-0.42814	-0.42835	-0.4284	-0.42856	-0.42882	-0.42892	-0.42901	-0.42912	-0.4292	-0.42934	-0.42944	-0.42969	-0.42987	-0.42987	-0.43	-0.43023	-0.43038	-0.43054	-0.43083	-0.43088	-0.43111	-0.43114	-0.4313	-0.4314	-0.43168	-0.4318	-0.43191	-0.43201	-0.43222	-0.43254	-0.43261	-0.4328	-0.43302	-0.4332	-0.43337	-0.43346	-0.43371
	1074.65	-0.42774	-0.42775	-0.42786	-0.428	-0.42811	-0.42823	-0.42827	-0.42844	-0.42861	-0.42878	-0.42886	-0.42897	-0.42917	-0.42923	-0.42939	-0.42966	-0.42974	-0.42986	-0.42994	-0.43003	-0.43017	-0.43027	-0.43052	-0.43068	-0.43068	-0.43084	-0.43105	-0.43121	-0.43134	-0.43165	-0.43171	-0.43194	-0.43197	-0.43212	-0.43224	-0.43252	-0.43264	-0.43273	-0.43284	-0.43305	-0.43336	-0.43343	-0.43362	-0.43386	-0.43403	-0.43421	-0.43429	-0.43454
	1075.14	-0.4285	-0.42851	-0.42862	-0.42878	-0.42886	-0.42899	-0.42905	-0.42921	-0.42939	-0.42952	-0.42962	-0.42973	-0.42991	-0.43	-0.43015	-0.43043	-0.43049	-0.43063	-0.43069	-0.43078	-0.43094	-0.43104	-0.43128	-0.43142	-0.43143	-0.43161	-0.4318	-0.43197	-0.43209	-0.4324	-0.43247	-0.4327	-0.43274	-0.43287	-0.433	-0.43328	-0.43342	-0.43349	-0.43361	-0.43382	-0.43411	-0.43419	-0.43437	-0.43463	-0.43479	-0.43498	-0.43504	-0.43531
	1075.62	-0.42922	-0.42923	-0.42936	-0.42953	-0.42958	-0.42972	-0.42979	-0.42994	-0.43013	-0.43023	-0.43035	-0.43047	-0.43063	-0.43074	-0.43088	-0.43117	-0.43122	-0.43138	-0.43141	-0.43152	-0.43168	-0.43178	-0.43202	-0.43214	-0.43215	-0.43235	-0.43253	-0.43271	-0.43281	-0.43313	-0.43321	-0.43343	-0.43348	-0.4336	-0.43374	-0.43402	-0.43417	-0.43423	-0.43436	-0.43457	-0.43484	-0.43492	-0.4351	-0.43538	-0.43551	-0.43572	-0.43578	-0.43604
	1076.1	-0.42996	-0.42999	-0.43013	-0.4303	-0.43033	-0.43047	-0.43056	-0.4307	-0.43089	-0.43096	-0.4311	-0.43123	-0.43136	-0.4315	-0.43164	-0.43193	-0.43198	-0.43214	-0.43214	-0.43227	-0.43246	-0.43255	-0.43277	-0.43288	-0.43291	-0.43311	-0.43328	-0.43346	-0.43356	-0.43389	-0.43397	-0.43418	-0.43424	-0.43435	-0.4345	-0.43477	-0.43493	-0.435	-0.43513	-0.43535	-0.4356	-0.43568	-0.43586	-0.43614	-0.43626	-0.43648	-0.43653	-0.43681
	1076.58	-0.43076	-0.4308	-0.43095	-0.43111	-0.43114	-0.43128	-0.43138	-0.4315	-0.4317	-0.43174	-0.43191	-0.43204	-0.43216	-0.43231	-0.43246	-0.43274	-0.43279	-0.43295	-0.43293	-0.43308	-0.43328	-0.43337	-0.43358	-0.43368	-0.43372	-0.43393	-0.43409	-0.43426	-0.43436	-0.4347	-0.43479	-0.43499	-0.43505	-0.43516	-0.43532	-0.43557	-0.43574	-0.43582	-0.43595	-0.43617	-0.43641	-0.43649	-0.43667	-0.43696	-0.43706	-0.43729	-0.43734	-0.43762
	1077.07	-0.4316	-0.43166	-0.43182	-0.43195	-0.432	-0.43214	-0.43223	-0.43236	-0.43256	-0.43257	-0.43276	-0.4329	-0.43301	-0.43317	-0.43333	-0.43359	-0.43366	-0.43381	-0.43377	-0.43394	-0.43416	-0.43425	-0.43444	-0.43453	-0.43459	-0.43478	-0.43494	-0.43511	-0.43521	-0.43555	-0.43566	-0.43584	-0.4359	-0.43602	-0.43619	-0.43642	-0.4366	-0.43669	-0.43682	-0.43703	-0.43727	-0.43735	-0.43754	-0.43781	-0.43791	-0.43813	-0.4382	-0.43848
	1077.55	-0.43245	-0.43253	-0.43269	-0.4328	-0.43288	-0.43301	-0.4331	-0.43321	-0.43341	-0.43341	-0.43362	-0.43376	-0.43386	-0.43404	-0.43421	-0.43444	-0.43453	-0.43467	-0.43462	-0.43481	-0.43504	-0.43512	-0.4353	-0.43539	-0.43546	-0.43564	-0.43581	-0.43596	-0.43607	-0.43641	-0.43653	-0.43671	-0.43676	-0.43689	-0.43706	-0.43728	-0.43745	-0.43757	-0.43769	-0.4379	-0.43814	-0.43822	-0.43841	-0.43866	-0.43876	-0.43899	-0.43906	-0.43935
	1078.03	-0.43326	-0.43336	-0.43352	-0.4336	-0.43371	-0.43384	-0.43392	-0.43403	-0.43422	-0.43422	-0.43443	-0.43459	-0.43468	-0.43486	-0.43504	-0.43525	-0.43535	-0.43548	-0.43543	-0.43564	-0.43586	-0.43595	-0.43613	-0.43622	-0.43629	-0.43645	-0.43664	-0.43678	-0.43689	-0.43723	-0.43736	-0.43754	-0.43757	-0.43773	-0.4379	-0.43809	-0.43827	-0.4384	-0.43851	-0.43872	-0.43897	-0.43905	-0.43924	-0.43947	-0.43958	-0.4398	-0.43988	-0.44018
	1078.51	-0.434	-0.43413	-0.43427	-0.43433	-0.43447	-0.43459	-0.43467	-0.43477	-0.43496	-0.43497	-0.43517	-0.43535	-0.43543	-0.43561	-0.4358	-0.43599	-0.4361	-0.43622	-0.43618	-0.4364	-0.43661	-0.43671	-0.43688	-0.43698	-0.43705	-0.4372	-0.43739	-0.43753	-0.43764	-0.43796	-0.43812	-0.4383	-0.4383	-0.43849	-0.43866	-0.43884	-0.43901	-0.43915	-0.43926	-0.43946	-0.43972	-0.43981	-0.44	-0.44021	-0.44033	-0.44054	-0.44063	-0.44093
	1079	-0.43468	-0.43483	-0.43494	-0.43499	-0.43516	-0.43527	-0.43535	-0.43545	-0.43563	-0.43566	-0.43584	-0.43604	-0.43612	-0.43629	-0.43648	-0.43666	-0.43677	-0.43689	-0.43686	-0.4371	-0.43729	-0.43739	-0.43757	-0.43767	-0.43774	-0.43789	-0.43808	-0.43821	-0.43832	-0.43862	-0.4388	-0.43899	-0.43897	-0.43919	-0.43935	-0.43952	-0.43969	-0.43983	-0.43994	-0.44014	-0.4404	-0.44049	-0.44068	-0.44087	-0.44102	-0.4412	-0.4413	-0.44161
	1079.48	-0.43533	-0.43549	-0.43557	-0.43562	-0.43582	-0.43592	-0.436	-0.43609	-0.43628	-0.43631	-0.43648	-0.43669	-0.43676	-0.43694	-0.43713	-0.43729	-0.4374	-0.43753	-0.43751	-0.43775	-0.43793	-0.43804	-0.43823	-0.43833	-0.43839	-0.43854	-0.43874	-0.43887	-0.43897	-0.43925	-0.43944	-0.43964	-0.43961	-0.43985	-0.44	-0.44018	-0.44033	-0.44047	-0.44057	-0.44078	-0.44104	-0.44114	-0.44133	-0.44151	-0.44167	-0.44184	-0.44195	-0.44226
	1079.96	-0.436	-0.43616	-0.43621	-0.43626	-0.43648	-0.43657	-0.43665	-0.43674	-0.43694	-0.43699	-0.43713	-0.43736	-0.43742	-0.43759	-0.43778	-0.43794	-0.43804	-0.43818	-0.43817	-0.43842	-0.43857	-0.4387	-0.4389	-0.43899	-0.43905	-0.43921	-0.4394	-0.43953	-0.43963	-0.43988	-0.4401	-0.4403	-0.44027	-0.44052	-0.44066	-0.44084	-0.44099	-0.44111	-0.44122	-0.44142	-0.44168	-0.4418	-0.44198	-0.44216	-0.44233	-0.44248	-0.44261	-0.44292
	1080.44	-0.4367	-0.43686	-0.43689	-0.43695	-0.43717	-0.43725	-0.43734	-0.43744	-0.43765	-0.43769	-0.43781	-0.43806	-0.43812	-0.43828	-0.43847	-0.43863	-0.43872	-0.43886	-0.43887	-0.43911	-0.43925	-0.43939	-0.4396	-0.43969	-0.43974	-0.43991	-0.44009	-0.44022	-0.44033	-0.44055	-0.44078	-0.441	-0.44096	-0.44121	-0.44135	-0.44154	-0.44168	-0.44178	-0.4419	-0.44211	-0.44235	-0.44249	-0.44266	-0.44284	-0.44301	-0.44316	-0.44331	-0.44361
	1080.92	-0.43744	-0.43759	-0.4376	-0.43767	-0.43789	-0.43796	-0.43806	-0.43816	-0.43839	-0.43843	-0.43853	-0.43879	-0.43885	-0.439	-0.43918	-0.43935	-0.43944	-0.43958	-0.43959	-0.43983	-0.43996	-0.44011	-0.44033	-0.44041	-0.44046	-0.44065	-0.44081	-0.44095	-0.44106	-0.44125	-0.4415	-0.44173	-0.44169	-0.44192	-0.44206	-0.44227	-0.44241	-0.44248	-0.44262	-0.44283	-0.44306	-0.44321	-0.44337	-0.44356	-0.44373	-0.44388	-0.44404	-0.44433
	1081.41	-0.43817	-0.43832	-0.43832	-0.43839	-0.43861	-0.43868	-0.43878	-0.43889	-0.43913	-0.43916	-0.43926	-0.43952	-0.43957	-0.43972	-0.4399	-0.44007	-0.44015	-0.44029	-0.44032	-0.44053	-0.44067	-0.44082	-0.44104	-0.44113	-0.44117	-0.44138	-0.44152	-0.44166	-0.44178	-0.44197	-0.44222	-0.44245	-0.44241	-0.44263	-0.44277	-0.44299	-0.44312	-0.44318	-0.44333	-0.44355	-0.44376	-0.44392	-0.44408	-0.44427	-0.44444	-0.44459	-0.44476	-0.44505
	1081.89	-0.43886	-0.439	-0.439	-0.43907	-0.43928	-0.43935	-0.43946	-0.43957	-0.43983	-0.43985	-0.43994	-0.44019	-0.44025	-0.4404	-0.44056	-0.44075	-0.44083	-0.44096	-0.441	-0.44119	-0.44134	-0.44149	-0.44171	-0.44181	-0.44184	-0.44205	-0.44219	-0.44234	-0.44245	-0.44264	-0.44289	-0.44312	-0.44309	-0.44329	-0.44344	-0.44367	-0.44379	-0.44384	-0.444	-0.44424	-0.44442	-0.44459	-0.44474	-0.44493	-0.44511	-0.44527	-0.44545	-0.44573
	1082.37	-0.43948	-0.43962	-0.43961	-0.43969	-0.43989	-0.43996	-0.44007	-0.44019	-0.44046	-0.44047	-0.44056	-0.44079	-0.44087	-0.44102	-0.44117	-0.44136	-0.44145	-0.44156	-0.44162	-0.44179	-0.44195	-0.4421	-0.44232	-0.44242	-0.44244	-0.44266	-0.44279	-0.44295	-0.44306	-0.44326	-0.4435	-0.44373	-0.4437	-0.44388	-0.44404	-0.44427	-0.44439	-0.44444	-0.4446	-0.44486	-0.44502	-0.44519	-0.44534	-0.44553	-0.44572	-0.44589	-0.44606	-0.44634
	1082.85	-0.44003	-0.44019	-0.44018	-0.44025	-0.44044	-0.44052	-0.44063	-0.44074	-0.44103	-0.44103	-0.44112	-0.44134	-0.44142	-0.44159	-0.44171	-0.44192	-0.44202	-0.44211	-0.44218	-0.44232	-0.4425	-0.44266	-0.44287	-0.44297	-0.44299	-0.4432	-0.44334	-0.44351	-0.44361	-0.44382	-0.44406	-0.44427	-0.44425	-0.44442	-0.44459	-0.44481	-0.44493	-0.44498	-0.44515	-0.44542	-0.44556	-0.44574	-0.44588	-0.44607	-0.44628	-0.44645	-0.44661	-0.44689
	1083.33	-0.44057	-0.44073	-0.44073	-0.4408	-0.44098	-0.44106	-0.44116	-0.44128	-0.44158	-0.44158	-0.44167	-0.44186	-0.44196	-0.44214	-0.44224	-0.44246	-0.44257	-0.44265	-0.44273	-0.44284	-0.44302	-0.4432	-0.4434	-0.4435	-0.44351	-0.44373	-0.44387	-0.44406	-0.44413	-0.44436	-0.44459	-0.44479	-0.44478	-0.44494	-0.44513	-0.44533	-0.44546	-0.44551	-0.44568	-0.44597	-0.44608	-0.44627	-0.44641	-0.4466	-0.44682	-0.447	-0.44714	-0.44742
	1083.82	-0.44112	-0.44129	-0.44131	-0.44137	-0.44154	-0.44161	-0.44172	-0.44183	-0.44214	-0.44215	-0.44223	-0.44241	-0.44251	-0.44271	-0.44279	-0.44302	-0.44315	-0.44321	-0.4433	-0.44339	-0.44357	-0.44377	-0.44396	-0.44406	-0.44407	-0.44427	-0.44442	-0.44463	-0.44469	-0.44492	-0.44514	-0.44534	-0.44534	-0.44548	-0.44569	-0.44588	-0.446	-0.44607	-0.44623	-0.44653	-0.44662	-0.44682	-0.44696	-0.44715	-0.44739	-0.44756	-0.44769	-0.44797
	1084.3	-0.44172	-0.4419	-0.44194	-0.44198	-0.44215	-0.44222	-0.44233	-0.44243	-0.44275	-0.44277	-0.44285	-0.44301	-0.44312	-0.44332	-0.44339	-0.44363	-0.44377	-0.44382	-0.44392	-0.444	-0.44417	-0.44438	-0.44457	-0.44466	-0.44467	-0.44487	-0.44503	-0.44525	-0.44529	-0.44552	-0.44575	-0.44593	-0.44594	-0.44609	-0.44631	-0.44647	-0.4466	-0.44668	-0.44684	-0.44715	-0.44722	-0.44742	-0.44756	-0.44775	-0.448	-0.44817	-0.44828	-0.44856
	1084.78	-0.44235	-0.44254	-0.4426	-0.44264	-0.44281	-0.44286	-0.44298	-0.44307	-0.4434	-0.44343	-0.4435	-0.44365	-0.44377	-0.44397	-0.44404	-0.44428	-0.44443	-0.44448	-0.44458	-0.44464	-0.44481	-0.44504	-0.44523	-0.4453	-0.44532	-0.44551	-0.44567	-0.44591	-0.44594	-0.44616	-0.44639	-0.44655	-0.44659	-0.44673	-0.44695	-0.44711	-0.44725	-0.44732	-0.44748	-0.4478	-0.44787	-0.44807	-0.4482	-0.44839	-0.44866	-0.44881	-0.44892	-0.44919
	1085.26	-0.44299	-0.44318	-0.44327	-0.4433	-0.44347	-0.44352	-0.44364	-0.44372	-0.44405	-0.44408	-0.44415	-0.4443	-0.44442	-0.44462	-0.4447	-0.44493	-0.44509	-0.44515	-0.44525	-0.4453	-0.44546	-0.4457	-0.4459	-0.44596	-0.44598	-0.44617	-0.44633	-0.44657	-0.4466	-0.44681	-0.44703	-0.44719	-0.44724	-0.44739	-0.4476	-0.44776	-0.4479	-0.44797	-0.44814	-0.44845	-0.44852	-0.44872	-0.44885	-0.44904	-0.44931	-0.44947	-0.44956	-0.44983
	1085.75	-0.4436	-0.44378	-0.44389	-0.44393	-0.4441	-0.44413	-0.44426	-0.44433	-0.44466	-0.4447	-0.44476	-0.44492	-0.44504	-0.44522	-0.44532	-0.44554	-0.44572	-0.44577	-0.44588	-0.44593	-0.44608	-0.44632	-0.44653	-0.44657	-0.44661	-0.44679	-0.44695	-0.44719	-0.44723	-0.44743	-0.44765	-0.44779	-0.44786	-0.44802	-0.44821	-0.44838	-0.44852	-0.44859	-0.44876	-0.44906	-0.44914	-0.44934	-0.44946	-0.44966	-0.44993	-0.45008	-0.45018	-0.45043
	1086.23	-0.44415	-0.44432	-0.44444	-0.44449	-0.44465	-0.44469	-0.44482	-0.44489	-0.4452	-0.44526	-0.4453	-0.44547	-0.4456	-0.44576	-0.44588	-0.44609	-0.44628	-0.44633	-0.44644	-0.44649	-0.44664	-0.44687	-0.44709	-0.44713	-0.44718	-0.44736	-0.44751	-0.44773	-0.4478	-0.44798	-0.4482	-0.44834	-0.44842	-0.44859	-0.44875	-0.44894	-0.44908	-0.44915	-0.44931	-0.44961	-0.44971	-0.4499	-0.45002	-0.45022	-0.45048	-0.45064	-0.45074	-0.45098
	1086.71	-0.44464	-0.4448	-0.44492	-0.44499	-0.44515	-0.44519	-0.44531	-0.44539	-0.44568	-0.44575	-0.44579	-0.44598	-0.4461	-0.44624	-0.44638	-0.44659	-0.44678	-0.44682	-0.44694	-0.447	-0.44714	-0.44736	-0.44759	-0.44764	-0.4477	-0.44787	-0.44801	-0.44822	-0.44831	-0.44849	-0.44869	-0.44883	-0.44892	-0.44911	-0.44923	-0.44944	-0.44958	-0.44964	-0.44981	-0.4501	-0.45022	-0.4504	-0.45052	-0.45072	-0.45097	-0.45114	-0.45124	-0.45147
	1087.19	-0.44511	-0.44526	-0.44538	-0.44547	-0.44562	-0.44567	-0.44578	-0.44588	-0.44612	-0.44621	-0.44626	-0.44645	-0.44657	-0.44669	-0.44685	-0.44706	-0.44725	-0.44729	-0.4474	-0.44747	-0.44762	-0.44782	-0.44806	-0.44811	-0.44819	-0.44835	-0.44849	-0.44867	-0.44879	-0.44898	-0.44916	-0.44929	-0.4494	-0.44959	-0.44969	-0.44992	-0.45006	-0.45012	-0.45028	-0.45056	-0.4507	-0.45088	-0.451	-0.4512	-0.45144	-0.45161	-0.45173	-0.45193
	1087.67	-0.44559	-0.44574	-0.44585	-0.44596	-0.4461	-0.44617	-0.44627	-0.44638	-0.44659	-0.4467	-0.44675	-0.44695	-0.44707	-0.44716	-0.44733	-0.44755	-0.44773	-0.44777	-0.44788	-0.44795	-0.44811	-0.4483	-0.44854	-0.4486	-0.4487	-0.44884	-0.44898	-0.44914	-0.44929	-0.44948	-0.44964	-0.44977	-0.4499	-0.45009	-0.45016	-0.45042	-0.45055	-0.4506	-0.45077	-0.45103	-0.45119	-0.45136	-0.4515	-0.45169	-0.45192	-0.45209	-0.45222	-0.45241
[truncated: 6,047 more rows]
[truncated: 105 more columns]

## Sheet: Figure 2c
	Time Relative (sec)	H2 consumption	E-6 mol			Time Relative (sec)	MS signal	m/z=2
Figure 2c	1.68	-1.83868				1.68	4.96324e-12
	2.524	-1.79659				2.524	7.4937e-12
[truncated: 2,114 more rows]

## Sheet: Figure 2d
	Wavenumbers	Absorbance
[truncated: 6,950 more rows]
[truncated: 12 more columns]

[truncated: 70 more sheets: Figure 2e, Figure 3a, Figure 3b, Figure 3c, Figure 3e, Figure 4a, Figure 4b, Figure 4c, Figure 4d, Figure 4e, Figure 4f, Figure 5a, Figure 5b, Figure 5c, Figure 5d, Figure 5e, Figure 5f, Figure S1, Figure S3, Figure S4 …]
